# Supplementary material for: Crystal structure of (E)-N′-(3-fluoro-2-hy­droxy­benzyl­idene)isonicotinohydrazide
Source: Acta Crystallogr E Crystallogr Commun. 2017 Jul 11;73(Pt 8):1151–3. doi: 10.1107/S2056989017009926 (PMC5598838; doi:10.1107/S2056989017009926)
Supplement: Supplementary file 1 [file e-73-01151-sup1.cif]

##############################################################################
#                                                                            #
# This CIF contains the data in a paper accepted for publication in          #
# Acta Crystallographica Section E. It conforms to the requirements of       #
# Notes for Authors for Acta Crystallographica Section E, and has been       #
# peer reviewed under the auspices of the IUCr Commission on Journals.       #
#                                                                            #
# Full details of the Crystallographic Information File format               #
# are given in the paper "The Crystallographic Information File (CIF):       #
# a New Standard Archive File for Crystallography" by S. R. Hall, F. H.      #
# Allen and I. D. Brown [Acta Cryst. (1991), A47, 655-685].                  #
#                                                                            #
# The current version of the core CIF dictionary is obtainable from          #
# ftp://ftp.iucr.org/pub/cif_core.dic.                                       #
#                                                                            #
# Software is freely available for graphical display of the structure(s)     #
# in this CIF. For information consult the CIF software page                 #
# http://www.iucr.org/resources/cif/software.                                #
#                                                                            #
# This file may be used for bona fide research purposes within the           #
# scientific community so long as proper attribution is given to the journal # 
# article from which it was obtained.                                        #
#                                                                            #
##############################################################################
data_I
_database_code_depnum_ccdc_archive 'CCDC 1560196'
_audit_creation_method
;
Olex2 1.2
(compiled 2015.09.30 svn.r3233 for OlexSys, GUI svn.r5103)
;
_journal_date_recd_electronic     2017-06-19
_journal_date_accepted     2017-07-04
_journal_name_full     'Acta Crystallographica, Section E'
_journal_year     2017
_journal_volume     73
_journal_issue      8
_journal_page_first     1151
_journal_page_last     1153
_journal_paper_category     GO
_journal_paper_doi     10.1107/S2056989017009926
_journal_coeditor_code     SU5379
_publ_contact_author_name     'Filip Kielar'
_publ_contact_author_address
;
Department of Chemistry and Center of Excellence in Biomaterials,
Faculty of Science,
Naresuan University,
Muang, Phitsanulok 65000,
Thailand
;
_publ_contact_author_email     filipkielar@nu.ac.th
_publ_section_title
;
Crystal structure of
(<i>E</i>)-<i>N</i>'-(3-fluoro-2-hydroxybenzylidene)isonicotinohydrazide
;
loop_
    _publ_author_name
    _publ_author_address
    'Jiajaroen, Suwadee'
;Department of Chemistry,
Faculty of Science and Technology,
Thammasat University,
Khlong Luang,
Pathum Thani 12121, Thailand
;
    'Chainok, Kittipong'
;Materials and Textile Technology,
Faculty of Science and Technology,
Thammasat University,
Khlong Luang, Pathum Thani 12121,
Thailand
;
    'Kielar, Filip'
;Department of Chemistry and Center of Excellence in Biomaterials,
Faculty of Science,
Naresuan University,
Muang, Phitsanulok 65000,
Thailand
;
_publ_section_synopsis
;
The title isonicotinohydrazide derivative is planar, with an r.m.s. deviation
for the fitted non-H atoms of 0.062 \%A, and an intramolecular O---H...N
hydrogen bond with an <i>S</i>(6) ring motif. In the crystal, molecules are
linked by N---H...N and C---H...N hydrogen bonds forming chains propagating
along the <i>a</i>-axis direction.
;
_chemical_name_systematic
;
(<i>E</i>)-<i>N</i>'-(3-Fluoro-2-hydroxybenzylidene)isonicotinohydrazide
;
_chemical_name_common     ?
_chemical_formula_moiety     'C13 H10 F N3 O2'
_chemical_formula_sum     'C13 H10 F N3 O2'
_chemical_formula_iupac     'C13 H10 F N3 O2'
_chemical_formula_weight     259.24
_chemical_melting_point     ?
_shelx_space_group_comment
;
The symmetry employed for this shelxl refinement is uniquely defined
by the following loop, which should always be used as a source of
symmetry information in preference to the above space-group names.
They are only intended as comments.
;
_space_group_crystal_system     monoclinic
_space_group_name_H-M_alt     'P 21/c'
_space_group_name_Hall     '-P 2ybc'
loop_
    _space_group_symop_operation_xyz
    'x, y, z'
    '-x, y+1/2, -z+1/2'
    '-x, -y, -z'
    'x, -y-1/2, z-1/2'
_cell_length_a     7.8555(3)
_cell_length_b     10.2748(5)
_cell_length_c     14.9390(7)
_cell_angle_alpha     90
_cell_angle_beta     92.397(2)
_cell_angle_gamma     90
_cell_volume     1204.73(9)
_cell_formula_units_Z     4
_cell_measurement_reflns_used     5896
_cell_measurement_theta_min     3.267
_cell_measurement_theta_max     26.206
_cell_measurement_temperature     296
_exptl_crystal_description     rod
_exptl_crystal_colour     'light colourless'
_exptl_crystal_size_max     0.28
_exptl_crystal_size_mid     0.14
_exptl_crystal_size_min     0.14
_exptl_crystal_density_diffrn     1.429
_exptl_crystal_density_meas     ?
_exptl_crystal_density_method     ?
_exptl_crystal_F_000     536
_exptl_absorpt_coefficient_mu     0.110
_exptl_absorpt_correction_type     multi-scan
_exptl_absorpt_process_details
;
(SADABS; Bruker, 2016)
;
_shelx_estimated_absorpt_T_min     0.970
_shelx_estimated_absorpt_T_max     0.985
_exptl_absorpt_correction_T_min     0.6995
_exptl_absorpt_correction_T_max     0.7454
_diffrn_ambient_temperature     296.0
_diffrn_radiation_type     MoK\a
_diffrn_radiation_wavelength     0.71073
_diffrn_radiation_monochromator     'graphite Double Bounce Multilayer Mirror'
_diffrn_measurement_device_type     'Bruker D8 QUEST CMOS'
_diffrn_measurement_device     'four-circle Kappa diffractometer'
_diffrn_measurement_method     '\f and \w scans'
_diffrn_detector_area_resol_mean     10.5
_diffrn_reflns_number     22872
_diffrn_reflns_av_R_equivalents     0.0450
_diffrn_reflns_theta_min     3.266
_diffrn_reflns_theta_max     26.395
_diffrn_reflns_theta_full     25.242
_diffrn_measured_fraction_theta_max     0.999
_diffrn_measured_fraction_theta_full     0.999
_diffrn_reflns_limit_h_min     -9
_diffrn_reflns_limit_h_max     9
_diffrn_reflns_limit_k_min     -12
_diffrn_reflns_limit_k_max     12
_diffrn_reflns_limit_l_min     -18
_diffrn_reflns_limit_l_max     18
_diffrn_standards_number     0
_refine_special_details     ?
_reflns_number_total     2475
_reflns_number_gt     1769
_reflns_threshold_expression     'I > 2\s(I)'
_refine_ls_structure_factor_coef     Fsqd
_refine_ls_matrix_type     full
_refine_ls_R_factor_all     0.0623
_refine_ls_R_factor_gt     0.0378
_refine_ls_wR_factor_gt     0.0885
_refine_ls_wR_factor_ref     0.1001
_refine_ls_goodness_of_fit_ref     1.043
_refine_ls_restrained_S_all     1.043
_refine_ls_number_reflns     2475
_refine_ls_number_parameters     173
_refine_ls_number_restraints     0
_refine_ls_hydrogen_treatment     constr
_refine_ls_weighting_scheme     calc
_refine_ls_weighting_details
              'w=1/[\s^2^(Fo^2^)+(0.0468P)^2^+0.1698P] where P=(Fo^2^+2Fc^2^)/3'
_atom_sites_solution_hydrogens     geom
_atom_sites_solution_primary     direct
_atom_sites_solution_secondary     difmap
_refine_ls_shift/su_max     0.000
_refine_ls_shift/su_mean     0.000
_refine_diff_density_max     0.156
_refine_diff_density_min     -0.166
_refine_ls_extinction_method     none
_refine_ls_extinction_coef     .
loop_
    _atom_type_symbol
    _atom_type_description
    _atom_type_scat_dispersion_real
    _atom_type_scat_dispersion_imag
    _atom_type_scat_source
    C C 0.0033 0.0016 'International Tables Vol C Tables 4.2.6.8 and 6.1.1.4'
    H H 0.0000 0.0000 'International Tables Vol C Tables 4.2.6.8 and 6.1.1.4'
    F F 0.0171 0.0103 'International Tables Vol C Tables 4.2.6.8 and 6.1.1.4'
    N N 0.0061 0.0033 'International Tables Vol C Tables 4.2.6.8 and 6.1.1.4'
    O O 0.0106 0.0060 'International Tables Vol C Tables 4.2.6.8 and 6.1.1.4'
_computing_data_collection
;
APEX3 (Bruker, 2016)
;
_computing_cell_refinement
;
SAINT (Bruker, 2016)
;
_computing_data_reduction
;
SAINT (Bruker, 2016)
;
_computing_structure_solution
;
SHELXT (Sheldrick, 2015a)
;
_computing_structure_refinement
;
SHELXL2016 (Sheldrick, 2015b)
;
_computing_molecular_graphics
;
<i>OLEX2</i> (Dolomanov <i>et al.</i>,  2009)
;
_computing_publication_material
;
<i>OLEX2</i> (Dolomanov <i>et al.</i>,  2009)
;
loop_
    _atom_site_type_symbol
    _atom_site_label
    _atom_site_fract_x
    _atom_site_fract_y
    _atom_site_fract_z
    _atom_site_U_iso_or_equiv
    _atom_site_adp_type
    _atom_site_calc_flag
    _atom_site_occupancy
    _atom_site_disorder_assembly
    _atom_site_disorder_group
    F F1 0.04982(16) 0.68426(11) 0.21940(6) 0.0860(4) Uani d 1 . .
    O O1 0.42340(15) 0.25717(10) 0.46852(6) 0.0554(3) Uani d 1 . .
    O O2 0.19539(16) 0.52442(11) 0.33911(7) 0.0600(3) Uani d 1 . .
    H H2O 0.2346 0.4824 0.3818 0.090 Uiso calc 1 . .
    N N1 0.63170(16) 0.03844(11) 0.75111(8) 0.0441(3) Uani d 1 . .
    N N2 0.34254(15) 0.40224(11) 0.57234(7) 0.0403(3) Uani d 1 . .
    H H2N 0.3409 0.4242 0.6279 0.048 Uiso calc 1 . .
    N N3 0.27004(15) 0.47948(11) 0.50651(8) 0.0399(3) Uani d 1 . .
    C C1 0.6525(2) 0.01892(14) 0.66412(10) 0.0468(4) Uani d 1 . .
    H H1 0.7160 -0.0527 0.6473 0.056 Uiso calc 1 . .
    C C2 0.58528(18) 0.09868(13) 0.59763(9) 0.0412(3) Uani d 1 . .
    H H2B 0.6029 0.0803 0.5378 0.049 Uiso calc 1 . .
    C C3 0.49156(17) 0.20612(12) 0.62066(8) 0.0351(3) Uani d 1 . .
    C C4 0.4691(2) 0.22719(14) 0.71071(9) 0.0446(4) Uani d 1 . .
    H H4 0.4061 0.2981 0.7293 0.054 Uiso calc 1 . .
    C C5 0.5408(2) 0.14213(14) 0.77255(9) 0.0463(4) Uani d 1 . .
    H H5 0.5248 0.1581 0.8329 0.056 Uiso calc 1 . .
    C C6 0.41696(18) 0.28991(13) 0.54677(9) 0.0386(3) Uani d 1 . .
    C C7 0.18964(18) 0.58148(13) 0.52892(9) 0.0388(3) Uani d 1 . .
    H H7 0.1809 0.6025 0.5891 0.047 Uiso calc 1 . .
    C C8 0.11173(17) 0.66478(13) 0.46000(9) 0.0369(3) Uani d 1 . .
    C C9 0.11849(19) 0.63208(13) 0.36907(9) 0.0415(3) Uani d 1 . .
    C C10 0.0421(2) 0.71659(16) 0.30725(10) 0.0524(4) Uani d 1 . .
    C C11 -0.0379(2) 0.82835(16) 0.33089(11) 0.0575(5) Uani d 1 . .
    H H11 -0.0862 0.8831 0.2872 0.069 Uiso calc 1 . .
    C C12 -0.0460(2) 0.85917(15) 0.42025(11) 0.0541(4) Uani d 1 . .
    H H12 -0.1014 0.9346 0.4374 0.065 Uiso calc 1 . .
    C C13 0.02768(19) 0.77830(14) 0.48399(10) 0.0468(4) Uani d 1 . .
    H H13 0.0214 0.7996 0.5443 0.056 Uiso calc 1 . .
loop_
    _atom_site_aniso_label
    _atom_site_aniso_U_11
    _atom_site_aniso_U_22
    _atom_site_aniso_U_33
    _atom_site_aniso_U_12
    _atom_site_aniso_U_13
    _atom_site_aniso_U_23
    F1 0.1259(10) 0.0961(8) 0.0341(5) 0.0010(7) -0.0206(5) 0.0070(5)
    O1 0.0834(8) 0.0553(7) 0.0275(5) 0.0052(6) 0.0002(5) 0.0019(5)
    O2 0.0887(9) 0.0545(7) 0.0356(6) 0.0095(6) -0.0102(6) -0.0071(5)
    N1 0.0577(8) 0.0394(7) 0.0347(6) 0.0017(6) -0.0025(5) 0.0029(5)
    N2 0.0548(7) 0.0375(6) 0.0279(6) -0.0019(5) -0.0078(5) 0.0044(5)
    N3 0.0493(7) 0.0360(6) 0.0336(6) -0.0058(5) -0.0088(5) 0.0069(5)
    C1 0.0592(10) 0.0391(8) 0.0422(8) 0.0079(7) 0.0015(7) -0.0014(6)
    C2 0.0530(9) 0.0413(8) 0.0293(7) -0.0019(7) 0.0027(6) -0.0033(6)
    C3 0.0411(7) 0.0334(7) 0.0304(7) -0.0078(6) -0.0014(5) 0.0006(5)
    C4 0.0631(10) 0.0387(8) 0.0320(7) 0.0094(7) 0.0016(6) -0.0010(6)
    C5 0.0682(10) 0.0433(8) 0.0273(7) 0.0049(7) 0.0003(7) -0.0001(6)
    C6 0.0477(8) 0.0391(8) 0.0287(7) -0.0074(6) -0.0012(6) 0.0042(6)
    C7 0.0472(8) 0.0397(7) 0.0291(7) -0.0090(7) -0.0049(6) 0.0027(6)
    C8 0.0391(7) 0.0361(7) 0.0348(7) -0.0090(6) -0.0046(6) 0.0042(6)
    C9 0.0498(9) 0.0391(7) 0.0347(7) -0.0084(7) -0.0069(6) 0.0019(6)
    C10 0.0639(10) 0.0603(10) 0.0318(7) -0.0106(8) -0.0127(7) 0.0084(7)
    C11 0.0568(10) 0.0530(10) 0.0610(11) -0.0064(8) -0.0178(8) 0.0228(8)
    C12 0.0529(9) 0.0446(9) 0.0641(11) 0.0022(7) -0.0057(8) 0.0082(8)
    C13 0.0511(9) 0.0451(8) 0.0440(8) -0.0039(7) -0.0012(7) 0.0001(7)
_geom_special_details
;
 All esds (except the esd in the dihedral angle between two l.s. planes)
 are estimated using the full covariance matrix.  The cell esds are taken
 into account individually in the estimation of esds in distances, angles
 and torsion angles; correlations between esds in cell parameters are only
 used when they are defined by crystal symmetry.  An approximate (isotropic)
 treatment of cell esds is used for estimating esds involving l.s. planes.
;
loop_
    _geom_bond_atom_site_label_1
    _geom_bond_atom_site_label_2
    _geom_bond_site_symmetry_2
    _geom_bond_distance
    _geom_bond_publ_flag
    F1 C10 . 1.3576(18) ?
    O1 C6 . 1.2195(16) ?
    O2 H2O . 0.8200 ?
    O2 C9 . 1.3459(18) ?
    N1 C1 . 1.3317(19) ?
    N1 C5 . 1.3290(18) ?
    N2 H2N . 0.8600 ?
    N2 N3 . 1.3692(15) ?
    N2 C6 . 1.3559(18) ?
    N3 C7 . 1.2756(18) ?
    C1 H1 . 0.9300 ?
    C1 C2 . 1.376(2) ?
    C2 H2B . 0.9300 ?
    C2 C3 . 1.3784(19) ?
    C3 C4 . 1.3813(18) ?
    C3 C6 . 1.4997(18) ?
    C4 H4 . 0.9300 ?
    C4 C5 . 1.3753(19) ?
    C5 H5 . 0.9300 ?
    C7 H7 . 0.9300 ?
    C7 C8 . 1.4541(19) ?
    C8 C9 . 1.4026(19) ?
    C8 C13 . 1.394(2) ?
    C9 C10 . 1.386(2) ?
    C10 C11 . 1.362(2) ?
    C11 H11 . 0.9300 ?
    C11 C12 . 1.376(2) ?
    C12 H12 . 0.9300 ?
    C12 C13 . 1.373(2) ?
    C13 H13 . 0.9300 ?
loop_
    _geom_angle_atom_site_label_1
    _geom_angle_atom_site_label_2
    _geom_angle_atom_site_label_3
    _geom_angle_site_symmetry_1
    _geom_angle_site_symmetry_3
    _geom_angle
    _geom_angle_publ_flag
    C9 O2 H2O . . 109.5 ?
    C5 N1 C1 . . 116.42(12) ?
    N3 N2 H2N . . 121.2 ?
    C6 N2 H2N . . 121.2 ?
    C6 N2 N3 . . 117.53(11) ?
    C7 N3 N2 . . 118.90(12) ?
    N1 C1 H1 . . 118.1 ?
    N1 C1 C2 . . 123.77(13) ?
    C2 C1 H1 . . 118.1 ?
    C1 C2 H2B . . 120.3 ?
    C1 C2 C3 . . 119.32(12) ?
    C3 C2 H2B . . 120.3 ?
    C2 C3 C4 . . 117.38(12) ?
    C2 C3 C6 . . 118.19(12) ?
    C4 C3 C6 . . 124.40(13) ?
    C3 C4 H4 . . 120.4 ?
    C5 C4 C3 . . 119.28(13) ?
    C5 C4 H4 . . 120.4 ?
    N1 C5 C4 . . 123.83(13) ?
    N1 C5 H5 . . 118.1 ?
    C4 C5 H5 . . 118.1 ?
    O1 C6 N2 . . 122.72(12) ?
    O1 C6 C3 . . 121.11(13) ?
    N2 C6 C3 . . 116.17(11) ?
    N3 C7 H7 . . 120.1 ?
    N3 C7 C8 . . 119.74(12) ?
    C8 C7 H7 . . 120.1 ?
    C9 C8 C7 . . 120.86(13) ?
    C13 C8 C7 . . 120.01(12) ?
    C13 C8 C9 . . 119.13(13) ?
    O2 C9 C8 . . 123.69(12) ?
    O2 C9 C10 . . 118.77(13) ?
    C10 C9 C8 . . 117.54(14) ?
    F1 C10 C9 . . 117.07(15) ?
    F1 C10 C11 . . 119.78(14) ?
    C11 C10 C9 . . 123.15(14) ?
    C10 C11 H11 . . 120.5 ?
    C10 C11 C12 . . 119.08(14) ?
    C12 C11 H11 . . 120.5 ?
    C11 C12 H12 . . 120.1 ?
    C13 C12 C11 . . 119.86(15) ?
    C13 C12 H12 . . 120.1 ?
    C8 C13 H13 . . 119.4 ?
    C12 C13 C8 . . 121.22(14) ?
    C12 C13 H13 . . 119.4 ?
loop_
    _geom_torsion_atom_site_label_1
    _geom_torsion_atom_site_label_2
    _geom_torsion_atom_site_label_3
    _geom_torsion_atom_site_label_4
    _geom_torsion_site_symmetry_1
    _geom_torsion_site_symmetry_2
    _geom_torsion_site_symmetry_3
    _geom_torsion_site_symmetry_4
    _geom_torsion
    _geom_torsion_publ_flag
    F1 C10 C11 C12 . . . . 179.40(15) ?
    O2 C9 C10 F1 . . . . 0.2(2) ?
    O2 C9 C10 C11 . . . . -179.55(14) ?
    N1 C1 C2 C3 . . . . 0.5(2) ?
    N2 N3 C7 C8 . . . . -179.99(11) ?
    N3 N2 C6 O1 . . . . 1.1(2) ?
    N3 N2 C6 C3 . . . . -178.64(11) ?
    N3 C7 C8 C9 . . . . 2.3(2) ?
    N3 C7 C8 C13 . . . . -178.24(12) ?
    C1 N1 C5 C4 . . . . 0.2(2) ?
    C1 C2 C3 C4 . . . . -0.5(2) ?
    C1 C2 C3 C6 . . . . -178.83(13) ?
    C2 C3 C4 C5 . . . . 0.4(2) ?
    C2 C3 C6 O1 . . . . 7.5(2) ?
    C2 C3 C6 N2 . . . . -172.75(12) ?
    C3 C4 C5 N1 . . . . -0.3(2) ?
    C4 C3 C6 O1 . . . . -170.67(14) ?
    C4 C3 C6 N2 . . . . 9.1(2) ?
    C5 N1 C1 C2 . . . . -0.3(2) ?
    C6 N2 N3 C7 . . . . 175.56(12) ?
    C6 C3 C4 C5 . . . . 178.64(13) ?
    C7 C8 C9 O2 . . . . -0.1(2) ?
    C7 C8 C9 C10 . . . . -179.69(13) ?
    C7 C8 C13 C12 . . . . 179.56(13) ?
    C8 C9 C10 F1 . . . . 179.79(13) ?
    C8 C9 C10 C11 . . . . 0.1(2) ?
    C9 C8 C13 C12 . . . . -1.0(2) ?
    C9 C10 C11 C12 . . . . -0.9(3) ?
    C10 C11 C12 C13 . . . . 0.8(2) ?
    C11 C12 C13 C8 . . . . 0.1(2) ?
    C13 C8 C9 O2 . . . . -179.55(13) ?
    C13 C8 C9 C10 . . . . 0.8(2) ?
loop_
    _geom_hbond_atom_site_label_D
    _geom_hbond_atom_site_label_H
    _geom_hbond_atom_site_label_A
    _geom_hbond_site_symmetry_A
    _geom_hbond_distance_DH
    _geom_hbond_distance_HA
    _geom_hbond_distance_DA
    _geom_hbond_angle_DHA
    O2 H2O N3 . 0.82 1.87 2.5862(14) 145
    N2 H2N N1 2_656 0.86 2.16 2.9851(16) 161
    C4 H4 N1 2_656 0.93 2.51 3.3492(18) 151
    C5 H5 O1 4_566 0.93 2.37 3.2738(17) 163
_shelx_hkl_file
;
   2   0   0 4126.49   94.49
   2   0   0 4080.69   93.99
  -2   0   0 4105.49   94.09
  -2   0   0 4126.69   93.69
  -2   0   0 4182.78   94.29
   3   0   0  169.68    5.10
  -3   0   0  170.68    4.60
   3   0   0  168.68    4.80
  -3   0   0  170.08    5.10
  -3   0   0  163.88    4.70
   3   0   0  160.98    4.70
   4   0   0    1.10    1.10
   4   0   0    1.80    0.70
  -4   0   0    0.60    0.70
  -4   0   0    1.30    0.80
  -4   0   0    0.20    1.00
   4   0   0    2.00    0.90
  -5   0   0   69.89    3.70
  -5   0   0   70.69    3.20
   5   0   0   70.69    3.30
   5   0   0   73.39    3.70
   5   0   0   69.09    3.10
  -5   0   0   73.19    3.00
  -6   0   0   -1.10    1.40
  -6   0   0   -0.30    1.00
   6   0   0   -0.60    1.30
   6   0   0    0.80    1.10
   6   0   0    1.60    1.60
  -6   0   0   -0.50    1.20
   7   0   0    5.50    1.90
  -7   0   0    4.20    1.30
  -7   0   0    6.80    1.70
  -7   0   0    9.20    2.40
   7   0   0    3.70    3.20
  -8   0   0    0.80    2.50
  -8   0   0    1.30    1.50
   8   0   0    1.90    2.10
   8   0   0    1.10    1.50
   8   0   0    3.20    2.70
  -8   0   0   -0.90    1.80
  -9   0   0   -0.20    3.10
  -9   0   0    0.60    2.00
  -9   0   0    3.90    2.40
   9   0   0   -4.80    3.70
   9   0   0    1.70    3.00
   9   0   0    3.30    2.20
   1  -1   0   81.69    2.70
   1  -1   0   68.39    2.60
  -1   1   0   81.89    2.80
   1   1   0   82.39    2.40
   1   1   0   81.19    2.40
  -1   1   0   78.29    2.70
  -2  -1   0 2821.92   64.19
   2  -1   0 2797.22   64.29
  -2  -1   0 2829.72   64.49
  -2  -1   0 2802.12   63.79
   2  -1   0 2766.42   64.09
   2   1   0 2833.62   63.79
   2   1   0 2839.82   63.79
  -2   1   0 2913.31   63.99
   2   1   0 2908.51   64.89
  -2   1   0 2879.41   64.39
  -3  -1   0    5.50    1.00
  -3  -1   0    7.00    0.90
   3  -1   0    6.60    1.10
   3  -1   0    6.30    1.20
   3  -1   0    7.80    1.00
  -3  -1   0    6.70    0.80
   3   1   0    5.50    0.80
   3   1   0    7.40    0.80
  -3   1   0    7.00    1.30
   3   1   0    5.30    0.90
  -3   1   0    5.80    0.90
  -3   1   0    5.90    0.90
   4  -1   0  150.18    5.20
  -4  -1   0  151.28    4.30
   4  -1   0  147.09    4.80
  -4  -1   0  150.08    4.40
  -4  -1   0  147.99    4.90
  -4   1   0  149.59    4.90
  -4   1   0  146.19    4.70
   4   1   0  150.08    4.50
   4   1   0  153.38    4.90
  -4   1   0  150.58    5.40
   4   1   0  154.28    4.60
  -5  -1   0   19.40    1.80
   5  -1   0   17.90    2.40
  -5  -1   0   18.70    2.20
   5  -1   0   16.90    1.90
  -5  -1   0   17.80    1.60
   5   1   0   17.30    2.70
   5   1   0   19.00    1.70
  -5   1   0   18.20    2.20
  -5   1   0   17.90    1.90
  -5   1   0   16.70    2.20
   5   1   0   18.50    1.90
  -6  -1   0    8.00    1.20
  -6  -1   0    5.60    1.80
   6  -1   0    5.90    2.20
   6  -1   0    7.50    1.80
   6   1   0    6.40    1.20
  -6   1   0    5.00    2.00
   6   1   0    5.40    1.80
   6   1   0    8.30    1.60
  -6   1   0    8.20    1.50
  -6   1   0   10.30    1.80
   7  -1   0    3.90    1.90
   7  -1   0    5.00    2.60
   7  -1   0    2.80    1.40
  -7  -1   0    7.00    1.50
  -7  -1   0    2.70    1.20
  -7  -1   0    4.30    1.90
  -7   1   0    4.00    2.10
   7   1   0    4.20    1.80
  -7   1   0    5.00    1.90
   7   1   0    4.40    1.40
   7   1   0    5.40    2.00
  -7   1   0    3.30    1.50
   8  -1   0    2.20    1.80
  -8  -1   0    2.20    2.20
  -8  -1   0   -1.70    1.40
  -8  -1   0   -3.20    2.60
   8  -1   0    1.10    2.40
   8  -1   0   -2.70    2.60
  -8   1   0    0.40    2.20
   8   1   0    0.70    1.50
   8   1   0   -3.10    2.50
  -8   1   0   -1.10    1.60
  -8   1   0   -1.00    2.60
   8   1   0    6.70    2.40
   9  -1   0   -1.10    2.20
  -9  -1   0   -0.10    1.80
  -9  -1   0   -2.60    3.00
   9  -1   0   -0.10    4.10
  -9  -1   0   -2.40    2.90
   9  -1   0    0.70    3.10
   9   1   0    2.00    2.00
  -9   1   0    5.10    2.80
   9   1   0   -1.00    2.70
  -9   1   0    3.10    3.50
   0  -2   0  912.71   21.60
   0  -2   0  949.90   21.70
   0  -2   0  910.21   21.60
   0   2   0  918.31   21.60
   0   2   0  947.41   21.70
   0   2   0  997.90   21.70
   1  -2   0  193.98    5.40
  -1  -2   0  206.88    5.10
  -1  -2   0  203.88    5.00
   1  -2   0  196.48    5.30
  -1  -2   0  208.48    5.00
  -1   2   0  189.08    5.50
  -1   2   0  187.58    5.30
   1   2   0  183.58    5.20
   1   2   0  206.58    5.10
   1   2   0  204.58    5.10
   2  -2   0 9309.87  212.38
  -2  -2   0 9533.75  210.98
   2  -2   0 9017.60  212.58
  -2  -2   0 9373.76  210.58
   2  -2   0 9431.86  214.08
   2   2   0 9550.94  211.28
   2   2   0 9388.66  210.78
  -2   2   0 8833.22  212.88
   2   2   0 9259.77  210.88
  -2   2   0 9463.85  212.58
   2   2   0 9481.65  211.08
   3  -2   0   32.80    2.00
   3  -2   0   32.00    2.20
  -3  -2   0   31.50    1.40
  -3  -2   0   31.00    1.40
   3  -2   0   30.10    2.90
   3   2   0   31.60    1.60
  -3   2   0   34.70    2.00
   3   2   0   32.60    1.50
   3   2   0   32.00    1.70
  -3   2   0   29.60    2.40
   4  -2   0  236.48    7.20
   4  -2   0  246.88    7.70
  -4  -2   0  243.98    6.30
  -4  -2   0  246.58    6.30
   4  -2   0  239.78    7.40
   4   2   0  250.27    6.60
   4   2   0  244.38    6.80
   4   2   0  241.88    6.50
  -4   2   0  239.58    7.10
  -4   2   0  236.78    7.70
  -5  -2   0    7.40    1.10
  -5  -2   0    7.20    1.00
   5  -2   0    5.40    1.50
   5  -2   0    7.10    1.80
   5  -2   0    3.70    1.20
   5   2   0    7.30    1.10
  -5   2   0    8.50    1.60
  -5   2   0    7.70    1.50
   5   2   0    6.80    1.20
  -5   2   0    5.40    1.80
   5   2   0    8.30    1.50
  -6  -2   0   21.60    2.00
   6  -2   0   19.60    2.50
  -6  -2   0   19.00    1.70
   6  -2   0   19.60    2.80
   6  -2   0   17.70    2.80
   6   2   0   23.20    2.00
   6   2   0   19.60    2.50
  -6   2   0   17.50    2.70
  -6   2   0   25.10    3.00
   6   2   0   20.20    2.30
  -6   2   0   21.40    2.40
   7  -2   0   15.60    2.20
  -7  -2   0   23.90    2.10
   7  -2   0   13.70    3.00
  -7  -2   0   16.80    1.60
   7  -2   0   18.50    2.70
  -7   2   0   21.80    2.80
   7   2   0   19.20    2.70
   7   2   0   17.50    2.20
  -7   2   0   21.40    2.80
   7   2   0   17.50    2.30
  -7   2   0   15.30    3.00
   8  -2   0    2.10    3.20
   8  -2   0    1.80    2.70
   8  -2   0    0.20    1.90
   8   2   0    1.60    1.60
  -8   2   0    2.70    2.90
  -8   2   0   -0.40    1.80
   8   2   0    3.00    2.00
  -8   2   0   -0.60    2.50
   8   2   0    0.30    2.50
   9  -2   0   -1.00    3.40
   9  -2   0    1.10    4.10
   9  -2   0    4.50    2.50
  -9   2   0    0.80    3.80
   9   2   0    2.70    2.70
   9   2   0   -2.20    3.20
  -9   2   0    1.90    3.00
   0  -3   0   -0.60    0.50
   0  -3   0   -0.10    0.60
   0   3   0    0.20    0.60
   0   3   0   -0.50    0.70
   0   3   0   -0.50    0.60
   1  -3   0  585.04   14.30
  -1  -3   0  597.84   13.90
  -1  -3   0  589.14   14.00
   1  -3   0  570.84   14.40
   1  -3   0  571.94   14.50
   1   3   0  586.54   13.90
   1   3   0  595.94   14.00
  -1   3   0  618.54   14.40
  -1   3   0  545.25   14.40
   1   3   0  588.94   14.00
   2  -3   0  564.54   14.20
  -2  -3   0  564.04   13.50
  -2  -3   0  552.54   13.40
  -2  -3   0  571.34   13.50
   2  -3   0  558.64   14.30
   2  -3   0  570.24   14.50
  -2   3   0  554.24   14.10
  -2   3   0  563.34   14.30
   2   3   0  569.04   13.40
  -2   3   0  569.74   14.50
   2   3   0  585.54   13.60
   2   3   0  579.64   13.60
   3  -3   0  342.27    9.80
   3  -3   0  339.07    9.50
  -3  -3   0  347.87    8.50
   3  -3   0  336.77    9.60
  -3  -3   0  348.57    8.50
   3   3   0  348.37    8.70
   3   3   0  345.87    8.60
  -3   3   0  337.97    9.60
  -3   3   0  343.97    9.90
   3   3   0  349.07    8.70
  -3   3   0  332.27    9.50
   3   3   0  347.97    8.70
  -4  -3   0 1774.12   39.80
  -4  -3   0 1778.72   39.80
   4  -3   0 1752.82   41.70
   4  -3   0 1738.23   41.10
   4  -3   0 1697.03   41.20
   4   3   0 1742.33   40.10
   4   3   0 1753.72   40.20
   4   3   0 1765.02   40.30
  -4   3   0 1726.03   41.20
  -4   3   0 1731.33   41.80
   4   3   0 1739.03   40.20
  -4   3   0 1810.22   41.10
   5  -3   0    0.30    1.60
   5  -3   0    1.00    1.40
   5  -3   0   -2.10    1.10
  -5  -3   0   -0.20    0.70
  -5  -3   0    2.50    0.90
   5   3   0    0.80    0.80
   5   3   0    0.20    1.10
   5   3   0    1.60    1.10
  -5   3   0    0.70    1.60
  -5   3   0    1.00    1.00
   6  -3   0   30.10    3.50
  -6  -3   0   29.10    1.90
  -6  -3   0   27.90    1.70
   6  -3   0   30.90    3.70
   6  -3   0   22.70    3.10
   6   3   0   28.70    2.50
   6   3   0   31.50    2.90
  -6   3   0   33.70    3.60
   6   3   0   25.10    2.10
  -6   3   0   29.40    3.70
  -6   3   0   28.70    2.80
   7  -3   0    7.80    2.80
   7  -3   0    8.40    2.10
   7  -3   0    5.80    2.90
  -7   3   0   11.90    2.00
   7   3   0    7.00    2.00
  -7   3   0    6.60    3.20
   7   3   0    8.50    1.90
  -7   3   0    7.60    2.50
   7   3   0    9.20    1.40
   8  -3   0   -1.00    3.20
   8  -3   0   10.80    2.40
   8  -3   0    5.70    2.80
   8   3   0    4.40    1.60
  -8   3   0   -2.00    2.60
   8   3   0    2.80    2.40
   8   3   0    3.00    2.00
  -8   3   0    6.00    2.20
  -8   3   0    2.80    3.20
   9  -3   0   10.60    3.90
   9  -3   0    8.40    3.10
   9  -3   0   14.00    4.90
  -9   3   0    5.60    4.10
   9   3   0    9.40    2.30
   9   3   0    5.10    3.50
  -9   3   0   16.20    3.80
   9   3   0    9.90    2.80
   0  -4   0  397.36   10.40
   0  -4   0  393.56   10.30
   0   4   0  411.66   10.50
   0   4   0  390.46   10.40
   0   4   0  408.26   10.40
   1  -4   0  612.24   15.20
   1  -4   0  591.14   15.00
  -1  -4   0  596.94   14.70
  -1  -4   0  605.94   14.60
   1  -4   0  622.44   15.20
   1   4   0  605.44   14.70
  -1   4   0  593.04   15.20
   1   4   0  606.34   14.80
   1   4   0  577.84   14.80
  -1   4   0  613.94   15.20
   2  -4   0   18.50    2.00
   2  -4   0   20.70    2.10
  -2  -4   0   19.10    1.50
  -2  -4   0   18.90    1.50
   2  -4   0   17.30    2.10
  -2  -4   0   19.20    1.40
  -2   4   0   18.30    1.80
   2   4   0   17.80    1.50
  -2   4   0   19.30    2.10
   2   4   0   18.60    1.60
   2   4   0   18.40    1.60
  -2   4   0   20.20    2.20
  -3  -4   0   18.30    1.40
   3  -4   0   19.40    2.10
   3  -4   0   16.60    2.60
   3  -4   0   16.30    2.10
  -3  -4   0   19.60    1.40
  -3   4   0   20.70    2.50
  -3   4   0   18.50    2.40
   3   4   0   16.50    1.50
   3   4   0   16.00    1.60
   3   4   0   19.20    1.50
  -3   4   0   13.20    1.70
  -4  -4   0  147.09    4.30
  -4  -4   0  149.69    4.30
   4  -4   0  143.19    5.80
   4  -4   0  146.19    5.60
   4  -4   0  151.28    5.90
   4   4   0  149.69    4.60
   4   4   0  142.89    4.70
  -4   4   0  147.99    5.70
   4   4   0  148.19    4.60
  -4   4   0  149.49    5.60
  -4   4   0  144.79    6.10
   4   4   0  149.69    4.60
  -5  -4   0   51.19    2.20
   5  -4   0   48.70    3.80
   5  -4   0   54.49    3.80
  -5  -4   0   43.60    2.30
   5  -4   0   49.50    4.00
   5   4   0   50.39    2.70
  -5   4   0   57.49    4.10
   5   4   0   50.59    2.40
   5   4   0   47.90    2.70
  -5   4   0   45.90    4.90
   5   4   0   47.40    2.70
   6  -4   0    2.30    2.10
   6  -4   0    1.80    1.80
   6  -4   0   -4.50    2.00
   6   4   0    0.60    1.50
  -6   4   0    1.50    2.10
   6   4   0   -0.40    0.90
   6   4   0   -0.20    1.30
   6   4   0    1.20    1.30
  -6   4   0    0.20    1.50
   7  -4   0    2.00    2.70
   7  -4   0    1.00    2.10
   7  -4   0    3.80    2.90
   7   4   0   -2.20    1.60
   7   4   0    2.00    1.80
  -7   4   0    2.00    2.70
  -7   4   0    1.60    1.80
   7   4   0   -1.40    1.80
   7   4   0   -1.30    1.20
  -7   4   0   -1.30    2.30
   8  -4   0    7.30    3.70
   8  -4   0    0.20    2.60
   8  -4   0    5.50    3.50
   8   4   0    1.90    2.30
   8   4   0    1.60    1.60
  -8   4   0    4.10    3.30
   8   4   0   -3.70    2.00
  -8   4   0    2.60    3.10
   8   4   0    1.00    2.10
  -8   4   0   -1.70    2.20
   9  -4   0   13.90    3.50
   9   4   0    3.10    2.20
   9   4   0    7.40    3.00
  -9   4   0    0.40    4.40
   9   4   0    2.30    2.70
   9   4   0    1.20    3.20
   0  -5   0    0.80    1.00
   0   5   0   -0.30    0.90
   0   5   0    0.00    0.80
   0   5   0    0.80    0.80
   1  -5   0    2.10    1.20
   1  -5   0    3.90    1.20
   1  -5   0    3.90    1.40
  -1  -5   0    2.80    0.90
  -1  -5   0    3.30    0.90
   1   5   0    3.80    1.10
   1   5   0    4.00    1.00
  -1   5   0    2.40    1.00
  -1   5   0    3.70    1.10
   1   5   0    1.80    0.80
  -1   5   0    3.10    2.00
  -2  -5   0   20.40    1.70
  -2  -5   0   19.60    1.70
  -2  -5   0   15.50    1.70
   2  -5   0   17.40    2.20
   2  -5   0   18.50    2.30
   2  -5   0   19.50    2.50
   2   5   0   19.80    1.80
  -2   5   0   18.00    2.30
  -2   5   0   17.00    2.10
   2   5   0   18.90    1.70
  -2   5   0   19.70    2.40
   2   5   0   20.70    1.90
  -3  -5   0   86.89    3.30
   3  -5   0   79.99    4.10
  -3  -5   0   88.59    3.20
   3  -5   0   91.89    4.60
   3  -5   0   91.59    4.50
   3   5   0   88.59    3.50
  -3   5   0   83.19    4.50
   3   5   0   85.49    3.60
   3   5   0   89.79    3.30
  -3   5   0   84.09    4.30
  -4  -5   0   86.99    3.30
   4  -5   0   84.69    4.40
  -4  -5   0   86.29    3.50
   4  -5   0   87.59    4.60
   4  -5   0   94.89    4.90
   4   5   0   87.29    3.40
   4   5   0   87.19    3.30
  -4   5   0   89.19    4.90
   4   5   0   85.19    3.50
   4   5   0   86.29    3.30
  -4   5   0   85.99    4.50
  -4   5   0   87.69    4.70
  -5  -5   0   16.90    1.50
   5  -5   0   24.60    3.00
   5  -5   0   15.90    2.40
  -5  -5   0   17.80    1.70
   5  -5   0   21.30    3.20
   5   5   0   18.20    2.10
  -5   5   0   17.70    2.60
  -5   5   0   15.50    3.00
   5   5   0   19.30    1.90
   5   5   0   19.50    2.10
   5   5   0   19.70    2.30
  -5   5   0   15.90    2.30
   6  -5   0  327.17   12.60
   6  -5   0  354.26   11.80
   6  -5   0  372.26   12.10
   6   5   0  345.17    9.60
  -6   5   0  353.06   11.20
   6   5   0  342.37    9.50
   6   5   0  349.47    9.60
   6   5   0  349.87    9.80
  -6   5   0  357.76   12.10
   7  -5   0   40.40    4.60
   7  -5   0   45.20    5.90
   7  -5   0   43.70    5.20
   7   5   0   40.50    3.20
  -7   5   0   36.60    4.40
   7   5   0   34.50    4.60
   7   5   0   38.40    3.40
   7   5   0   38.10    2.70
  -7   5   0   41.40    5.20
   8  -5   0    8.00    3.30
   8  -5   0    8.40    4.20
   8  -5   0    7.90    4.20
   8   5   0    7.60    2.40
  -8   5   0    9.30    3.50
  -8   5   0    9.40    2.80
   8   5   0    5.50    2.20
   8   5   0    7.70    2.30
   8   5   0    4.20    1.80
  -8   5   0   -4.60    3.50
   9  -5   0   -5.20    3.70
   9   5   0   -0.70    2.80
   9   5   0   -1.20    2.20
  -9   5   0   -3.10    4.90
   0  -6   0   36.90    2.70
   0  -6   0   40.60    2.70
   0  -6   0   37.10    2.60
   0   6   0   40.90    2.80
   0   6   0   39.80    2.90
   0   6   0   40.90    2.80
  -1  -6   0  515.45   13.60
   1  -6   0  542.65   14.40
   1  -6   0  521.35   14.10
  -1  -6   0  524.15   13.80
   1  -6   0  527.45   14.20
   1   6   0  523.45   13.90
   1   6   0  520.95   13.90
   1   6   0  530.25   13.80
  -1   6   0  544.15   14.30
  -1   6   0  529.15   14.30
  -2  -6   0    0.30    0.90
   2  -6   0   -1.00    1.20
   2  -6   0    0.70    1.10
  -2  -6   0   -0.30    0.90
  -2  -6   0   -1.10    0.80
  -2   6   0    0.80    1.20
  -2   6   0   -0.10    1.40
   2   6   0   -0.70    0.90
  -2   6   0    0.00    1.40
   2   6   0   -0.90    1.20
   2   6   0   -0.40    1.10
   3  -6   0    6.50    2.00
  -3  -6   0    3.40    1.10
  -3  -6   0    5.50    1.20
   3  -6   0    6.20    1.80
   3  -6   0    5.00    1.80
  -3   6   0    3.20    1.90
  -3   6   0    4.30    1.60
   3   6   0    6.30    1.40
   3   6   0    5.40    1.40
  -3   6   0    6.90    2.00
   3   6   0    2.80    1.20
  -4  -6   0    8.50    1.60
   4  -6   0    7.90    2.00
   4  -6   0    8.40    1.90
  -4  -6   0   10.10    1.30
   4  -6   0    8.30    2.20
   4   6   0   10.90    1.50
  -4   6   0   10.10    2.40
   4   6   0   11.30    1.50
  -4   6   0    6.40    2.00
   4   6   0    9.00    1.60
  -4   6   0   12.80    2.50
   5  -6   0   54.69    4.50
  -5  -6   0   60.09    2.60
   5  -6   0   52.59    4.50
  -5  -6   0   58.89    2.80
   5  -6   0   60.49    5.00
   5   6   0   54.29    3.00
  -5   6   0   48.50    6.30
   5   6   0   55.99    3.00
  -5   6   0   68.89    5.30
  -5   6   0   66.79    6.20
   5   6   0   62.99    3.40
   5   6   0   59.09    3.00
   6  -6   0    3.40    2.10
   6  -6   0    8.70    3.20
   6  -6   0   -2.20    2.40
   6   6   0    5.80    1.60
   6   6   0    7.40    1.90
  -6   6   0    5.80    2.70
  -6   6   0    6.50    3.00
   6   6   0    6.00    1.40
   6   6   0    4.90    1.50
   7  -6   0   -2.00    3.50
   7  -6   0    1.70    3.60
   7  -6   0   -1.10    2.90
   7   6   0    0.80    1.60
   7   6   0    2.70    1.80
   7   6   0    2.50    1.90
  -7   6   0    6.40    3.10
  -7   6   0   -5.10    3.30
   7   6   0    2.40    1.30
   8  -6   0    7.90    4.60
   8  -6   0    7.50    4.10
  -8   6   0    3.80    5.90
   8   6   0    7.70    2.00
   8   6   0    9.70    2.50
   8   6   0    6.90    2.40
   8   6   0    7.50    2.20
  -8   6   0    7.50    4.10
   0  -7   0    0.20    1.20
   0  -7   0    0.30    1.30
   0  -7   0   -1.40    1.20
   0   7   0    1.40    1.50
   0   7   0    0.00    1.30
   0   7   0   -0.40    0.90
  -1  -7   0   93.89    4.30
   1  -7   0  101.19    4.80
   1  -7   0   93.69    4.60
  -1  -7   0   93.89    4.30
   1  -7   0   94.29    4.80
   1   7   0   95.29    4.50
  -1   7   0   95.69    4.80
  -1   7   0   96.39    4.80
  -1   7   0   97.99    4.60
   1   7   0   93.19    4.40
   1   7   0   96.19    4.40
   2  -7   0   50.89    4.00
  -2  -7   0   52.39    3.00
   2  -7   0   53.59    3.80
  -2  -7   0   48.00    3.00
   2  -7   0   52.59    3.90
  -2  -7   0   51.69    3.20
   2   7   0   46.60    3.30
  -2   7   0   53.29    3.80
  -2   7   0   50.39    4.00
   2   7   0   49.80    3.30
  -2   7   0   44.90    3.60
   3  -7   0   64.29    4.40
   3  -7   0   61.69    4.60
  -3  -7   0   61.69    3.70
  -3  -7   0   64.39    3.30
  -3  -7   0   64.29    3.40
   3  -7   0   68.09    4.40
   3   7   0   63.49    3.70
   3   7   0   62.89    3.30
  -3   7   0   68.69    4.70
  -3   7   0   65.19    4.30
  -3   7   0   61.79    4.50
   3   7   0   62.89    3.50
   4  -7   0   -0.50    2.20
  -4  -7   0    2.20    1.50
   4  -7   0   -1.20    2.10
   4  -7   0    0.20    1.90
  -4  -7   0    3.40    1.10
   4   7   0    0.10    1.30
  -4   7   0    0.50    1.90
   4   7   0    2.20    1.10
  -4   7   0   -0.30    2.10
   4   7   0    2.90    1.60
  -4   7   0    3.60    2.70
   5  -7   0   36.50    4.70
  -5  -7   0   36.10    2.60
   5  -7   0   43.90    4.50
  -5  -7   0   34.80    2.50
  -5   7   0   38.30    4.80
   5   7   0   38.30    3.30
   5   7   0   31.90    2.70
  -5   7   0   40.60    4.90
  -5   7   0   36.60    3.80
   5   7   0   37.90    2.70
   5   7   0   32.30    2.60
   6  -7   0    7.90    2.70
   6  -7   0    6.50    3.00
   6  -7   0   -0.40    3.20
   6   7   0    3.90    1.60
   6   7   0    1.80    1.90
  -6   7   0    0.30    2.70
   6   7   0    4.20    1.70
  -6   7   0    1.40    3.00
  -6   7   0    7.50    2.80
   6   7   0    3.80    1.40
   7  -7   0    2.90    3.70
   7  -7   0    2.80    3.50
   7  -7   0    5.90    4.20
  -7   7   0   -3.60    3.50
   7   7   0    3.10    2.10
  -7   7   0    4.50    3.30
   7   7   0    2.90    1.90
  -7   7   0   10.10    3.50
   7   7   0   -1.20    1.60
   8  -7   0   32.00    4.90
   8   7   0   34.70    5.50
  -8   7   0   53.59    7.60
   8   7   0   30.80    3.50
   0  -8   0   30.30    3.50
   0  -8   0   30.20    3.30
   0  -8   0   31.00    3.30
   0   8   0   27.20    3.30
   0   8   0   35.30    3.30
   0   8   0   27.80    3.40
   1  -8   0   39.50    3.60
  -1  -8   0   30.60    2.90
   1  -8   0   37.10    3.60
  -1  -8   0   42.10    3.30
   1  -8   0   37.90    3.90
  -1   8   0   35.40    3.70
  -1   8   0   36.90    3.60
   1   8   0   32.60    3.10
   1   8   0   35.50    3.30
   1   8   0   38.90    3.50
  -1   8   0   36.00    3.60
   2  -8   0    0.40    1.70
  -2  -8   0    1.10    1.30
  -2  -8   0    3.10    1.50
  -2  -8   0    2.10    1.50
   2  -8   0    1.00    1.70
   2  -8   0    1.20    1.80
  -2   8   0    1.90    2.30
   2   8   0    1.10    1.50
  -2   8   0    2.80    2.00
   2   8   0    1.20    1.50
   2   8   0    3.00    1.70
  -2   8   0    0.70    1.60
   3  -8   0    0.00    2.30
  -3  -8   0    2.20    1.50
  -3  -8   0    3.10    1.60
  -3  -8   0    3.40    1.60
   3  -8   0    7.30    4.20
   3  -8   0    1.90    2.00
   3   8   0    3.60    1.60
   3   8   0    2.80    1.60
  -3   8   0    6.40    2.30
   3   8   0    4.10    1.90
  -3   8   0    1.60    2.90
  -3   8   0    4.40    2.60
   4  -8   0    1.50    2.50
   4  -8   0    1.20    2.80
  -4  -8   0   -0.10    1.40
   4  -8   0    0.40    2.30
  -4  -8   0    1.90    1.40
  -4   8   0    2.90    2.50
   4   8   0    5.60    1.50
  -4   8   0    3.30    2.30
  -4   8   0    0.60    3.50
   4   8   0    1.80    1.60
   4   8   0    0.80    1.80
   5  -8   0    6.10    2.70
   5  -8   0   -0.80    2.80
  -5  -8   0    0.60    1.50
  -5  -8   0    1.90    1.40
   5  -8   0   -1.70    3.00
   5   8   0    1.40    1.90
  -5   8   0    3.00    3.10
  -5   8   0    2.50    2.60
   5   8   0   -0.70    1.60
  -5   8   0    1.00    2.80
   5   8   0   -0.40    1.40
   6  -8   0    2.50    4.10
   6  -8   0    4.30    3.30
   6  -8   0    1.80    3.40
   6   8   0    4.50    1.60
  -6   8   0    6.80    3.20
   6   8   0   -1.80    2.10
  -6   8   0   -5.70    3.40
   6   8   0   -0.40    1.70
  -6   8   0    3.10    3.50
   6   8   0    1.70    1.70
   7  -8   0    7.80    5.20
   7  -8   0    8.50    4.10
   7   8   0    2.40    1.60
  -7   8   0    9.60    4.00
   7   8   0    6.00    1.80
   7   8   0    2.50    2.60
  -7   8   0    2.10    4.20
  -7   8   0    4.50    4.30
   7   8   0    5.10    1.90
   0  -9   0    0.60    1.90
   0  -9   0   -0.10    1.80
   0  -9   0    0.30    1.90
   0   9   0   -1.20    1.50
   0   9   0   -1.50    1.90
   0   9   0    3.00    2.20
   1  -9   0    6.00    2.30
   1  -9   0    3.60    2.50
   1  -9   0    5.00    2.00
  -1  -9   0    9.70    2.30
  -1   9   0    5.90    2.30
  -1   9   0    3.80    2.10
   1   9   0    8.00    2.50
  -1   9   0   13.90    2.80
   1   9   0    3.50    1.70
  -2  -9   0   22.60    3.00
   2  -9   0   14.90    2.70
   2  -9   0   16.30    3.10
  -2  -9   0   18.90    2.50
  -2  -9   0   18.90    2.60
   2  -9   0   22.10    3.10
   2   9   0   24.70    3.30
  -2   9   0   28.70    3.80
   2   9   0   24.50    2.90
  -2   9   0   21.40    3.20
  -2   9   0   13.60    4.40
   2   9   0   21.30    2.80
  -3  -9   0    5.20    2.00
  -3  -9   0    6.90    1.90
  -3  -9   0    8.20    1.90
   3  -9   0    6.30    3.90
   3  -9   0    3.60    2.10
   3  -9   0   11.00    2.70
   3   9   0    5.30    2.10
   3   9   0    5.80    1.90
   3   9   0    4.50    2.10
  -3   9   0   10.50    4.60
  -3   9   0    5.50    2.70
  -3   9   0    1.50    2.40
   4  -9   0   -1.20    3.20
  -4  -9   0    2.90    1.60
   4  -9   0    1.20    2.80
   4  -9   0   -2.90    2.50
  -4  -9   0    0.20    1.70
   4   9   0    0.30    2.10
  -4   9   0    1.70    2.80
  -4   9   0    1.20    3.00
   4   9   0    2.10    1.90
  -4   9   0    2.50    2.90
   4   9   0    2.90    1.70
   5  -9   0   53.19    6.50
   5  -9   0   54.19    6.20
   5  -9   0   58.79    7.20
  -5  -9   0   48.80    3.50
  -5   9   0   51.59    6.90
   5   9   0   52.49    3.80
  -5   9   0   52.79    6.60
   5   9   0   47.20    3.50
   5   9   0   49.99    3.70
   5   9   0   59.49    4.80
  -5   9   0   39.90    5.30
   6  -9   0   -3.00    4.00
   6  -9   0    4.60    4.80
  -6   9   0   -4.20    3.90
   6   9   0    3.40    2.90
  -6   9   0    9.80    3.60
   6   9   0    2.50    1.90
  -6   9   0   -2.90    3.90
   6   9   0    2.30    1.90
   6   9   0    3.90    2.10
  -7   9   0    5.40    4.60
   0 -10   0    9.60    2.80
   0 -10   0    7.90    2.80
   0 -10   0    4.80    2.60
   0  10   0    5.90    2.80
   0  10   0    7.20    2.60
   0  10   0    7.00    2.60
   1 -10   0   15.30    3.60
  -1 -10   0    6.90    2.10
   1 -10   0   12.10    3.00
  -1 -10   0   13.50    2.70
   1 -10   0   14.10    2.90
   1  10   0   15.20    3.10
   1  10   0   14.80    2.80
   1  10   0    7.60    2.70
  -1  10   0   12.10    2.60
  -1  10   0   12.70    3.10
   2 -10   0    0.00    2.80
  -2 -10   0    1.30    2.00
   2 -10   0    5.30    3.40
   2 -10   0   -2.30    2.90
  -2 -10   0    1.90    2.10
  -2 -10   0    5.40    2.00
  -2  10   0   -2.30    2.60
  -2  10   0    0.40    2.60
  -2  10   0    1.20    2.90
   2  10   0    3.80    2.40
   2  10   0    4.00    2.30
   2  10   0    0.40    2.30
   3 -10   0   -3.10    6.10
  -3 -10   0    0.60    2.10
   3 -10   0    2.60    3.00
   3 -10   0    7.30    3.30
  -3 -10   0    3.60    2.10
  -3 -10   0    2.40    2.00
   3  10   0    2.10    2.50
  -3  10   0    2.00    3.30
  -3  10   0    5.80    3.20
   3  10   0    0.00    2.40
   3  10   0    4.00    2.20
  -4 -10   0   -1.20    1.90
   4 -10   0    3.70    3.70
   4 -10   0   -1.80    3.50
   4 -10   0   -5.90    3.40
  -4 -10   0    0.00    2.20
   4  10   0    3.40    2.10
   4  10   0    4.00    2.40
  -4  10   0   -0.30    3.60
  -4  10   0    1.10    3.80
   4  10   0   -4.20    2.70
  -4  10   0    1.50    3.20
   5 -10   0    5.90    3.80
  -5 -10   0   -1.60    2.30
   5 -10   0    6.40    4.50
   5  10   0    6.90    3.20
   5  10   0    2.20    2.10
  -5  10   0    7.80    4.60
   5  10   0    3.60    2.50
  -5  10   0    5.50    4.40
  -5  10   0    6.50    3.80
   6 -10   0    4.80    4.20
   6 -10   0   -4.50    6.00
  -6 -10   0    3.00    2.10
  -6  10   0    3.70    5.70
   6  10   0    9.70    3.70
   6  10   0    4.20    2.40
  -6  10   0    9.90    4.20
   0 -11   0    2.90    3.20
   0 -11   0    2.50    2.80
   0 -11   0    2.50    2.90
   0  11   0    3.80    3.20
   0  11   0   -0.90    2.90
   0  11   0    3.40    2.80
   1 -11   0    1.40    3.10
  -1 -11   0   -0.50    2.70
   1 -11   0   -2.70    2.90
  -1 -11   0   -2.60    2.60
  -1 -11   0    4.00    2.80
   1 -11   0    5.80    3.20
   1  11   0    0.00    2.50
   1  11   0    2.10    3.50
  -1  11   0    1.90    3.50
  -1  11   0   -1.30    3.20
   1  11   0    0.70    2.80
  -1  11   0   -3.00    3.20
   2 -11   0   -2.60    3.30
  -2 -11   0    2.10    2.80
   2 -11   0   -2.10    3.50
   2 -11   0    0.60    3.10
  -2 -11   0    2.10    2.40
  -2 -11   0   -0.40    2.60
   2  11   0   -4.30    2.60
  -2  11   0    1.00    3.40
  -2  11   0   -0.50    3.50
  -2  11   0   -2.00    3.40
   2  11   0    0.30    2.90
   2  11   0   -0.30    2.90
   3 -11   0   -0.40    4.20
   3 -11   0    4.00    4.00
  -3 -11   0    4.40    2.80
  -3 -11   0    5.70    2.80
  -3 -11   0    9.10    3.70
   3 -11   0    5.20    2.90
   3  11   0    3.70    3.10
   3  11   0    7.90    3.00
  -3  11   0    1.60    4.10
  -3  11   0   15.40    4.10
   3  11   0    6.10    3.40
  -4 -11   0   -0.50    2.90
   4 -11   0    6.70    3.50
   4 -11   0    3.80    5.30
  -4  11   0    3.70    5.20
   4  11   0    3.60    3.10
  -4  11   0   -6.30    4.30
   4  11   0    8.80    2.50
   4  11   0    7.00    3.50
  -4  11   0    0.50    4.40
   5 -11   0   -2.80    6.70
  -5 -11   0    0.10    2.90
   5 -11   0    0.70    5.10
   5  11   0   -0.80    4.00
  -5  11   0   -4.50    5.50
  -5  11   0   -1.70    4.70
  -5  11   0    6.50    6.10
   0 -12   0    7.90    4.10
   0 -12   0   -1.20    3.80
   0 -12   0    0.80    4.10
   0  12   0    7.20    4.20
   0  12   0    0.00    3.90
   0  12   0    5.70    3.50
   1 -12   0    3.60    4.00
   1 -12   0    5.50    4.50
   1 -12   0    4.00    4.30
  -1 -12   0   -2.20    3.30
  -1 -12   0    3.90    3.50
  -1  12   0   -2.40    4.20
   1  12   0    8.10    4.00
   1  12   0    2.30    3.40
  -1  12   0    1.10    4.20
   1  12   0    5.50    3.80
  -1  12   0    2.00    4.00
   2 -12   0    9.50    4.70
  -2 -12   0   14.00    3.60
   2 -12   0   11.90    5.00
   2  12   0    7.40    3.40
   2  12   0   11.00    3.90
  -2  12   0    5.70    4.00
  -2  12   0    8.30    4.60
   2  12   0    7.50    3.50
  -2  12   0   19.30    4.80
   3 -12   0   -5.00    5.50
   3 -12   0   -0.80    4.50
  -3 -12   0   -3.80    3.40
  -3  12   0   -7.40    4.80
  -3  12   0   -4.90    4.80
   3  12   0   -4.10    3.60
   3  12   0    1.20    3.20
   9   0  -1    3.00    2.80
  -9   0   1   -0.80    1.70
  -9   0   1    3.50    2.00
  -9   0   1   -1.40    3.00
   9   0  -1   -0.50    2.00
   9   0  -1    1.70    3.90
  -8   0   1   -1.50    1.50
   8   0  -1   -1.90    1.90
   8   0  -1   -3.40    1.50
  -8   0   1   -3.40    2.50
  -8   0   1    2.50    1.50
   8   0  -1   -0.50    2.70
   7   0  -1   -0.60    1.60
  -7   0   1   -1.70    1.90
  -7   0   1   -0.70    1.10
   7   0  -1    1.50    2.30
   7   0  -1    0.70    1.20
  -7   0   1   -0.70    1.40
  -6   0   1   -0.90    1.10
   6   0  -1   -0.20    1.10
   6   0  -1    1.30    1.90
  -6   0   1    0.10    0.90
  -6   0   1    1.00    1.60
   5   0  -1    0.80    1.30
   5   0  -1    0.60    0.70
   5   0  -1    0.20    1.00
  -5   0   1    0.10    1.30
  -5   0   1   -0.60    0.90
  -5   0   1    0.50    0.70
   4   0  -1   -0.30    0.60
  -4   0   1   -0.80    0.90
  -4   0   1    1.60    0.70
  -4   0   1   -0.10    0.60
   4   0  -1    0.00    1.30
   4   0  -1    0.40    0.70
  -3   0   1    0.80    0.60
   3   0  -1   -1.40    0.60
  -3   0   1    0.50    0.90
  -3   0   1    0.00    0.50
   3   0  -1   -0.10    0.50
   3   0  -1    0.70    0.70
   2   0  -1   -0.20    0.40
   2   0  -1   -0.70    0.70
  -2   0   1    0.20    0.40
  -2   0   1   -0.70    0.40
  -2   0   1    0.10    0.70
   2   0  -1    0.20    0.40
  -1   0   1   -0.90    0.60
   1   0   1   -0.40    0.30
  -1   0  -1   -0.30    0.30
   1   0   1   -0.10    0.40
   1   0   1   -0.20    0.40
   2   0   1   -0.50    0.50
   2   0   1    0.00    0.60
   2   0   1    0.30    0.60
  -2   0  -1   -0.40    0.60
  -2   0  -1   -0.40    0.50
  -3   0  -1   -0.20    0.70
   3   0   1    0.50    0.70
   3   0   1   -0.40    0.70
  -3   0  -1   -0.60    0.60
   3   0   1    0.60    0.60
  -3   0  -1    0.20    0.80
  -4   0  -1    0.10    0.90
  -4   0  -1    0.30    0.80
   4   0   1    0.60    0.90
   4   0   1    0.30    0.70
   4   0   1    0.10    0.90
  -4   0  -1    0.60    1.00
   5   0   1   -0.70    0.80
  -5   0  -1   -0.20    1.20
   5   0   1   -0.10    1.10
   5   0   1   -0.80    1.20
  -5   0  -1    1.20    0.90
  -5   0  -1   -0.30    1.00
   6   0   1    0.10    1.00
  -6   0  -1   -0.40    1.10
  -6   0  -1   -1.90    1.40
   6   0   1    1.70    1.50
   6   0   1    1.30    1.60
  -6   0  -1    0.40    1.50
   7   0   1    0.60    1.40
   7   0   1   -0.30    1.90
  -7   0  -1    0.30    1.30
  -7   0  -1   -0.60    1.70
   7   0   1   -1.70    1.90
  -7   0  -1    0.10    1.80
  -8   0  -1   -0.40    1.50
  -8   0  -1    0.70    2.00
   8   0   1    0.20    1.60
   8   0   1   -0.30    2.70
  -8   0  -1    0.40    2.40
   8   0   1   -1.00    2.20
   9   0   1    1.30    3.20
  -9   0  -1   -9.20    5.20
   9   0   1   -1.90    2.10
   9   0   1    3.80    3.70
   9  -1  -1    1.60    3.80
   9  -1  -1    7.60    3.30
   9  -1  -1   10.70    2.40
  -9   1   1   -2.30    3.50
  -9   1   1    2.30    2.50
  -9   1   1   -0.90    3.10
   9   1  -1    3.30    2.60
   9   1  -1    1.00    3.60
   9   1  -1   -1.50    2.00
   8  -1  -1   -1.20    1.70
  -8  -1   1    3.40    1.30
   8  -1  -1    0.00    2.30
   8  -1  -1   -1.00    2.80
  -8  -1   1    4.60    2.50
  -8   1   1    3.90    4.60
  -8   1   1    2.70    1.60
   8   1  -1   -0.80    1.40
   8   1  -1    3.20    2.70
  -8   1   1    4.10    2.00
   8   1  -1    3.20    2.10
   7  -1  -1   -0.10    2.20
  -7  -1   1   -2.30    1.00
  -7  -1   1    1.60    1.70
   7  -1  -1    0.50    1.20
   7  -1  -1    0.80    1.80
  -7  -1   1    0.80    1.10
  -7   1   1    1.20    2.10
   7   1  -1   -1.50    1.50
   7   1  -1    2.90    2.10
  -7   1   1    0.10    1.20
   6  -1  -1    1.20    1.10
   6  -1  -1    2.50    1.40
  -6  -1   1    3.30    1.60
   6  -1  -1    0.10    1.70
  -6  -1   1    1.60    1.00
  -6  -1   1    1.00    0.80
   6   1  -1    0.90    0.90
  -6   1   1    2.30    1.80
  -6   1   1    1.00    1.10
   6   1  -1    0.60    1.70
  -6   1   1    0.50    1.30
   6   1  -1    0.90    1.10
  -5  -1   1  159.88    5.70
  -5  -1   1  164.08    4.60
   5  -1  -1  162.08    5.60
  -5  -1   1  166.58    4.60
   5  -1  -1  163.48    5.30
   5  -1  -1  165.38    6.20
   5   1  -1  162.38    5.80
  -5   1   1  169.58    5.30
   5   1  -1  164.48    5.10
  -5   1   1  160.78    6.20
   5   1  -1  160.18    4.90
  -5   1   1  157.08    5.30
   4  -1  -1    5.20    0.90
  -4  -1   1    4.50    1.10
  -4  -1   1    6.80    0.90
  -4  -1   1    6.00    0.80
   4  -1  -1    5.30    1.20
   4  -1  -1    3.70    1.30
   4   1  -1    4.90    0.80
  -4   1   1    4.70    1.40
  -4   1   1    5.80    1.00
   4   1  -1    6.10    0.90
   4   1  -1    6.30    1.20
   3  -1  -1   72.09    2.70
   3  -1  -1   71.79    3.20
  -3  -1   1   74.99    2.90
  -3  -1   1   71.49    2.10
  -3  -1   1   74.19    2.10
  -3   1   1   73.39    2.70
   3   1  -1   73.39    2.30
  -3   1   1   74.99    2.80
   3   1  -1   74.19    2.90
  -3   1   1   76.39    3.30
   3   1  -1   74.09    2.30
   2  -1  -1 9999.00  221.28
   2  -1  -1 9572.24  223.38
   2  -1  -1 9764.12  221.18
   2   1  -1 9969.50  218.78
   2   1  -1 9778.92  221.48
  -2   1   1 9770.72  221.08
   2   1  -1 9796.92  218.68
  -2   1   1 9423.06  223.48
   1  -1  -1  174.08    4.40
   1  -1  -1  165.78    4.40
  -1   1   1  165.78    4.60
   1   1  -1  173.68    4.40
   1  -1   1   21.60    1.20
   1  -1   1   22.10    1.10
  -1   1  -1   22.50    1.20
  -1   1  -1   21.30    1.10
   1   1   1   22.30    1.10
   1   1   1   22.30    1.10
   2  -1   1  287.77    7.70
  -2  -1  -1  303.37    7.40
  -2  -1  -1  302.17    7.50
   2  -1   1  303.97    7.80
   2  -1   1  291.17    7.60
   2   1   1  290.97    7.20
  -2   1  -1  301.97    7.70
  -2   1  -1  289.77    7.80
   2   1   1  295.97    7.40
  -2   1  -1  312.67    8.20
  -3  -1  -1  372.36    9.30
  -3  -1  -1  374.16    9.40
  -3  -1  -1  383.06    9.30
   3  -1   1  364.36    9.80
   3  -1   1  369.16    9.60
   3  -1   1  369.76    9.80
   3   1   1  370.86    9.30
  -3   1  -1  371.66    9.90
   3   1   1  376.36    9.50
  -3   1  -1  379.36    9.60
   3   1   1  377.16    9.40
  -4  -1  -1    0.30    0.90
   4  -1   1   -0.10    1.00
  -4  -1  -1   -0.30    0.70
  -4  -1  -1    0.40    0.80
   4  -1   1    0.60    1.70
   4  -1   1   -0.30    0.80
   4   1   1    0.00    0.80
  -4   1  -1   -0.80    0.80
  -4   1  -1   -0.30    1.00
   4   1   1   -0.60    0.80
  -4   1  -1   -0.10    0.80
   4   1   1    0.50    0.70
  -5  -1  -1   58.59    2.70
   5  -1   1   53.89    3.00
  -5  -1  -1   56.99    2.80
  -5  -1  -1   54.49    3.00
   5  -1   1   58.79    3.40
   5   1   1   53.39    2.70
  -5   1  -1   54.39    3.50
   5   1   1   54.99    2.90
  -5   1  -1   54.99    2.90
   5   1   1   52.19    2.90
  -5   1  -1   53.99    3.20
  -6  -1  -1    1.60    1.20
   6  -1   1   -1.30    1.50
  -6  -1  -1    0.90    1.20
   6  -1   1    0.90    1.50
   6  -1   1    2.10    1.30
  -6  -1  -1    0.30    1.30
   6   1   1    0.80    1.10
  -6   1  -1   -0.80    1.10
  -6   1  -1   -1.10    1.70
   6   1   1    0.30    1.40
   6   1   1   -1.50    1.50
  -6   1  -1    3.50    1.70
   7  -1   1    4.10    2.00
  -7  -1  -1    3.60    1.30
  -7  -1  -1    3.90    1.80
   7  -1   1    4.00    2.30
  -7  -1  -1    3.40    2.00
  -7   1  -1    5.50    2.10
   7   1   1    4.30    1.40
   7   1   1    6.40    1.90
  -7   1  -1    4.50    2.30
   7   1   1    2.30    2.00
  -7   1  -1    3.00    1.50
   8  -1   1    8.70    3.10
  -8  -1  -1   10.70    2.10
   8  -1   1    8.30    1.90
   8  -1   1   10.50    2.80
  -8  -1  -1   10.20    2.60
  -8  -1  -1   10.00    1.70
   8   1   1    7.70    2.50
  -8   1  -1    6.70    2.70
   8   1   1    5.70    1.80
   8   1   1    6.70    3.20
  -8   1  -1    7.10    2.10
  -8   1  -1    8.50    3.40
  -9  -1  -1    0.10    2.80
  -9  -1  -1   -4.50    2.20
   9  -1   1    3.70    3.70
   9  -1   1    0.40    2.30
   9  -1   1    0.30    3.20
  -9  -1  -1    2.30    2.20
   9   1   1   -2.50    3.20
  -9   1  -1   -1.40    3.30
  -9   1  -1   -4.50    2.90
   9   1   1   -1.50    2.90
   9  -2  -1    5.30    3.50
   9  -2  -1   -3.00    4.40
   9  -2  -1    4.50    2.40
   9   2  -1    4.10    3.70
   9   2  -1    4.10    1.90
  -9   2   1    5.10    3.00
   9   2  -1    7.20    2.60
  -9   2   1   11.20    4.00
   8  -2  -1    4.80    2.60
   8  -2  -1    4.00    2.00
   8  -2  -1    2.50    3.20
  -8   2   1   -3.20    1.60
  -8   2   1    1.50    2.40
  -8   2   1   -1.20    2.70
   8   2  -1   -3.10    2.50
   8   2  -1    2.30    1.80
   7  -2  -1    7.10    2.10
   7  -2  -1    4.40    2.30
   7  -2  -1    8.20    1.70
   7   2  -1    5.10    1.60
   7   2  -1    5.20    1.30
  -7   2   1    5.40    2.40
   7   2  -1    0.20    2.20
  -7   2   1    5.00    1.50
  -7   2   1    4.90    2.10
   6  -2  -1    5.10    2.00
   6  -2  -1    5.50    1.50
   6  -2  -1    3.90    1.90
   6   2  -1    5.30    1.40
  -6   2   1    4.20    2.10
   6   2  -1    6.50    1.70
  -6   2   1    6.70    1.50
   6   2  -1    5.40    1.10
  -6   2   1    6.80    1.80
   5  -2  -1    3.20    1.50
   5  -2  -1    2.20    1.20
   5   2  -1    1.90    1.30
  -5   2   1    4.10    1.20
  -5   2   1    1.60    1.20
  -5   2   1    1.90    1.60
   5   2  -1    3.00    1.00
   5   2  -1    4.80    0.90
   4  -2  -1   56.89    3.10
   4  -2  -1   56.49    2.90
   4  -2  -1   57.59    3.20
  -4   2   1   57.59    2.80
   4   2  -1   57.79    2.20
  -4   2   1   65.59    3.60
   4   2  -1   58.69    2.10
   4   2  -1   58.79    2.80
  -4   2   1   57.49    3.00
   3  -2  -1   60.59    2.80
   3  -2  -1   60.99    3.40
   3  -2  -1   59.89    2.60
  -3   2   1   59.49    3.10
   3   2  -1   60.89    2.00
   3   2  -1   58.29    2.50
  -3   2   1   61.39    2.70
   3   2  -1   61.29    2.00
   2  -2  -1 1188.88   26.90
   2  -2  -1 1150.58   26.90
   2  -2  -1 1175.88   27.30
  -2  -2   1 1162.08   25.90
  -2  -2   1 1173.18   25.90
   2   2  -1 1192.38   26.10
  -2   2   1 1070.19   27.20
   2   2  -1 1177.58   26.10
   2   2  -1 1150.48   26.60
  -2   2   1 1099.99   26.80
  -2   2   1 1135.29   26.80
   1  -2  -1 1697.33   37.90
  -1  -2   1 1662.53   38.00
  -1  -2   1 1621.04   37.40
   1  -2  -1 1728.43   37.80
  -1  -2   1 1650.83   37.40
  -1   2   1 1641.94   37.90
   1   2  -1 1677.23   37.30
   1   2  -1 1667.03   37.50
  -1   2   1 1589.74   37.80
   1   2  -1 1621.54   37.50
  -1   2   1 1620.94   37.70
   0  -2  -1  153.38    4.00
   0  -2  -1  148.19    4.20
   0  -2   1  143.49    4.20
   0  -2   1  155.98    4.10
   0   2  -1  154.18    4.10
   0   2   1  147.19    4.10
   0   2  -1  146.59    4.00
   0   2   1  151.18    4.20
   0   2   1  148.89    4.20
  -1  -2  -1  884.01   20.10
  -1  -2  -1  886.91   20.60
   1  -2   1  908.81   20.90
   1  -2   1  878.51   20.80
   1  -2   1  899.81   20.80
  -1   2  -1  880.31   20.80
   1   2   1  861.41   20.10
  -1   2  -1  877.71   20.70
   1   2   1  900.51   20.60
  -1   2  -1  888.21   20.90
   1   2   1  904.01   20.60
  -2  -2  -1 4820.02  107.39
   2  -2   1 4722.93  106.69
  -2  -2  -1 4725.03  107.79
   2   2   1 4689.83  106.39
  -2   2  -1 4755.92  108.49
  -2   2  -1 4696.03  107.59
  -2   2  -1 4737.33  106.49
   2   2   1 4651.53  107.39
   2   2   1 4784.22  106.49
   3  -2   1    4.10    1.00
  -3  -2  -1    4.80    1.30
  -3  -2  -1    6.30    0.90
   3  -2   1    6.40    1.40
   3   2   1    5.40    0.80
   3   2   1    6.10    0.80
  -3   2  -1    6.60    1.40
   3   2   1    6.10    0.90
  -3   2  -1    7.10    1.30
  -3   2  -1    6.80    1.10
  -4  -2  -1   49.99    2.40
   4  -2   1   53.99    3.20
  -4  -2  -1   52.59    2.30
   4  -2   1   52.29    3.00
  -4  -2  -1   48.70    2.30
  -4   2  -1   53.69    3.30
   4   2   1   53.29    2.40
   4   2   1   53.99    2.90
   4   2   1   53.69    2.50
  -4   2  -1   50.99    2.80
   5  -2   1   18.50    2.30
  -5  -2  -1   24.50    2.00
  -5  -2  -1   20.50    1.90
  -5  -2  -1   20.30    1.80
   5  -2   1   21.20    2.70
   5   2   1   23.20    2.10
  -5   2  -1   20.10    2.80
   5   2   1   20.70    1.90
  -5   2  -1   20.30    2.20
   5   2   1   21.90    2.10
  -5   2  -1   24.60    2.70
   6  -2   1   -2.60    1.20
  -6  -2  -1   -0.60    1.20
  -6  -2  -1   -0.90    0.90
   6  -2   1    0.30    1.70
  -6   2  -1   -0.50    1.20
   6   2   1    1.00    1.00
  -6   2  -1   -1.30    1.80
   6   2   1    0.30    1.20
  -6   2  -1   -0.70    1.50
   6   2   1    2.70    1.40
   7  -2   1    0.70    2.30
  -7  -2  -1    0.50    1.10
  -7  -2  -1   -0.80    1.50
   7  -2   1   -0.80    2.30
   7  -2   1   -2.30    1.50
  -7  -2  -1    1.30    1.60
   7   2   1    3.70    1.60
  -7   2  -1    0.80    1.60
  -7   2  -1   -1.60    2.20
  -7   2  -1    1.10    2.00
   7   2   1   -1.10    1.30
   7   2   1    1.70    1.80
   8  -2   1   13.60    3.00
   8  -2   1    9.70    2.30
   8  -2   1    6.20    3.20
  -8  -2  -1    7.10    1.70
  -8   2  -1   11.60    3.20
   8   2   1    7.00    1.80
   8   2   1    8.60    2.60
  -8   2  -1    4.80    2.10
   8   2   1    9.00    2.50
  -8   2  -1    6.50    2.70
   9  -2   1    4.60    3.80
  -9  -2  -1    2.20    2.10
   9  -2   1   -0.20    4.40
   9  -2   1   -1.70    2.50
  -9  -2  -1   -4.30    1.70
  -9   2  -1    3.10    3.40
   9   2   1   -2.50    3.00
  -9   2  -1   -3.70    3.80
   9   2   1    2.40    2.80
   9   2   1    3.50    2.20
   9  -3  -1    2.20    3.90
   9  -3  -1    3.60    4.80
   9  -3  -1    4.80    2.90
  -9   3   1    2.00    3.40
   9   3  -1    2.10    3.40
  -9   3   1    1.50    4.00
   9   3  -1    4.70    2.60
   8  -3  -1    2.20    2.20
   8  -3  -1   -1.00    3.40
   8  -3  -1    6.10    2.80
  -8   3   1    1.90    2.90
  -8   3   1    0.40    2.60
  -8   3   1    3.00    2.10
   8   3  -1    2.50    2.80
   8   3  -1    0.50    1.40
   8   3  -1    2.60    1.80
   7  -3  -1   -4.30    2.00
   7  -3  -1   -2.00    1.50
   7   3  -1    1.30    2.00
   7   3  -1   -0.60    1.00
  -7   3   1    3.30    4.10
  -7   3   1    0.60    1.50
  -7   3   1    1.40    2.00
   7   3  -1    2.20    1.40
   6  -3  -1   46.60    3.50
   6  -3  -1   49.60    4.00
   6  -3  -1   51.59    4.20
   6   3  -1   51.39    3.50
  -6   3   1   49.10    3.20
   6   3  -1   53.99    2.80
   6   3  -1   47.70    2.50
  -6   3   1   47.60    4.20
  -6   3   1   48.20    3.90
   5  -3  -1   25.70    3.40
   5  -3  -1   26.40    3.00
   5  -3  -1   26.60    2.60
   5   3  -1   27.40    1.90
  -5   3   1   25.50    2.40
  -5   3   1   24.10    3.10
  -5   3   1   27.00    2.80
   5   3  -1   30.40    3.10
   5   3  -1   25.70    1.60
   4  -3  -1 2554.04   58.99
   4  -3  -1 2466.35   58.39
   4  -3  -1 2556.14   58.29
  -4   3   1 2554.64   58.19
  -4   3   1 2502.95   59.09
   4   3  -1 2512.85   56.99
   4   3  -1 2496.75   57.69
   4   3  -1 2540.15   57.09
   3  -3  -1  863.91   21.40
   3  -3  -1  866.01   21.20
  -3  -3   1  886.81   19.90
   3  -3  -1  847.92   21.70
  -3  -3   1  895.71   19.90
   3   3  -1  878.91   20.70
  -3   3   1  868.31   21.80
   3   3  -1  880.61   20.20
   3   3  -1  857.01   20.60
   3   3  -1  868.11   20.20
   2  -3  -1   64.89    3.10
  -2  -3   1   64.99    2.10
   2  -3  -1   66.89    2.90
  -2  -3   1   64.49    2.10
   2  -3  -1   64.49    3.00
  -2  -3   1   64.39    2.50
  -2   3   1   65.29    2.90
  -2   3   1   67.49    2.80
  -2   3   1   60.39    3.10
   2   3  -1   67.19    2.20
   2   3  -1   63.59    2.30
   2   3  -1   65.59    2.50
  -1  -3   1  700.33   16.50
   1  -3  -1  695.13   16.80
  -1  -3   1  696.13   16.20
   1  -3  -1  662.63   16.60
   1  -3  -1  691.63   16.80
  -1  -3   1  689.33   16.20
  -1   3   1  667.63   16.80
  -1   3   1  698.93   16.70
  -1   3   1  686.53   16.80
   1   3  -1  719.33   16.30
   1   3  -1  682.73   16.50
   0  -3   1  205.38    5.50
   0  -3  -1  182.38    5.40
   0  -3  -1  175.38    5.90
   0  -3  -1  186.48    5.50
   0  -3   1  196.48    5.60
   0   3   1  198.68    5.40
   0   3   1  191.48    5.50
   0   3  -1  197.18    5.40
   0   3  -1  199.18    5.60
   0   3   1  186.88    5.50
   0   3  -1  207.28    5.50
   1  -3   1   -0.20    0.50
  -1  -3  -1    0.20    0.50
  -1  -3  -1    0.00    0.60
   1  -3   1    0.50    0.90
   1  -3   1   -0.40    0.80
   1   3   1   -0.70    0.60
  -1   3  -1   -1.60    0.80
   1   3   1   -0.10    0.50
   1   3   1   -0.60    0.70
  -1   3  -1    0.50    0.60
  -1   3  -1   -0.10    0.90
  -2  -3  -1   41.40    2.00
   2  -3   1   40.10    2.30
   2  -3   1   40.40    2.40
   2  -3   1   39.10    2.40
  -2  -3  -1   40.40    1.50
  -2  -3  -1   40.40    1.90
   2   3   1   40.90    2.00
  -2   3  -1   43.30    2.50
   2   3   1   39.90    1.70
  -2   3  -1   39.50    2.50
  -2   3  -1   39.30    2.30
  -3  -3  -1  310.87    7.90
   3  -3   1  298.97    8.60
  -3  -3  -1  309.27    7.90
   3  -3   1  298.87    8.80
   3   3   1  306.47    8.10
   3   3   1  304.07    8.00
  -3   3  -1  309.17    8.60
  -3   3  -1  293.37    8.90
   3   3   1  298.17    7.40
  -3   3  -1  297.77    8.70
   3   3   1  306.27    7.40
  -4  -3  -1   -0.40    0.70
   4  -3   1   -0.40    1.30
  -4  -3  -1    0.40    0.80
   4  -3   1   -0.70    1.10
   4  -3   1    1.90    1.10
   4   3   1    0.90    0.70
  -4   3  -1    1.20    1.40
   4   3   1    0.80    0.90
   4   3   1    0.60    0.70
  -4   3  -1   -1.80    1.00
   4   3   1   -0.40    0.70
   5  -3   1    2.20    1.60
   5  -3   1    2.30    1.80
  -5  -3  -1    0.10    1.50
  -5  -3  -1    2.90    1.10
   5  -3   1    2.40    1.30
  -5   3  -1    4.50    1.40
   5   3   1    2.80    1.20
   5   3   1    5.00    1.10
   5   3   1    3.20    1.20
  -5   3  -1    0.90    1.50
   6  -3   1   14.10    2.20
  -6  -3  -1   14.10    1.70
   6  -3   1   11.50    2.50
   6  -3   1   10.90    2.50
  -6  -3  -1   13.50    1.70
  -6   3  -1   14.80    2.40
  -6   3  -1   12.80    2.10
   6   3   1   12.60    1.80
   6   3   1   11.80    1.90
  -6   3  -1   14.90    2.70
   6   3   1   14.80    1.90
  -7  -3  -1    6.30    1.40
   7  -3   1    7.40    2.80
  -7  -3  -1    8.10    1.60
   7  -3   1    7.30    2.80
   7  -3   1    1.70    2.00
   7   3   1    8.50    2.00
  -7   3  -1    5.10    1.80
   7   3   1    4.50    1.50
  -7   3  -1    6.90    2.70
   7   3   1    3.50    1.80
  -7   3  -1    7.50    2.70
  -8  -3  -1    4.00    1.40
  -8  -3  -1    4.20    1.60
   8  -3   1   -1.50    2.20
   8  -3   1    7.70    3.60
   8   3   1    3.60    2.20
  -8   3  -1   -2.20    3.00
   8   3   1    0.00    2.20
  -8   3  -1    1.20    2.10
  -8   3  -1   -0.70    2.90
   8   3   1    1.20    1.70
   9  -3   1   57.69    7.80
   9  -3   1   63.49    6.80
   9  -3   1   71.29    6.40
   9   3   1   66.29    5.60
  -9   3  -1   60.29    8.30
  -9   3  -1   65.29    7.30
   9   3   1   54.19    4.40
   9   3   1   62.19    5.60
   9  -4  -1    0.90    3.20
   9   4  -1    6.60    2.40
  -9   4   1    6.00    4.60
   9   4  -1    5.80    2.00
   9   4  -1    3.00    3.20
   9   4  -1    5.30    3.30
   8  -4  -1   -1.50    3.90
   8  -4  -1    2.00    2.30
   8   4  -1    2.70    1.90
  -8   4   1    1.90    3.40
  -8   4   1    0.30    2.90
  -8   4   1    5.50    2.10
   8   4  -1    3.70    1.50
   8   4  -1    5.70    2.80
   8   4  -1    0.70    2.40
   7  -4  -1    3.20    2.00
   7  -4  -1    4.20    2.60
   7  -4  -1    1.90    2.90
  -7   4   1    2.80    2.60
   7   4  -1    3.00    2.00
   7   4  -1    7.90    2.20
  -7   4   1    9.60    2.50
  -7   4   1    3.50    1.70
   7   4  -1    2.40    1.10
   7   4  -1    2.60    1.50
   6  -4  -1   87.19    4.70
   6  -4  -1   74.89    5.10
   6  -4  -1   69.09    5.10
  -6   4   1   74.79    5.20
   6   4  -1   68.89    3.60
  -6   4   1   78.39    4.90
  -6   4   1   70.39    4.20
   6   4  -1   77.19    4.00
   6   4  -1   74.29    3.40
   6   4  -1   79.49    4.00
   5  -4  -1    8.60    1.70
   5  -4  -1    6.00    1.80
   5  -4  -1    3.10    1.70
   5   4  -1    5.00    1.40
  -5   4   1    5.90    1.80
   5   4  -1    6.90    1.00
  -5   4   1    7.80    2.10
   5   4  -1    5.70    1.20
   5   4  -1    8.80    1.60
   4  -4  -1   -0.50    1.50
   4  -4  -1    0.20    1.10
   4  -4  -1    2.10    1.50
  -4   4   1   -0.10    1.30
   4   4  -1    0.30    0.80
   4   4  -1   -0.40    0.90
  -4   4   1    0.90    1.50
   4   4  -1    0.10    0.90
   4   4  -1    0.30    0.70
  -4   4   1    0.60    1.20
  -3  -4   1  424.36   10.10
   3  -4  -1  420.56   11.40
  -3  -4   1  408.66   10.00
   3  -4  -1  410.36   11.80
   3   4  -1  428.06   10.40
  -3   4   1  406.06   11.80
  -3   4   1  412.86   11.30
   3   4  -1  415.06   10.70
   3   4  -1  408.86   10.30
  -3   4   1  410.16   11.40
   2  -4  -1   25.10    2.10
   2  -4  -1   24.50    2.30
  -2  -4   1   25.70    1.50
  -2  -4   1   25.50    1.50
  -2  -4   1   25.00    1.70
   2  -4  -1   22.70    2.20
  -2   4   1   22.30    2.20
   2   4  -1   23.30    1.70
   2   4  -1   23.90    1.60
   2   4  -1   24.50    1.50
  -2   4   1   24.50    2.40
  -1  -4   1  355.66    9.20
  -1  -4   1  356.96    9.10
   1  -4  -1  351.36    9.60
  -1  -4   1  350.76    9.10
   1  -4  -1  357.96    9.60
   1   4  -1  354.26    9.20
  -1   4   1  355.96    9.60
  -1   4   1  362.96    9.60
  -1   4   1  364.16    9.70
   1   4  -1  316.07    9.50
   1   4  -1  359.86    9.30
   0  -4  -1   72.29    3.00
   0  -4  -1   71.39    3.00
   0  -4   1   67.79    2.90
   0  -4  -1   71.89    2.90
   0  -4   1   73.09    3.00
   0  -4   1   69.69    2.90
   0   4  -1   70.59    3.10
   0   4  -1   74.29    3.00
   0   4   1   72.39    3.00
   0   4   1   70.19    2.90
   0   4  -1   71.19    2.90
  -1  -4  -1   63.79    2.70
   1  -4   1   67.29    3.00
   1  -4   1   69.59    4.50
   1  -4   1   65.29    2.90
  -1  -4  -1   64.89    2.50
   1   4   1   64.29    2.80
   1   4   1   67.19    2.60
  -1   4  -1   69.79    3.20
   1   4   1   63.19    2.80
  -1   4  -1   64.29    3.10
  -1   4  -1   73.59    3.00
  -2  -4  -1   54.69    2.40
  -2  -4  -1   57.09    2.50
   2  -4   1   51.59    3.00
   2  -4   1   53.29    2.90
  -2  -4  -1   54.89    2.10
   2  -4   1   52.89    3.00
  -2   4  -1   55.59    3.10
   2   4   1   57.99    2.60
   2   4   1   54.29    2.10
  -2   4  -1   53.59    3.00
   3  -4   1  102.79    4.30
   3  -4   1   97.89    4.60
  -3  -4  -1  100.49    3.50
  -3  -4  -1  102.19    3.60
   3  -4   1  102.59    4.50
  -3   4  -1  101.49    4.50
   3   4   1   96.59    3.70
  -3   4  -1  102.69    6.20
   3   4   1  104.19    3.70
  -3   4  -1  101.39    4.40
   3   4   1  102.29    3.10
   4  -4   1  675.03   18.00
  -4  -4  -1  678.83   16.60
   4  -4   1  694.13   18.30
   4  -4   1  698.93   17.90
  -4  -4  -1  688.03   16.60
   4   4   1  681.33   16.80
  -4   4  -1  695.93   18.00
   4   4   1  669.13   16.10
  -4   4  -1  676.33   18.30
   4   4   1  673.33   16.10
   4   4   1  684.03   16.90
  -4   4  -1  688.83   17.80
   5  -4   1   22.50    2.90
   5  -4   1   21.90    3.00
  -5  -4  -1   16.10    1.60
   5  -4   1   20.90    2.70
  -5   4  -1   21.30    2.90
   5   4   1   19.40    1.80
   5   4   1   19.00    2.40
   5   4   1   19.80    1.80
  -5   4  -1   20.40    2.50
  -5   4  -1   18.70    2.90
   5   4   1   19.20    1.80
   6  -4   1    1.70    2.20
   6  -4   1   -0.80    1.90
  -6  -4  -1    1.40    1.30
   6  -4   1   -1.80    2.00
  -6  -4  -1   -0.50    0.90
   6   4   1   -0.80    1.50
  -6   4  -1    2.40    1.80
   6   4   1   -0.10    1.00
  -6   4  -1    1.10    2.10
   6   4   1    1.20    1.30
  -6   4  -1   -0.60    2.00
   6   4   1   -0.40    1.10
  -7  -4  -1    7.10    1.20
   7  -4   1    7.30    2.50
   7  -4   1    3.90    3.10
   7  -4   1    2.30    2.90
  -7  -4  -1    5.70    1.80
   7   4   1    5.40    1.40
   7   4   1    5.50    1.90
  -7   4  -1    8.30    2.80
   7   4   1    4.20    1.70
  -7   4  -1    3.20    2.00
   7   4   1    4.10    1.70
  -7   4  -1    6.60    2.70
   8  -4   1    6.00    3.80
   8  -4   1   10.00    3.10
   8  -4   1    7.70    3.80
   8   4   1    0.40    2.20
   8   4   1   10.10    2.50
   8   4   1    3.70    1.70
  -8   4  -1    4.70    3.60
  -8   4  -1    3.70    3.40
  -8   4  -1    6.40    2.60
   8   4   1    8.90    2.00
   9  -4   1    4.80    3.60
   9   4   1    2.50    2.30
   9   4   1   -1.20    3.10
   9   4   1    2.80    2.70
  -9   4  -1    3.90    4.60
   9   4   1    4.40    3.40
   9  -5  -1    0.50    3.80
   9   5  -1    0.10    2.40
  -9   5   1    3.30    4.90
   9   5  -1    0.00    2.00
   9   5  -1   -2.30    3.10
   8  -5  -1    4.90    3.70
   8  -5  -1   -2.70    2.80
   8  -5  -1   -1.50    3.90
   8   5  -1    2.20    1.50
  -8   5   1    2.50    3.50
  -8   5   1    2.60    2.40
   8   5  -1    0.80    2.40
   8   5  -1   -3.70    2.70
  -8   5   1    1.30    3.30
   8   5  -1    0.90    1.90
   7  -5  -1   -0.30    2.90
   7  -5  -1   -2.40    2.10
   7  -5  -1    1.40    3.10
   7   5  -1    2.30    1.20
  -7   5   1    3.50    2.70
  -7   5   1   -0.30    1.90
   7   5  -1   -0.30    1.50
   7   5  -1    0.80    1.80
  -7   5   1    4.30    2.80
   7   5  -1   -2.20    2.10
   6  -5  -1  177.08   10.90
   6  -5  -1  220.78    8.90
   6  -5  -1  243.88    9.10
   6   5  -1  223.98    7.20
   6   5  -1  223.08    6.70
  -6   5   1  233.08    8.80
   6   5  -1  226.78    7.20
  -6   5   1  232.18    9.20
   6   5  -1  216.98    6.50
  -6   5   1  221.88    8.10
   5  -5  -1   27.60    3.40
   5  -5  -1   32.50    3.70
   5  -5  -1   33.40    3.90
   5   5  -1   30.90    2.00
  -5   5   1   29.00    3.50
   5   5  -1   30.10    2.20
   5   5  -1   29.90    3.30
  -5   5   1   31.30    3.50
  -5   5   1   32.10    3.70
   5   5  -1   32.70    2.60
  -4  -5   1    0.50    0.70
   4  -5  -1    2.90    1.80
   4  -5  -1    0.50    1.60
   4  -5  -1    3.20    1.60
  -4  -5   1    1.00    0.70
   4   5  -1   -0.30    0.70
  -4   5   1    0.10    1.30
   4   5  -1   -0.10    1.00
   4   5  -1    0.10    1.00
  -4   5   1   -2.00    1.60
  -4   5   1    1.60    1.60
   4   5  -1    0.30    1.00
  -3  -5   1   74.99    2.80
   3  -5  -1   73.09    4.20
   3  -5  -1   79.49    4.10
  -3  -5   1   78.29    2.80
  -3   5   1   76.19    4.10
  -3   5   1   70.69    3.70
   3   5  -1   76.19    3.10
  -3   5   1   68.29    4.20
   3   5  -1   74.59    3.20
   3   5  -1   79.19    3.20
  -2  -5   1  172.98    5.40
   2  -5  -1  165.98    5.90
   2  -5  -1  164.18    6.00
   2  -5  -1  172.08    6.10
  -2  -5   1  168.28    5.10
  -2  -5   1  167.48    5.10
   2   5  -1  163.08    5.20
  -2   5   1  167.28    6.10
   2   5  -1  165.98    5.30
  -2   5   1  166.58    6.00
  -2   5   1  168.08    5.80
   2   5  -1  166.08    5.30
   1  -5  -1  257.17    7.70
  -1  -5   1  248.88    7.20
   1  -5  -1  251.97    7.60
  -1  -5   1  241.78    7.20
   1  -5  -1  252.87    7.70
  -1  -5   1  242.28    7.10
  -1   5   1  237.28    7.60
   1   5  -1  252.57    7.20
   1   5  -1  248.58    7.30
   1   5  -1  264.57    7.30
  -1   5   1  249.97    7.70
   0  -5   1    4.30    1.10
   0  -5  -1    3.90    1.10
   0  -5   1    3.70    1.00
   0  -5   1    6.70    1.30
   0  -5  -1    4.80    1.20
   0  -5  -1    3.20    1.00
   0   5  -1    4.20    1.20
   0   5  -1    3.70    1.20
   0   5   1    2.90    0.90
   0   5   1    4.40    1.20
   0   5  -1    3.20    1.00
   0   5   1    5.30    1.30
  -1  -5  -1    3.30    0.80
   1  -5   1    4.00    1.10
   1  -5   1    7.40    1.40
   1  -5   1    5.70    1.30
  -1  -5  -1    5.50    1.00
   1   5   1    6.80    1.20
  -1   5  -1    9.10    1.40
  -1   5  -1    6.50    1.40
   1   5   1    4.80    0.90
  -1   5  -1    9.40    1.60
   1   5   1    6.60    1.30
  -2  -5  -1   15.60    1.40
   2  -5   1   16.90    2.10
  -2  -5  -1   16.20    1.70
  -2  -5  -1   17.60    1.80
   2  -5   1   15.10    2.10
   2  -5   1   13.30    1.80
   2   5   1   16.00    1.50
   2   5   1   15.60    2.10
  -2   5  -1   15.50    1.90
  -2   5  -1   16.90    2.20
  -2   5  -1   17.60    2.20
   2   5   1   17.50    1.90
   3  -5   1    9.10    1.80
  -3  -5  -1    9.50    1.40
   3  -5   1    8.10    1.80
  -3  -5  -1   11.10    1.40
   3  -5   1    6.60    1.70
   3   5   1    8.30    1.50
  -3   5  -1   12.90    2.00
  -3   5  -1   10.00    2.00
   3   5   1    9.90    1.30
   3   5   1    9.40    1.10
  -3   5  -1    9.90    1.90
   4  -5   1    6.00    1.70
  -4  -5  -1    5.60    1.30
   4  -5   1    6.00    2.00
   4  -5   1    4.70    1.70
  -4  -5  -1    5.90    1.40
  -4   5  -1    4.50    1.70
  -4   5  -1    2.70    1.70
   4   5   1    6.50    1.00
   4   5   1    5.80    0.90
   4   5   1    4.70    1.30
  -4   5  -1    5.70    1.80
   4   5   1    4.40    1.10
   5  -5   1  133.49    6.10
   5  -5   1  137.59    6.20
  -5  -5  -1  134.49    4.60
   5  -5   1  138.49    6.70
  -5  -5  -1  141.19    4.50
   5   5   1  136.49    4.80
  -5   5  -1  131.99    6.10
  -5   5  -1  135.29    6.50
   5   5   1  126.49    4.10
   5   5   1  129.39    4.10
   5   5   1  136.79    5.10
  -5   5  -1  139.59    6.30
   6  -5   1  133.09    6.50
   6  -5   1  131.99    6.80
  -6  -5  -1  127.79    4.40
  -6  -5  -1  129.99    4.20
   6  -5   1  129.39    6.90
  -6   5  -1  116.09    6.00
  -6   5  -1  119.89    6.60
   6   5   1  127.09    4.20
   6   5   1  125.69    5.20
  -6   5  -1  120.99    6.60
   6   5   1  123.69    4.20
   6   5   1  127.99    4.70
   7  -5   1  135.79    7.20
   7  -5   1  126.29    7.70
   7  -5   1  120.69    7.40
   7   5   1  127.49    4.80
   7   5   1  118.29    4.40
  -7   5  -1  113.19    6.40
  -7   5  -1  121.29    7.30
   7   5   1  122.99    4.50
   7   5   1  127.79    5.50
  -7   5  -1  134.99    7.40
   8  -5   1   -4.10    3.90
   8  -5   1    8.90    3.80
   8  -5   1    0.60    3.20
   8   5   1    0.90    2.30
  -8   5  -1   -3.00    3.60
  -8   5  -1    6.10    3.60
  -8   5  -1   -1.40    2.80
   8   5   1   -0.50    1.90
   8   5   1    1.30    1.80
   8   5   1   -0.50    1.70
   9   5   1    8.10    4.00
  -9   5  -1   -1.40    4.90
   8  -6  -1   61.09    6.80
   8  -6  -1   39.30    5.50
  -8   6   1   61.99    7.70
  -8   6   1   51.59    6.20
   8   6  -1   42.00    5.10
   8   6  -1   54.69    4.60
   8   6  -1   54.49    3.50
   7  -6  -1   13.10    3.10
   7  -6  -1   10.60    3.80
   7  -6  -1    9.70    3.80
   7   6  -1    7.70    1.90
  -7   6   1    7.80    3.00
   7   6  -1    9.40    1.60
  -7   6   1    7.30    3.40
   7   6  -1    6.80    2.30
  -7   6   1   12.00    3.40
   7   6  -1   10.80    2.20
   6  -6  -1   19.90    3.20
   6  -6  -1    9.80    3.10
   6  -6  -1   15.50    2.90
   6   6  -1   11.70    1.90
  -6   6   1   17.90    3.00
  -6   6   1   10.30    2.90
   6   6  -1   11.30    1.40
   6   6  -1   11.60    2.10
   6   6  -1   10.20    2.10
  -6   6   1    8.90    2.80
   5  -6  -1    6.20    2.10
   5  -6  -1   -2.70    2.00
   5  -6  -1    4.30    2.40
  -5   6   1    1.90    2.20
   5   6  -1    1.40    1.40
   5   6  -1   -0.70    1.30
  -5   6   1    1.20    1.90
   5   6  -1    0.70    1.40
   5   6  -1    0.10    1.00
  -5   6   1    3.30    2.20
  -4  -6   1    6.70    1.20
   4  -6  -1   11.70    2.60
  -4  -6   1    7.10    1.00
   4  -6  -1    7.40    3.40
   4  -6  -1    6.70    2.20
   4   6  -1    7.60    1.40
   4   6  -1    9.00    1.40
  -4   6   1    5.30    2.30
  -4   6   1    6.10    2.00
   4   6  -1    7.10    1.60
  -3  -6   1   46.20    2.50
   3  -6  -1   46.20    3.60
   3  -6  -1   48.40    3.90
   3  -6  -1   53.89    3.70
   3   6  -1   51.09    2.80
   3   6  -1   46.80    2.70
  -3   6   1   49.70    3.80
  -3   6   1   49.90    3.80
   3   6  -1   51.29    3.00
   2  -6  -1    0.30    1.30
  -2  -6   1    0.60    0.90
  -2  -6   1    0.90    0.90
   2  -6  -1    2.20    1.40
  -2  -6   1    2.30    1.10
   2   6  -1    0.70    0.90
  -2   6   1    0.90    1.20
  -2   6   1    0.60    1.10
   2   6  -1   -0.60    1.10
  -2   6   1   -2.50    1.40
   2   6  -1    0.80    1.10
   1  -6  -1   65.89    3.60
  -1  -6   1   66.09    3.20
   1  -6  -1   65.19    3.70
  -1  -6   1   69.89    3.30
  -1  -6   1   60.89    3.20
   1  -6  -1   69.39    3.70
   1   6  -1   64.59    3.30
  -1   6   1   64.39    3.70
   1   6  -1   63.39    3.20
   1   6  -1   70.29    3.50
  -1   6   1   67.99    3.70
  -1   6   1   65.89    3.60
   0  -6   1    1.60    1.00
   0  -6   1    0.80    1.10
   0  -6  -1   -1.10    1.00
   0  -6  -1    0.20    0.90
   0  -6  -1    0.80    1.10
   0   6   1   -1.20    1.10
   0   6  -1   -0.50    1.20
   0   6   1    1.40    1.20
   0   6   1    1.20    1.20
   0   6  -1   -2.40    0.90
   0   6  -1   -0.60    0.90
   1  -6   1  442.86   12.50
   1  -6   1  441.86   12.30
   1  -6   1  447.86   12.50
  -1  -6  -1  443.86   12.00
  -1  -6  -1  437.26   11.90
  -1   6  -1  439.46   12.60
  -1   6  -1  454.05   12.40
   1   6   1  454.05   12.20
  -1   6  -1  450.65   12.60
   1   6   1  449.76   11.80
   1   6   1  449.86   12.20
  -2  -6  -1   14.90    1.80
  -2  -6  -1   16.40    1.70
  -2  -6  -1   16.80    2.00
   2  -6   1   14.90    2.10
   2  -6   1   17.10    2.40
   2  -6   1   16.10    2.10
   2   6   1   13.40    1.80
   2   6   1   14.40    1.90
  -2   6  -1   18.20    2.60
  -2   6  -1   13.30    1.90
   2   6   1   13.40    1.70
  -2   6  -1   11.60    1.90
   3  -6   1   27.70    3.00
  -3  -6  -1   22.90    1.90
   3  -6   1   24.50    3.30
   3  -6   1   25.20    2.90
  -3  -6  -1   24.70    2.30
  -3   6  -1   23.00    2.90
  -3   6  -1   23.20    3.00
   3   6   1   25.00    2.00
  -3   6  -1   19.70    2.60
   3   6   1   24.50    2.50
   3   6   1   26.80    2.30
   4  -6   1  104.29    5.60
   4  -6   1   93.09    5.30
   4  -6   1   98.69    5.10
  -4  -6  -1   96.49    3.80
  -4  -6  -1   98.09    4.00
  -4   6  -1  101.79    5.30
   4   6   1   91.39    3.30
   4   6   1   92.39    4.30
  -4   6  -1   91.49    5.10
   4   6   1   96.79    3.40
  -4   6  -1   95.99    5.50
   4   6   1   91.99    4.00
  -5  -6  -1   83.79    3.40
   5  -6   1   77.39    4.70
  -5  -6  -1   77.29    3.50
   5  -6   1   83.89    5.90
   5  -6   1   88.99    5.20
   5   6   1   82.59    4.10
  -5   6  -1   69.69    6.30
   5   6   1   76.79    3.00
  -5   6  -1   76.19    5.20
  -5   6  -1   86.09    5.70
   5   6   1   77.79    3.00
   5   6   1   73.09    3.60
   6  -6   1   31.10    4.40
   6  -6   1   37.40    4.60
  -6  -6  -1   28.50    2.60
  -6  -6  -1   30.10    2.40
   6  -6   1   26.90    5.50
   6   6   1   31.30    2.20
  -6   6  -1   34.80    4.10
  -6   6  -1   26.90    3.50
   6   6   1   29.00    2.50
   6   6   1   33.70    2.10
   6   6   1   30.50    3.40
  -6   6  -1   31.10    4.20
   7  -6   1    0.80    3.50
   7  -6   1   -8.10    3.20
   7  -6   1    3.00    2.80
  -7   6  -1    1.80    3.20
   7   6   1   -0.70    1.20
   7   6   1    3.80    1.40
  -7   6  -1    2.00    2.80
   7   6   1   -0.20    2.10
   7   6   1    1.80    1.20
  -7   6  -1   -2.70    3.10
   8  -6   1    0.50    3.10
   8  -6   1   -1.60    4.60
   8   6   1   -1.40    1.70
   8   6   1   -2.50    2.50
  -8   6  -1    2.10    4.80
  -8   6  -1   -1.30    4.30
   8  -7  -1    2.30    4.20
  -8   7   1   -0.90    4.60
   8   7  -1    1.90    2.00
   8   7  -1    6.50    2.80
   7  -7  -1   24.70    4.10
   7  -7  -1   20.40    5.10
  -7   7   1   26.20    4.20
   7   7  -1   21.10    2.30
   7   7  -1   23.50    2.80
   7   7  -1   25.90    3.40
  -7   7   1   18.60    4.40
  -7   7   1   25.50    4.60
   7   7  -1   19.60    2.70
   6  -7  -1    4.60    3.40
   6  -7  -1    0.20    3.00
   6  -7  -1    5.10    2.80
   6   7  -1    2.10    1.80
   6   7  -1    3.10    1.40
  -6   7   1    7.30    2.70
   6   7  -1    4.00    1.80
   6   7  -1    2.40    1.80
  -6   7   1    1.50    2.80
  -6   7   1    0.00    2.60
   5  -7  -1    4.80    2.90
  -5  -7   1    4.00    1.10
   5  -7  -1    8.50    2.70
   5  -7  -1    1.10    2.60
  -5   7   1    7.20    2.60
   5   7  -1    4.20    1.80
   5   7  -1    6.90    1.30
   5   7  -1    4.60    1.60
  -5   7   1    5.50    2.40
  -5   7   1    4.60    2.10
   5   7  -1    3.70    1.70
   4  -7  -1    4.10    1.90
   4  -7  -1    1.70    2.40
  -4  -7   1    6.00    1.30
  -4  -7   1    7.50    1.40
   4   7  -1    7.20    1.40
  -4   7   1    5.90    2.70
   4   7  -1    8.30    1.80
  -4   7   1    7.00    2.30
   4   7  -1    6.00    1.70
  -3  -7   1    9.60    1.50
  -3  -7   1   11.00    1.50
   3  -7  -1    8.30    2.10
   3  -7  -1    7.70    1.70
   3  -7  -1    7.30    2.10
  -3  -7   1   10.40    1.70
   3   7  -1    8.70    1.70
  -3   7   1   11.60    2.50
   3   7  -1   10.90    1.90
  -3   7   1   12.00    2.40
  -3   7   1   10.00    2.20
   3   7  -1    9.40    1.60
  -2  -7   1   20.40    2.30
   2  -7  -1   21.80    2.80
  -2  -7   1   20.90    2.30
  -2  -7   1   18.00    2.30
   2  -7  -1   21.50    2.90
   2  -7  -1   25.10    3.40
   2   7  -1   15.00    1.90
  -2   7   1   25.10    3.20
   2   7  -1   22.90    2.70
  -2   7   1   22.00    2.90
   2   7  -1   22.20    2.30
  -1  -7   1    0.50    1.10
   1  -7  -1    0.50    1.20
   1  -7  -1    1.60    1.60
  -1  -7   1    0.70    1.20
  -1  -7   1    1.20    1.20
   1  -7  -1    1.10    1.50
   1   7  -1   -0.70    1.00
   1   7  -1    1.60    1.50
   1   7  -1   -0.90    1.10
  -1   7   1    1.10    1.40
  -1   7   1    0.10    1.00
  -1   7   1    1.20    1.50
   0  -7   1    9.30    1.80
   0  -7  -1    6.40    1.70
   0  -7  -1    8.70    1.80
   0  -7  -1    6.00    1.60
   0  -7   1    6.40    1.70
   0   7   1    7.70    1.70
   0   7  -1    5.80    1.80
   0   7  -1    5.50    1.70
   0   7   1    5.90    1.70
   0   7   1    5.40    1.60
   0   7  -1    4.90    1.30
   1  -7   1   41.70    3.30
  -1  -7  -1   44.70    2.90
   1  -7   1   44.70    3.50
  -1  -7  -1   43.40    3.00
  -1   7  -1   41.70    3.30
   1   7   1   41.50    3.20
  -1   7  -1   41.20    3.50
   1   7   1   46.00    3.30
   1   7   1   40.80    3.10
  -1   7  -1   42.80    3.40
  -2  -7  -1   53.79    3.30
   2  -7   1   51.99    4.10
  -2  -7  -1   49.40    3.20
   2  -7   1   47.00    3.70
   2  -7   1   53.99    3.80
  -2  -7  -1   45.00    3.00
   2   7   1   50.49    3.40
  -2   7  -1   44.60    3.80
  -2   7  -1   52.39    3.80
   2   7   1   46.30    3.30
   2   7   1   51.19    3.10
  -2   7  -1   54.09    4.00
   3  -7   1   48.70    4.10
  -3  -7  -1   49.70    2.70
   3  -7   1   48.10    4.10
  -3  -7  -1   49.99    3.30
  -3  -7  -1   47.40    3.00
   3  -7   1   52.39    4.40
  -3   7  -1   49.30    4.30
  -3   7  -1   48.80    4.20
   3   7   1   51.09    3.30
   3   7   1   48.30    2.90
   3   7   1   50.19    3.60
  -3   7  -1   47.90    3.80
   4  -7   1   34.60    4.10
   4  -7   1   33.00    3.60
   4  -7   1   32.00    3.90
  -4  -7  -1   23.90    2.50
  -4  -7  -1   28.00    2.60
  -4   7  -1   31.10    3.50
   4   7   1   23.50    2.30
   4   7   1   27.80    3.20
   4   7   1   24.50    2.60
  -4   7  -1   29.70    3.70
   5  -7   1  117.19    6.10
  -5  -7  -1  112.09    4.40
   5  -7   1  124.19    7.20
  -5  -7  -1  119.29    4.70
   5  -7   1  108.89    6.60
   5   7   1  121.39    4.90
  -5   7  -1  118.99    6.30
   5   7   1  113.89    3.90
   5   7   1  112.79    3.90
   5   7   1  118.09    5.40
  -5   7  -1  127.49    7.10
  -5   7  -1  122.79    6.80
   6  -7   1   -0.80    2.40
  -6  -7  -1    5.10    2.10
  -6  -7  -1    7.50    1.60
   6  -7   1    3.50    2.90
  -6   7  -1   11.80    3.70
   6   7   1    8.10    1.20
  -6   7  -1   -2.60    2.80
   6   7   1    4.80    1.10
   6   7   1    6.10    2.30
  -6   7  -1   10.50    2.90
   6   7   1    5.00    1.60
   7  -7   1   -3.30    3.90
   7  -7   1    0.30    3.80
   7  -7   1    1.00    3.40
  -7   7  -1    0.80    3.30
   7   7   1    1.00    2.20
  -7   7  -1    2.80    3.50
  -7   7  -1   -0.40    3.20
   8  -7   1   28.30    4.90
  -8   7  -1   57.49    7.80
   8   7   1   39.00    3.80
   8   7   1   40.40    5.30
   7  -8  -1    6.30    4.10
   7  -8  -1   -4.70    5.10
   7   8  -1   -0.80    2.40
   7   8  -1    0.20    2.20
  -7   8   1    1.20    4.00
   7   8  -1   -2.60    2.30
   7   8  -1    2.10    1.70
  -7   8   1   -1.80    3.70
  -7   8   1    4.90    4.30
   6  -8  -1    4.40    3.80
   6  -8  -1    4.80    3.40
   6  -8  -1   -1.10    2.70
  -6   8   1    0.60    3.30
   6   8  -1    1.00    1.60
   6   8  -1    0.00    2.00
  -6   8   1    7.40    3.10
   6   8  -1    2.20    2.20
   6   8  -1   -0.90    2.10
  -6   8   1    2.40    3.70
  -5  -8   1   -1.40    1.30
   5  -8  -1   -0.60    2.30
   5  -8  -1    2.50    3.20
  -5  -8   1   -1.10    1.20
   5  -8  -1    6.60    3.00
   5   8  -1    1.10    1.80
   5   8  -1    0.40    1.60
  -5   8   1    1.80    2.90
  -5   8   1   -3.50    3.10
   5   8  -1    0.20    1.30
   5   8  -1    2.80    1.80
  -5   8   1   -0.10    2.60
  -4  -8   1   17.20    2.10
   4  -8  -1   17.10    3.40
  -4  -8   1   18.70    2.30
   4  -8  -1   13.90    2.90
   4  -8  -1   12.60    2.70
   4   8  -1   22.70    2.40
  -4   8   1   14.10    3.10
   4   8  -1   16.20    2.40
   4   8  -1   18.60    2.50
  -4   8   1   18.20    3.10
   3  -8  -1    0.60    2.50
  -3  -8   1    1.00    1.40
  -3  -8   1   -1.50    1.30
   3  -8  -1    0.70    2.30
  -3  -8   1   -0.80    1.50
   3  -8  -1   -2.90    2.00
   3   8  -1    0.20    1.60
   3   8  -1   -1.20    1.30
  -3   8   1    2.90    2.20
   3   8  -1    1.80    1.60
  -3   8   1    1.10    2.00
  -3   8   1    1.70    2.00
  -2  -8   1   10.30    2.00
   2  -8  -1    5.50    2.00
   2  -8  -1    7.60    2.40
   2  -8  -1    9.20    2.60
  -2  -8   1   10.00    1.80
  -2  -8   1    8.80    1.80
   2   8  -1   10.30    1.90
  -2   8   1   10.70    2.50
  -2   8   1   10.30    2.60
   2   8  -1    8.00    2.10
  -2   8   1    2.80    1.80
   2   8  -1    7.30    1.80
   1  -8  -1   15.80    2.50
   1  -8  -1   18.20    2.60
  -1  -8   1   17.90    2.40
   1  -8  -1   11.90    3.30
  -1  -8   1   20.80    2.70
  -1  -8   1   21.40    2.90
  -1   8   1   21.50    2.90
  -1   8   1   17.30    2.60
   1   8  -1   14.90    2.40
   1   8  -1   19.70    2.60
   1   8  -1   20.30    2.50
  -1   8   1   14.70    2.50
   0  -8  -1    7.50    2.10
   0  -8  -1    8.50    1.90
   0  -8   1   12.00    2.20
   0   8  -1    9.40    1.90
   0   8  -1   13.30    2.40
   0   8   1   13.10    2.50
   0   8   1    7.10    2.00
   0   8   1    7.20    1.90
   0   8  -1   12.90    2.50
   1  -8   1   20.10    2.70
  -1  -8  -1   15.90    2.50
  -1  -8  -1   19.90    2.70
   1  -8   1   12.20    2.30
  -1  -8  -1   20.40    2.60
   1  -8   1   15.40    2.50
  -1   8  -1   20.80    3.00
  -1   8  -1   12.40    2.40
   1   8   1   19.40    2.60
  -1   8  -1   21.70    2.80
   1   8   1   19.10    2.40
   1   8   1   18.30    2.70
  -2  -8  -1    0.20    1.50
  -2  -8  -1    0.50    1.30
  -2  -8  -1    1.90    1.30
   2  -8   1   -0.50    2.20
   2  -8   1   -0.60    1.50
   2  -8   1   -2.70    1.80
   2   8   1   -1.00    1.50
  -2   8  -1   -0.50    1.80
  -2   8  -1    0.20    1.80
   2   8   1   -2.10    1.60
   2   8   1    0.00    1.60
  -2   8  -1    1.30    2.00
   3  -8   1  682.93   18.80
  -3  -8  -1  644.94   17.20
  -3  -8  -1  644.74   16.60
   3  -8   1  651.43   18.40
   3  -8   1  671.03   18.80
  -3  -8  -1  657.13   17.20
   3   8   1  644.84   16.60
   3   8   1  651.53   17.60
  -3   8  -1  661.43   18.70
  -3   8  -1  638.74   18.40
   3   8   1  657.33   17.60
   4  -8   1   12.90    3.40
   4  -8   1    8.80    2.90
  -4  -8  -1    6.40    1.90
  -4  -8  -1   10.70    1.80
   4  -8   1   10.50    2.70
   4   8   1    9.00    2.20
  -4   8  -1    4.10    2.80
   4   8   1   10.00    1.70
   4   8   1    9.70    1.80
  -4   8  -1    8.30    3.60
  -4   8  -1    5.10    2.50
   5  -8   1    8.90    3.20
   5  -8   1    6.20    3.50
  -5  -8  -1    6.00    1.90
   5  -8   1    6.30    3.20
  -5  -8  -1    9.70    1.50
  -5   8  -1    5.20    2.70
   5   8   1    3.80    1.50
   5   8   1    8.10    1.60
  -5   8  -1    2.60    3.40
   5   8   1    6.60    2.30
  -5   8  -1    8.30    3.30
   5   8   1    6.10    1.50
  -6  -8  -1    7.10    1.80
  -6  -8  -1    5.90    2.00
   6  -8   1    9.50    3.60
   6  -8   1   16.50    3.90
   6  -8   1    8.50    4.30
   6   8   1    7.80    2.60
  -6   8  -1    3.10    3.50
  -6   8  -1    5.10    3.00
  -6   8  -1    2.00    3.00
   6   8   1    4.10    1.80
   7  -8   1   13.60    5.50
   7  -8   1   13.20    4.60
   7   8   1    8.90    3.00
  -7   8  -1    8.20    4.50
  -7   8  -1    2.30    3.90
  -7   8  -1   -1.10    4.30
   7   8   1    6.40    1.90
  -7   9   1    1.20    4.60
   7   9  -1   -2.60    2.30
   6  -9  -1   -0.80    4.00
   6  -9  -1    2.40    4.60
   6   9  -1    5.60    2.70
   6   9  -1   -0.20    2.30
  -6   9   1   -1.40    4.10
  -6   9   1   -5.30    4.10
   6   9  -1    1.20    1.90
   6   9  -1    1.40    2.30
  -6   9   1   -0.40    3.30
  -5  -9   1    0.60    1.70
   5  -9  -1    2.90    4.20
   5  -9  -1   -6.90    3.20
  -5  -9   1   -0.70    1.60
   5   9  -1   -1.40    2.10
  -5   9   1   -1.30    3.40
  -5   9   1   -1.90    3.10
   5   9  -1    2.40    2.40
   5   9  -1    2.00    1.60
  -5   9   1   -0.90    3.00
   4  -9  -1    5.50    3.00
   4  -9  -1    1.30    2.70
  -4  -9   1    4.90    1.90
   4  -9  -1    5.30    3.10
  -4  -9   1    6.00    1.60
  -4   9   1    7.30    3.30
  -4   9   1    3.20    2.80
   4   9  -1    3.80    1.50
   4   9  -1    1.80    2.00
   4   9  -1    3.20    2.10
   3  -9  -1    3.40    2.90
  -3  -9   1    4.40    1.80
   3  -9  -1    8.10    3.60
  -3  -9   1    5.80    1.70
  -3  -9   1    5.00    1.70
   3  -9  -1    7.70    2.60
   3   9  -1    5.70    2.20
  -3   9   1    4.30    2.90
  -3   9   1    4.60    2.40
   3   9  -1    0.80    1.60
  -3   9   1    9.40    3.20
   3   9  -1    1.70    2.00
  -2  -9   1   10.50    1.90
   2  -9  -1   10.30    3.00
   2  -9  -1    8.60    2.50
   2  -9  -1   10.60    2.70
  -2  -9   1   10.10    2.40
  -2  -9   1   10.20    2.10
  -2   9   1   10.90    2.90
   2   9  -1   10.90    2.20
   2   9  -1   11.50    2.40
  -2   9   1    6.40    2.00
  -2   9   1    9.20    4.70
  -1  -9   1    4.40    2.10
   1  -9  -1    2.20    2.20
   1  -9  -1    5.40    2.30
  -1  -9   1    2.50    1.80
  -1  -9   1    2.70    1.80
   1  -9  -1   -0.50    2.60
  -1   9   1    2.10    2.00
   1   9  -1    3.00    2.20
  -1   9   1    3.50    2.40
  -1   9   1    1.10    2.20
   1   9  -1    1.40    2.00
   1   9  -1    1.70    1.90
   0  -9   1    0.10    1.60
   0  -9  -1    0.90    2.00
   0  -9  -1    0.60    1.90
   0  -9   1   -1.20    1.80
   0  -9  -1   -4.30    1.80
   0   9   1   -0.70    1.70
   0   9  -1    1.90    2.00
   0   9   1    0.70    1.90
   0   9  -1   -1.90    2.00
   0   9   1    0.00    2.10
   0   9  -1   -2.40    1.90
  -1  -9  -1    0.70    1.70
   1  -9   1    4.00    2.40
  -1  -9  -1    5.30    2.00
  -1  -9  -1    2.70    2.30
   1  -9   1    1.90    2.20
   1  -9   1    1.60    1.80
  -1   9  -1    2.10    2.40
  -1   9  -1    5.30    2.30
  -1   9  -1    3.30    2.10
   1   9   1    3.70    2.20
   1   9   1    4.20    2.10
   1   9   1    4.70    2.00
  -2  -9  -1   12.10    2.10
  -2  -9  -1   15.70    2.30
   2  -9   1   19.30    3.30
   2  -9   1   15.30    3.10
  -2  -9  -1   13.90    2.50
   2  -9   1   12.90    3.10
   2   9   1   15.30    2.70
  -2   9  -1   11.40    2.60
  -2   9  -1    9.10    2.10
   2   9   1   15.10    2.40
  -2   9  -1   22.60    3.50
   2   9   1   14.70    2.60
  -3  -9  -1    2.30    1.90
   3  -9   1    1.50    2.70
  -3  -9  -1    2.80    1.70
   3  -9   1    2.90    2.50
   3  -9   1    4.10    2.80
  -3  -9  -1    3.30    1.60
   3   9   1    7.60    1.90
   3   9   1    8.20    2.20
  -3   9  -1    5.40    2.80
  -3   9  -1   -1.30    2.70
  -3   9  -1    6.40    3.00
   3   9   1    4.50    2.30
   4  -9   1   14.60    4.90
   4  -9   1   10.90    3.10
   4  -9   1   14.30    3.80
  -4  -9  -1   12.20    2.20
  -4   9  -1   15.90    3.20
   4   9   1   11.80    2.80
   4   9   1   13.20    2.20
  -4   9  -1    6.30    5.70
   4   9   1    9.70    2.00
  -4   9  -1   11.40    3.50
   5  -9   1    6.80    4.30
  -5  -9  -1    2.00    1.80
   5  -9   1   12.70    3.70
  -5  -9  -1    1.50    2.00
   5  -9   1    5.10    3.30
  -5   9  -1    2.70    3.70
  -5   9  -1    3.30    3.00
  -5   9  -1   -0.60    3.20
   5   9   1    5.40    2.80
   5   9   1    6.80    2.00
   5   9   1    4.00    1.60
   5   9   1    3.80    1.70
   6  -9   1    8.70    5.00
   6  -9   1    5.80    4.40
  -6  -9  -1    5.50    2.20
  -6   9  -1   11.80    4.70
   6   9   1   12.30    3.50
  -6   9  -1    7.10    4.40
  -6   9  -1    2.10    3.70
   6   9   1    5.60    2.20
   6 -10  -1    1.90    4.90
   6 -10  -1    2.50    5.80
  -6  10   1   14.30    5.90
   6  10  -1    2.80    2.40
   6  10  -1    3.10    3.20
  -6  10   1    5.20    4.60
   6  10  -1    1.90    3.10
   5 -10  -1    0.40    4.00
  -5 -10   1   -0.70    2.00
   5 -10  -1   -0.90    4.90
   5  10  -1    2.80    2.80
  -5  10   1    7.30    3.80
   5  10  -1    1.40    2.60
   5  10  -1    0.10    2.00
  -5  10   1   -3.50    4.40
  -5  10   1    0.70    4.40
   4 -10  -1   -2.40    4.00
  -4 -10   1   -1.40    2.20
   4 -10  -1   -5.80    3.80
   4 -10  -1    0.90    3.30
  -4 -10   1   -1.20    1.90
   4  10  -1    3.20    1.90
   4  10  -1    2.60    2.60
  -4  10   1    1.20    3.20
   4  10  -1   -2.50    2.40
  -4  10   1   -2.60    3.70
   3 -10  -1    0.30    2.80
  -3 -10   1    2.20    2.10
   3 -10  -1    3.80    3.10
  -3 -10   1    2.40    1.80
   3 -10  -1    6.70    3.60
  -3 -10   1    0.50    2.10
   3  10  -1    2.20    2.00
   3  10  -1    6.70    2.70
  -3  10   1    0.20    3.10
  -3  10   1    4.30    5.40
  -3  10   1    2.50    3.30
   3  10  -1    4.10    2.70
  -2 -10   1    2.00    2.20
  -2 -10   1    3.00    2.20
   2 -10  -1   -0.10    2.90
  -2 -10   1    5.40    1.80
   2 -10  -1    4.00    2.50
   2 -10  -1    1.10    3.00
  -2  10   1    8.40    3.20
   2  10  -1    2.10    2.10
   2  10  -1    4.70    3.50
   2  10  -1    5.70    3.20
  -2  10   1    4.00    3.10
  -2  10   1    9.80    2.90
  -1 -10   1    9.00    2.00
   1 -10  -1    8.20    3.10
  -1 -10   1   10.40    2.50
   1 -10  -1    9.00    3.20
   1 -10  -1   10.90    3.10
  -1 -10   1    8.80    2.70
  -1  10   1   12.40    3.40
  -1  10   1    8.10    3.10
   1  10  -1    7.40    2.60
   1  10  -1    3.40    2.20
   1  10  -1   11.60    2.90
   0 -10   1   10.40    3.10
   0 -10  -1    7.10    2.60
   0 -10   1   13.30    3.00
   0 -10  -1    3.60    2.80
   0 -10  -1   10.80    2.80
   0 -10   1    8.30    2.30
   0  10   1   12.00    3.10
   0  10   1    6.40    2.50
   0  10   1    6.20    2.60
   0  10  -1    9.50    2.90
   0  10  -1    9.00    2.60
   0  10  -1   16.10    3.10
  -1 -10  -1  136.59    6.90
  -1 -10  -1  144.59    6.70
   1 -10   1  149.99    7.50
   1 -10   1  139.69    7.20
   1 -10   1  142.59    7.50
  -1 -10  -1  162.18   10.70
   1  10   1  137.59    7.10
   1  10   1  159.28    7.00
  -1  10  -1  149.09    7.50
  -1  10  -1  146.09    7.40
  -1  10  -1  141.19    7.60
   1  10   1  147.39    7.20
  -2 -10  -1   15.90    2.80
   2 -10   1   11.80    3.60
  -2 -10  -1   12.30    2.60
  -2 -10  -1   12.00    4.40
   2 -10   1   17.10    3.40
   2 -10   1   18.40    3.90
   2  10   1   14.00    2.80
  -2  10  -1   18.10    3.30
  -2  10  -1   21.30    3.90
   2  10   1   14.00    2.70
   2  10   1   20.40    3.20
  -2  10  -1   13.80    3.20
   3 -10   1    3.30    3.00
   3 -10   1    1.20    3.50
  -3 -10  -1    0.30    2.00
  -3 -10  -1    2.80    2.00
   3 -10   1    2.80    3.20
  -3 -10  -1    4.40    2.40
   3  10   1   11.10    2.50
   3  10   1    0.70    2.10
   3  10   1    7.20    2.70
  -3  10  -1    1.40    3.50
  -3  10  -1    5.40    3.30
  -3  10  -1    0.40    3.00
   4 -10   1    2.90    3.50
  -4 -10  -1   -2.30    2.30
   4 -10   1   -2.40    3.50
  -4 -10  -1    0.70    2.20
   4 -10   1    0.00    3.50
  -4  10  -1    1.50    6.50
   4  10   1    6.00    3.00
   4  10   1    2.40    2.00
  -4  10  -1   11.00    3.20
  -4  10  -1   -3.20    3.80
   4  10   1   -2.00    2.10
   5 -10   1    8.60    4.90
  -5 -10  -1    7.00    3.20
  -5  10  -1   16.10    4.70
   5  10   1   15.60    2.20
   5  10   1   19.40    4.00
  -5  10  -1   21.70    5.20
   5  10   1   11.60    2.40
   5  10   1   14.30    2.50
  -5  10  -1    8.70    3.90
  -6 -10  -1    2.50    2.50
   6 -10   1    0.70    4.60
   6 -10   1    4.00    5.00
  -6  10  -1    9.20    7.00
  -6  10  -1   -2.50    5.40
  -6  10  -1   -2.10    4.40
   6  10   1    6.60    4.10
   5 -11  -1    9.00    5.40
   5 -11  -1    4.80    4.80
  -5  11   1    7.10    6.40
  -5  11   1    0.70    5.70
  -5  11   1    2.70    4.50
   5  11  -1    5.50    3.40
   4 -11  -1    2.50    4.50
  -4 -11   1    3.50    2.80
   4 -11  -1    1.40    5.30
  -4 -11   1   -1.80    2.80
  -4  11   1   -1.10    4.00
  -4  11   1   -2.80    4.20
   4  11  -1    3.50    2.50
   4  11  -1    5.60    3.20
   4  11  -1    2.70    3.50
  -4  11   1    1.50    4.60
  -3 -11   1    5.70    2.80
  -3 -11   1    6.20    3.10
   3 -11  -1    7.70    4.10
   3 -11  -1    7.80    4.90
   3 -11  -1    2.70    3.90
  -3  11   1   -0.30    3.60
   3  11  -1    4.90    2.40
  -3  11   1    5.30    4.00
   3  11  -1   10.80    3.20
   3  11  -1    6.30    3.40
  -2 -11   1    2.90    2.30
   2 -11  -1    1.00    3.20
  -2 -11   1   -1.10    2.70
   2 -11  -1   -0.80    3.40
  -2 -11   1    1.20    2.60
   2 -11  -1   -5.70    3.50
  -2  11   1    0.30    3.30
   2  11  -1   -1.90    3.20
  -2  11   1   -0.90    3.40
   2  11  -1   -4.10    2.70
  -2  11   1    3.90    3.60
   2  11  -1    4.20    2.60
  -1 -11   1   18.20    3.50
   1 -11  -1   30.30    4.20
   1 -11  -1   19.50    4.00
  -1 -11   1   21.60    3.30
  -1 -11   1   23.50    3.60
   1 -11  -1   22.40    4.30
  -1  11   1   22.80    3.90
   1  11  -1   28.60    4.10
  -1  11   1   18.70    4.00
   1  11  -1   18.10    3.40
  -1  11   1   23.70    4.40
   1  11  -1   21.20    3.40
   0 -11  -1    1.70    3.00
   0 -11  -1    5.00    3.60
   0 -11   1    5.20    3.20
   0 -11  -1    6.40    2.90
   0  11   1    2.80    3.20
   0  11   1    5.00    2.90
   0  11   1    2.70    3.40
   0  11  -1    4.40    3.30
   0  11  -1    4.00    2.90
   0  11  -1    7.90    3.20
   1 -11   1    6.90    3.60
   1 -11   1    3.20    3.20
   1 -11   1    3.00    3.10
  -1 -11  -1    6.20    3.00
  -1 -11  -1    8.60    2.80
   1  11   1    8.40    3.20
   1  11   1    3.60    3.00
  -1  11  -1    6.30    3.30
  -1  11  -1   11.80    3.50
   1  11   1    2.30    2.90
  -1  11  -1    5.40    3.10
   2 -11   1    0.00    3.50
  -2 -11  -1    1.00    2.60
   2 -11   1   -0.90    3.70
  -2 -11  -1    4.90    2.60
   2 -11   1    2.40    3.10
  -2 -11  -1    2.80    2.60
  -2  11  -1   -0.80    3.50
   2  11   1    0.00    2.80
  -2  11  -1   -2.50    3.30
   2  11   1    2.10    2.80
   2  11   1    4.50    3.00
  -3 -11  -1    3.40    2.80
   3 -11   1    4.80    3.90
   3 -11   1    1.10    3.90
   3 -11   1    9.20    4.00
  -3 -11  -1    2.20    3.30
  -3  11  -1   -5.90    3.70
   3  11   1    2.00    4.40
   3  11   1    1.20    2.90
  -3  11  -1    2.50    4.10
   3  11   1    3.80    3.00
  -3  11  -1   -6.00    6.90
  -4 -11  -1    4.30    3.10
   4 -11   1    0.30    4.20
   4 -11   1    2.10    4.90
  -4  11  -1    0.90    9.40
   4  11   1    9.40    2.90
   4  11   1    5.30    2.90
  -4  11  -1   11.90    4.50
   4  11   1    3.00    3.50
  -4  11  -1    4.40    4.80
   5 -11   1   -7.80    6.20
  -5  11  -1   -5.50    4.40
  -5  11  -1    8.90    5.70
  -5  11  -1    2.00    6.40
  -3 -12   1    9.10    3.90
   3 -12  -1    0.50    5.60
   3 -12  -1   10.30    5.30
   3  12  -1   11.70    4.30
   3  12  -1    9.60    3.60
  -3  12   1    9.00    5.10
  -3  12   1    3.70    4.70
  -3  12   1   10.30    5.00
   2 -12  -1   11.50    4.90
  -2 -12   1    6.70    3.60
   2 -12  -1    5.40    5.30
   2  12  -1    8.70    3.50
   2  12  -1   14.30    4.30
  -2  12   1   10.40    5.00
  -2  12   1    8.60    4.70
  -2  12   1   17.00    5.00
   2  12  -1    7.90    3.30
  -1 -12   1   29.10    4.80
   1 -12  -1   23.60    4.60
   1 -12  -1   22.20    4.70
  -1 -12   1   21.20    4.40
   1 -12  -1   29.20    5.60
  -1  12   1   29.30    5.30
  -1  12   1   28.10    4.90
   1  12  -1   23.60    4.20
  -1  12   1   28.10    5.10
   1  12  -1   25.50    4.70
   1  12  -1   27.00    4.40
   0 -12   1    3.00    3.50
   0 -12  -1    6.20    4.00
   0 -12   1    7.30    3.90
   0 -12  -1    4.20    3.40
   0 -12  -1    9.80    4.30
   0  12   1    3.20    3.80
   0  12  -1   -0.60    3.80
   0  12  -1    1.20    3.50
   0  12   1    8.60    4.20
   0  12  -1    2.20    4.00
   0  12   1    0.10    3.90
   1 -12   1   14.20    4.70
   1 -12   1   11.60    4.20
   1 -12   1   12.10    4.10
  -1 -12  -1    5.50    3.60
  -1  12  -1   11.50    4.10
   1  12   1    5.00    3.90
   1  12   1   10.90    4.20
  -1  12  -1    8.20    3.90
   1  12   1    3.10    3.60
  -1  12  -1    5.40    4.30
  -2 -12  -1   -1.20    3.10
   2 -12   1    4.90    4.10
   2 -12   1    4.80    4.90
   2  12   1    0.30    3.40
   2  12   1   -0.60    4.70
  -2  12  -1  -10.30    4.50
  -2  12  -1   -0.30    4.10
   2  12   1    4.10    3.60
   3 -12   1    3.10    5.20
   3 -12   1    4.30    4.80
  -3 -12  -1    5.90    3.50
   3  12   1    4.40    4.00
  -3  12  -1   14.80    5.30
   3  12   1    5.00    3.60
  -3  12  -1   -0.80    5.00
  -3  12  -1    3.00    5.70
   9   0  -2    3.70    2.00
   9   0  -2    0.60    3.80
  -9   0   2    6.00    3.30
   9   0  -2    5.70    2.70
   8   0  -2    5.00    2.10
   8   0  -2   -2.50    2.70
  -8   0   2    3.20    1.40
   8   0  -2    1.60    1.50
  -8   0   2    4.60    2.60
  -8   0   2   -1.30    1.30
  -7   0   2  261.07    9.40
  -7   0   2  261.67    7.30
   7   0  -2  270.17    8.30
   7   0  -2  276.77    9.60
  -7   0   2  263.37    7.40
   7   0  -2  264.47    8.00
   6   0  -2   21.00    2.00
  -6   0   2   25.00    3.10
   6   0  -2   23.80    2.30
  -6   0   2   26.80    2.00
  -6   0   2   26.50    1.80
   5   0  -2  176.88    5.40
  -5   0   2  181.88    6.50
   5   0  -2  181.38    5.60
  -5   0   2  178.58    5.10
   5   0  -2  187.98    6.60
  -5   0   2  184.38    5.20
   4   0  -2   40.20    2.00
  -4   0   2   38.80    1.80
  -4   0   2   39.40    2.60
   4   0  -2   37.40    2.50
   4   0  -2   37.90    1.80
  -4   0   2   39.80    1.70
  -3   0   2    0.10    0.50
   3   0  -2    0.40    0.90
   3   0  -2    0.60    0.60
   3   0  -2   -0.20    0.40
  -3   0   2    0.40    0.50
  -3   0   2    0.30    0.90
   2   0  -2 1151.18   26.20
  -2   0   2 1164.58   26.20
  -2   0   2 1175.38   26.20
   2   0  -2 1148.19   27.00
   2   0  -2 1164.18   26.30
  -2   0   2 1149.08   27.10
   1   0  -2  363.06    7.80
  -1   0   2  338.97    8.20
   1   0  -2  308.07    8.20
  -1   0   2  352.36    7.70
  -1   0   2  283.07    7.60
   1   0   2  281.77    6.80
  -1   0  -2  243.38    6.70
  -1   0  -2  283.87    6.80
   1   0   2  270.97    6.50
   1   0   2  262.47    6.80
   2   0   2  303.47    8.00
  -2   0  -2  310.27    7.70
  -2   0  -2  320.97    8.00
   2   0   2  313.67    8.00
   2   0   2  302.07    7.70
  -3   0  -2   29.10    1.90
   3   0   2   28.10    1.90
   3   0   2   26.30    1.70
   3   0   2   29.20    1.80
  -3   0  -2   27.70    1.80
  -4   0  -2  264.57    7.50
   4   0   2  262.77    7.50
  -4   0  -2  257.77    7.50
  -4   0  -2  267.27    7.40
   4   0   2  265.87    7.40
   4   0   2  248.98    8.40
  -5   0  -2   25.10    2.20
   5   0   2   29.00    2.60
  -5   0  -2   26.90    2.50
  -5   0  -2   29.00    2.50
   5   0   2   26.70    2.30
  -6   0  -2  106.79    4.90
   6   0   2  113.69    4.90
  -6   0  -2  112.49    4.90
   6   0   2  115.69    4.70
  -6   0  -2  118.89    4.70
   6   0   2  117.29    5.10
   7   0   2    0.60    1.40
   7   0   2   -0.90    1.90
  -7   0  -2    1.70    1.80
  -7   0  -2    2.00    1.90
  -7   0  -2   -1.10    1.40
   7   0   2    1.40    1.90
  -8   0  -2    0.20    2.50
   8   0   2   -2.50    2.50
   8   0   2   -1.70    2.40
  -8   0  -2   -0.80    1.80
   8   0   2    0.90    1.90
  -8   0  -2    0.70    2.30
   9   0   2    4.00    3.40
  -9   0  -2    6.10    3.00
  -9   0  -2    5.40    3.30
   9   0   2   11.70    3.60
   9  -1  -2   -3.80    4.10
   9  -1  -2   -0.90    2.90
   9  -1  -2    3.30    2.20
  -9   1   2    2.00    2.20
   9   1  -2    3.60    2.50
  -9   1   2    1.50    1.90
   9   1  -2    3.10    3.60
   9   1  -2    3.90    1.90
  -9   1   2    0.60    3.60
   8  -1  -2    0.70    1.60
  -8  -1   2    1.40    2.70
   8  -1  -2    0.50    2.10
   8  -1  -2    2.20    2.80
  -8   1   2    2.00    2.80
   8   1  -2   -0.10    1.40
   8   1  -2    0.30    1.80
  -8   1   2   -1.90    1.50
  -8   1   2    3.10    1.80
   8   1  -2    3.60    3.00
   7  -1  -2    2.00    2.30
   7  -1  -2    5.00    1.40
  -7  -1   2    4.20    2.10
   7  -1  -2    3.90    1.80
  -7   1   2   -0.60    1.20
   7   1  -2    1.90    1.10
   7   1  -2    2.70    1.50
   7   1  -2    1.30    2.40
  -7   1   2    3.80    1.60
  -7   1   2    3.60    2.20
  -6  -1   2    1.30    1.60
   6  -1  -2   -0.60    0.90
   6  -1  -2    3.60    3.30
   6  -1  -2   -0.80    1.30
  -6   1   2    0.30    1.20
   6   1  -2    0.80    1.80
   6   1  -2    1.30    1.20
  -6   1   2    1.00    1.00
  -6   1   2    0.00    1.80
   5  -1  -2  129.59    4.80
  -5  -1   2  135.09    5.20
   5  -1  -2  132.19    4.60
   5  -1  -2  135.79    5.60
  -5   1   2  137.29    4.50
  -5   1   2  134.19    4.40
   5   1  -2  135.79    5.20
   5   1  -2  136.49    4.20
  -5   1   2  127.09    5.50
   4  -1  -2    0.60    1.10
   4  -1  -2    1.30    0.70
   4  -1  -2    0.40    0.80
  -4  -1   2    2.30    1.10
   4   1  -2    0.80    0.50
   4   1  -2    0.90    0.60
  -4   1   2    1.80    0.80
  -4   1   2    1.30    0.80
   4   1  -2    0.50    1.60
  -4   1   2   -0.10    1.20
   3  -1  -2  266.17    7.10
   3  -1  -2  270.37    7.20
  -3  -1   2  258.47    7.50
   3  -1  -2  261.57    7.80
   3   1  -2  269.97    7.50
  -3   1   2  274.07    7.00
  -3   1   2  267.87    7.90
   3   1  -2  270.87    6.50
  -3   1   2  270.57    7.00
   3   1  -2  278.37    6.40
   2  -1  -2 2718.43   64.69
   2  -1  -2 2842.82   64.99
   2  -1  -2 2917.91   64.39
  -2   1   2 2898.51   65.09
   2   1  -2 2878.11   64.69
  -2   1   2 2845.02   64.29
  -2   1   2 2891.61   64.99
   1  -1  -2   72.99    2.70
  -1  -1   2   77.69    1.90
   1  -1  -2   75.69    2.40
   1  -1  -2   79.79    2.40
  -1  -1   2   79.19    1.90
  -1   1   2   76.99    2.40
   1   1  -2   77.99    2.00
  -1   1   2   75.19    2.70
   1   1  -2   78.69    2.00
   1   1  -2   75.29    2.60
   0  -1  -2 3745.03   96.59
   0  -1  -2 4502.45   98.29
   0   1  -2 4458.55   98.49
   0   1   2 4526.55   98.09
   0   1  -2 4290.67   96.29
   0   1  -2 4351.36   97.29
   0   1   2 3831.72   97.89
   1  -1   2  416.76   10.10
  -1  -1  -2  416.86   10.10
  -1  -1  -2  412.86    9.40
  -1  -1  -2  406.46   10.00
   1  -1   2  408.06   10.10
   1   1   2  409.16   10.00
   1   1   2  418.56   10.10
  -1   1  -2  416.76   10.10
  -1   1  -2  429.96   10.20
  -1   1  -2  394.26   10.00
   2  -1   2    1.30    0.70
   2  -1   2    4.30    0.90
   2  -1   2    4.60    0.90
  -2  -1  -2    3.50    0.70
  -2  -1  -2    3.20    0.80
  -2   1  -2    5.40    1.10
   2   1   2    3.50    0.70
   2   1   2    2.80    0.80
  -2   1  -2    4.70    0.90
   2   1   2    3.70    0.50
  -3  -1  -2  433.56   10.50
   3  -1   2  413.26   11.20
  -3  -1  -2  428.96   10.90
  -3  -1  -2  423.16   10.90
   3  -1   2  427.16   11.10
   3  -1   2  445.06   11.10
  -3   1  -2  444.86   11.10
  -3   1  -2  435.76   11.30
   3   1   2  433.86   10.90
   3   1   2  427.16   11.00
  -3   1  -2  429.16   11.20
   3   1   2  421.16   10.40
   4  -1   2   -0.30    0.80
   4  -1   2    0.50    1.00
   4  -1   2   -0.60    1.20
  -4  -1  -2    0.20    0.70
  -4  -1  -2   -0.80    0.70
  -4  -1  -2   -0.50    0.90
   4   1   2   -0.30    0.90
  -4   1  -2   -0.30    1.10
  -4   1  -2    0.40    0.80
   4   1   2   -1.20    0.70
   4   1   2   -0.80    0.80
   5  -1   2    2.50    1.10
   5  -1   2    5.80    1.60
  -5  -1  -2    5.70    1.40
  -5  -1  -2    3.20    1.20
  -5  -1  -2    4.90    1.20
   5  -1   2    4.60    1.40
  -5   1  -2    1.50    1.50
  -5   1  -2    3.90    1.10
   5   1   2    3.80    1.30
   5   1   2    5.30    1.40
   5   1   2    4.40    1.20
  -5   1  -2    3.10    1.40
  -6  -1  -2   16.10    2.10
  -6  -1  -2   17.30    2.50
  -6  -1  -2   18.00    2.00
   6  -1   2   17.60    2.20
   6  -1   2   21.50    2.70
  -6   1  -2   22.40    3.00
   6   1   2   22.60    2.30
  -6   1  -2   18.40    2.40
  -6   1  -2   21.60    2.50
   6   1   2   17.70    2.10
   6   1   2   17.40    2.30
  -7  -1  -2    3.90    1.90
  -7  -1  -2    6.20    1.90
   7  -1   2    5.40    2.20
  -7  -1  -2    3.00    1.50
   7  -1   2    3.60    2.10
   7  -1   2    5.10    1.80
  -7   1  -2    4.60    2.20
  -7   1  -2    3.40    2.20
   7   1   2    5.30    2.10
   7   1   2    2.30    1.40
  -7   1  -2    5.10    1.80
   7   1   2    4.40    1.90
   8  -1   2   12.00    3.10
   8  -1   2    2.90    2.90
  -8  -1  -2   12.30    2.70
  -8  -1  -2    8.50    2.50
  -8  -1  -2   10.00    1.90
  -8   1  -2   10.10    3.00
  -8   1  -2    8.20    2.80
  -8   1  -2    6.40    2.10
   8   1   2   13.00    2.30
   8   1   2   13.40    2.90
   8   1   2   10.00    2.80
   9  -1   2    7.70    3.70
   9  -1   2    1.30    3.50
  -9  -1  -2    2.00    2.70
   9  -1   2    1.20    2.50
  -9  -1  -2    7.90    2.90
  -9   1  -2    6.40    3.50
  -9   1  -2    8.20    3.70
   9   1   2    6.30    3.50
   9   1   2    1.40    3.20
   9   1   2    5.20    2.40
   9  -2  -2    6.90    3.30
   9  -2  -2    5.60    2.30
   9  -2  -2    7.90    4.70
  -9   2   2    7.30    3.50
   9   2  -2    5.80    2.00
   9   2  -2    1.80    3.80
  -9   2   2    4.30    4.10
   9   2  -2    5.80    2.40
   8  -2  -2   -0.10    2.40
   8  -2  -2   -4.30    2.90
   8  -2  -2    0.50    1.70
   8   2  -2    1.00    1.70
  -8   2   2    0.30    2.70
   8   2  -2    0.20    1.30
  -8   2   2    0.20    1.60
   8   2  -2    0.40    3.00
  -8   2   2    0.40    2.10
   7  -2  -2    4.50    2.10
   7  -2  -2   13.90    2.80
   7  -2  -2    7.40    1.70
   7   2  -2    8.90    1.70
  -7   2   2   10.20    2.60
  -7   2   2   10.60    1.70
  -7   2   2   11.40    2.20
   7   2  -2    7.70    2.50
   6  -2  -2    0.20    1.20
   6  -2  -2    1.00    2.00
   6  -2  -2    0.80    1.60
  -6   2   2    1.50    1.20
  -6   2   2    2.90    1.50
  -6   2   2   -1.00    1.90
   6   2  -2    0.50    0.90
   6   2  -2    1.00    0.90
   6   2  -2    2.80    1.70
   5  -2  -2  180.18    6.00
   5  -2  -2  189.48    7.00
   5  -2  -2  183.08    6.30
  -5   2   2  179.28    5.90
  -5   2   2  181.38    6.00
   5   2  -2  188.58    7.40
   5   2  -2  185.28    5.20
   5   2  -2  184.68    5.00
  -5   2   2  185.48    7.00
   4  -2  -2  747.43   18.60
   4  -2  -2  759.12   19.40
   4   2  -2  762.02   17.40
   4   2  -2  762.62   18.90
  -4   2   2  757.82   19.50
   4   2  -2  769.92   17.50
  -4   2   2  739.73   18.40
  -4   2   2  750.82   18.50
   3  -2  -2   40.00    2.10
   3  -2  -2   39.50    2.30
   3  -2  -2   35.10    2.60
   3   2  -2   38.00    2.10
  -3   2   2   35.90    2.60
   2  -2  -2   -0.50    0.70
   2  -2  -2    0.40    1.10
   2  -2  -2    0.20    0.60
   2   2  -2   -0.10    0.80
  -2   2   2   -0.20    0.50
   2   2  -2   -0.20    0.30
  -2   2   2    0.10    1.00
   2   2  -2    0.70    0.30
   1  -2  -2    3.00    0.80
   1  -2  -2    3.10    0.90
  -1  -2   2    2.30    0.40
  -1  -2   2    2.00    0.80
  -1  -2   2    2.60    0.50
   1  -2  -2    2.60    0.80
   1   2  -2    2.60    0.70
  -1   2   2    2.20    0.90
   1   2  -2    2.40    0.50
  -1   2   2    3.20    0.80
   1   2  -2    2.80    0.60
   0  -2   2   27.00    1.60
   0  -2   2   28.20    1.50
   0  -2  -2   23.60    1.40
   0  -2  -2   26.20    1.50
   0  -2  -2   25.20    1.50
   0   2   2   26.90    1.50
   0   2   2   27.10    1.50
   0   2  -2   25.30    1.60
   0   2  -2   25.10    1.40
   0   2   2   26.10    1.60
   0   2  -2   27.50    1.50
  -1  -2  -2 1517.35   34.20
   1  -2   2 1514.75   34.40
  -1  -2  -2 1472.35   34.20
   1  -2   2 1440.66   34.20
   1   2   2 1521.85   34.20
   1   2   2 1511.75   33.40
  -1   2  -2 1482.35   34.30
   1   2   2 1487.75   34.20
  -1   2  -2 1479.75   34.40
  -1   2  -2 1468.95   34.20
   2  -2   2   80.89    3.20
   2  -2   2   81.89    3.30
   2  -2   2   81.59    3.30
  -2  -2  -2   83.79    2.90
   2   2   2   85.39    3.00
  -2   2  -2   76.69    3.10
   2   2   2   82.29    3.00
  -2   2  -2   82.59    3.40
  -2   2  -2   80.09    3.30
  -3  -2  -2   10.20    1.20
  -3  -2  -2    8.70    1.10
   3  -2   2    9.70    1.50
   3  -2   2    8.60    1.40
   3  -2   2    8.90    2.10
  -3   2  -2    6.30    1.00
  -3   2  -2    8.00    1.30
  -3   2  -2    8.80    1.30
   3   2   2    5.90    0.90
   3   2   2    7.80    0.80
   4  -2   2  150.48    5.50
   4  -2   2  149.59    5.50
   4  -2   2  152.68    5.30
  -4  -2  -2  148.79    4.30
  -4  -2  -2  149.39    4.80
  -4  -2  -2  151.58    4.80
   4   2   2  152.98    4.90
   4   2   2  150.38    5.00
   4   2   2  147.79    4.30
  -4   2  -2  149.19    5.50
  -4   2  -2  151.28    5.20
  -4   2  -2  140.39    5.30
  -5  -2  -2   76.79    3.40
  -5  -2  -2   75.89    3.10
  -5  -2  -2   73.79    3.50
   5  -2   2   75.59    4.10
   5  -2   2   77.59    4.30
   5  -2   2   80.09    3.90
   5   2   2   74.29    3.30
  -5   2  -2   77.29    4.20
   5   2   2   77.19    3.10
   5   2   2   76.99    3.60
  -5   2  -2   77.69    3.80
   6  -2   2    6.60    1.70
   6  -2   2    5.00    2.00
  -6  -2  -2   10.00    1.80
   6  -2   2    7.20    2.40
  -6  -2  -2    8.00    1.40
  -6  -2  -2    6.60    1.40
  -6   2  -2    6.40    2.00
   6   2   2    8.90    1.80
  -6   2  -2    8.20    2.00
  -6   2  -2    7.40    1.70
   6   2   2    5.10    1.40
   6   2   2    5.30    1.50
   7  -2   2    2.50    2.50
  -7  -2  -2    3.90    1.40
   7  -2   2    7.80    2.60
  -7  -2  -2    6.10    1.80
  -7  -2  -2    5.60    1.70
   7   2   2    4.50    1.80
   7   2   2    5.30    1.80
   7   2   2    7.30    1.60
  -7   2  -2    4.00    1.60
  -7   2  -2    4.20    2.50
  -7   2  -2    7.20    2.50
   8  -2   2    4.70    2.80
  -8  -2  -2    6.10    1.80
   8  -2   2    7.60    2.50
  -8  -2  -2    7.50    2.30
   8  -2   2    7.50    3.20
  -8   2  -2    8.20    2.10
  -8   2  -2    8.90    2.90
   8   2   2    4.90    2.40
   8   2   2    2.70    1.80
   8   2   2    8.90    2.50
  -8   2  -2    5.90    3.50
  -9  -2  -2    3.30    2.50
   9  -2   2    4.40    3.90
   9  -2   2    1.40    2.90
   9  -2   2   -0.60    4.00
   9   2   2   -1.70    2.20
  -9   2  -2    8.30    3.70
   9   2   2   11.00    3.30
   9   2   2    6.90    3.20
  -9   2  -2    2.60    3.70
   9  -3  -2    4.80    2.90
   9  -3  -2   -3.70    4.50
   9  -3  -2   11.50    4.00
  -9   3   2   13.70    3.50
   9   3  -2   12.90    4.00
   9   3  -2    6.30    3.80
   9   3  -2    5.40    1.90
   9   3  -2    6.10    2.40
  -9   3   2   12.60    4.60
   8  -3  -2    4.30    2.90
   8  -3  -2    3.40    3.50
   8  -3  -2    2.00    1.90
  -8   3   2    4.60    3.20
   8   3  -2    6.30    3.10
   8   3  -2    7.80    1.80
  -8   3   2    1.90    2.00
   7  -3  -2    0.50    2.00
   7  -3  -2    1.00    1.60
   7  -3  -2    2.20    2.70
  -7   3   2    3.10    1.50
  -7   3   2    0.80    2.50
  -7   3   2    3.40    2.10
   7   3  -2    2.60    2.10
   7   3  -2    1.00    1.00
   7   3  -2    3.50    1.40
   6  -3  -2    2.70    2.10
   6  -3  -2    4.50    1.50
  -6   3   2    4.20    1.40
  -6   3   2    4.60    2.20
  -6   3   2    1.90    1.70
   6   3  -2    4.10    1.10
   6   3  -2    4.70    1.80
   6   3  -2    3.60    1.00
   5  -3  -2   37.10    2.70
   5  -3  -2   30.10    3.00
   5  -3  -2   33.10    3.30
  -5   3   2   32.00    3.40
   5   3  -2   33.60    1.80
   5   3  -2   34.90    2.90
  -5   3   2   33.70    2.90
   5   3  -2   33.70    2.80
   5   3  -2   33.70    1.60
   4  -3  -2  921.61   22.60
   4  -3  -2  879.61   23.10
   4  -3  -2  924.11   22.40
   4   3  -2  916.81   22.20
   4   3  -2  902.61   22.10
   4   3  -2  922.01   20.90
  -4   3   2  917.51   22.20
   4   3  -2  934.21   20.90
  -4   3   2  871.31   23.10
   3  -3  -2  370.06   10.80
   3  -3  -2  372.76   10.40
   3  -3  -2  377.26   10.30
  -3   3   2  364.06   10.30
   3   3  -2  392.06    9.10
  -3   3   2  386.86   10.90
  -3   3   2  389.76   10.20
   3   3  -2  387.66   10.10
   3   3  -2  386.96    9.10
  -2  -3   2   12.60    1.30
   2  -3  -2   11.40    1.50
  -2  -3   2   11.50    0.80
   2  -3  -2   13.00    2.40
  -2  -3   2   11.00    0.80
   2  -3  -2   13.00    1.60
  -2   3   2   12.90    1.70
   2   3  -2   12.40    1.00
   2   3  -2   12.00    0.90
   2   3  -2   12.60    1.40
  -2   3   2   10.40    1.30
  -1  -3   2    6.50    1.00
   1  -3  -2    3.60    0.80
   1  -3  -2    7.80    1.90
  -1  -3   2    5.60    0.70
   1  -3  -2    4.70    1.10
  -1  -3   2    5.10    0.80
  -1   3   2    5.50    1.10
   1   3  -2    5.50    1.10
   1   3  -2    5.00    0.80
   1   3  -2    7.00    1.00
  -1   3   2    6.70    1.20
  -1   3   2    3.70    1.00
   0  -3  -2  321.87    8.60
   0  -3   2  318.57    8.40
   0  -3  -2  338.97    8.40
   0  -3  -2  326.17    8.60
   0  -3   2  329.97    8.70
   0   3  -2  316.87    8.30
   0   3   2  323.07    8.60
   0   3  -2  308.77    8.40
   0   3  -2  335.17    8.70
   0   3   2  338.07    8.70
   0   3   2  324.47    8.40
  -1  -3  -2    4.60    0.70
  -1  -3  -2    2.10    0.70
  -1  -3  -2    4.00    1.00
   1  -3   2    2.70    0.80
   1  -3   2    3.40    1.00
   1  -3   2    4.40    1.10
   1   3   2    5.30    1.00
  -1   3  -2    2.50    0.80
  -1   3  -2    4.60    1.20
   1   3   2    4.20    0.70
  -1   3  -2    5.10    1.80
   2  -3   2  311.87    8.60
  -2  -3  -2  324.97    8.30
   2  -3   2  344.17   11.00
   2  -3   2  311.77    8.80
  -2   3  -2  319.47    8.70
  -2   3  -2  298.67    8.80
   2   3   2  310.57    7.20
   2   3   2  302.27    8.30
  -2   3  -2  298.17    8.70
   2   3   2  320.87    8.40
  -3  -3  -2   14.20    1.60
   3  -3   2   15.40    2.00
   3  -3   2   11.60    1.60
  -3  -3  -2   13.40    1.50
   3  -3   2   12.50    1.60
  -3   3  -2   13.50    1.80
  -3   3  -2   16.00    1.90
   3   3   2   14.00    1.60
  -3   3  -2   14.80    2.00
   3   3   2   10.80    1.50
  -4  -3  -2    3.10    1.00
   4  -3   2    3.50    1.30
  -4  -3  -2    3.90    1.00
   4  -3   2    2.10    1.30
   4  -3   2    3.00    1.40
   4   3   2    2.80    1.20
  -4   3  -2    3.90    1.60
   4   3   2    4.00    0.60
   4   3   2    2.80    0.60
  -4   3  -2    3.40    1.20
   4   3   2    2.80    0.90
  -4   3  -2    0.00    1.50
  -5  -3  -2    0.70    1.20
  -5  -3  -2    0.90    0.90
   5  -3   2    1.40    1.20
   5  -3   2    1.40    1.80
   5  -3   2   -0.10    1.50
  -5   3  -2   -0.30    1.60
   5   3   2    1.30    0.90
   5   3   2    1.40    0.80
   5   3   2    0.20    1.30
  -5   3  -2    3.10    1.40
   6  -3   2   11.00    2.50
  -6  -3  -2   13.40    2.40
  -6  -3  -2   10.50    1.50
   6  -3   2   12.60    2.70
   6  -3   2   10.40    2.00
   6   3   2   13.40    2.00
  -6   3  -2   13.20    2.70
  -6   3  -2   14.10    2.10
   6   3   2   12.50    1.60
   7  -3   2    8.90    3.10
   7  -3   2   13.00    2.90
  -7  -3  -2   11.50    1.60
  -7  -3  -2   18.10    2.20
   7  -3   2   10.20    2.50
   7   3   2   10.50    1.80
   7   3   2   10.70    1.80
  -7   3  -2   11.50    3.00
  -7   3  -2   12.40    2.90
   7   3   2   13.40    2.20
  -7   3  -2    9.40    2.10
  -8  -3  -2   10.30    1.90
   8  -3   2   16.10    3.60
   8  -3   2    6.90    2.90
  -8  -3  -2    8.10    2.40
   8  -3   2   10.00    3.70
   8   3   2   10.40    2.00
   8   3   2   13.80    2.40
  -8   3  -2   14.00    3.70
   8   3   2   13.20    2.80
  -8   3  -2    8.60    2.50
  -8   3  -2   17.50    3.60
   9  -3   2   47.30    6.40
  -9  -3  -2   54.59    4.10
   9  -3   2   49.50    6.10
   9   3   2   38.00    3.90
   9   3   2   57.59    5.80
  -9   3  -2   54.89    6.20
   9   3   2   46.10    4.50
   9  -4  -2   10.40    3.20
   9   4  -2    0.70    2.00
   9   4  -2   -0.90    1.70
  -9   4   2    5.10    4.50
   9   4  -2    9.80    4.10
   9   4  -2    3.70    3.50
   8  -4  -2   -4.30    2.90
   8  -4  -2    2.40    2.40
   8  -4  -2   -6.60    3.60
  -8   4   2   -2.40    3.20
   8   4  -2   -1.60    1.60
  -8   4   2    3.10    2.10
   8   4  -2    1.30    3.60
   8   4  -2   -1.00    2.60
  -8   4   2    2.10    2.80
   8   4  -2   -1.50    1.30
   7  -4  -2    3.20    2.90
   7  -4  -2   -1.00    2.50
   7   4  -2   -4.20    2.00
  -7   4   2   -1.90    2.30
   7   4  -2   -2.50    1.00
  -7   4   2   -0.80    2.70
   7   4  -2   -1.50    2.00
   7   4  -2   -1.70    1.10
  -7   4   2    1.40    1.60
   6  -4  -2  296.47    9.90
   6  -4  -2  247.38   11.90
   6  -4  -2  301.17   10.30
   6   4  -2  289.57    7.60
  -6   4   2  276.67   10.20
   6   4  -2  292.77    8.30
  -6   4   2  288.87    9.50
   6   4  -2  300.07    9.10
  -6   4   2  290.37    9.10
   6   4  -2  298.37    9.00
   5  -4  -2    0.10    1.30
   5  -4  -2   -1.60    1.60
   5   4  -2    0.50    1.40
  -5   4   2    2.80    1.30
   5   4  -2    0.90    0.80
   5   4  -2   -1.40    1.20
  -5   4   2    0.50    1.70
   5   4  -2   -0.30    0.60
   4  -4  -2   20.40    2.50
   4  -4  -2   17.80    2.30
   4  -4  -2   11.30    2.00
   4   4  -2   15.50    2.70
   4   4  -2   15.90    1.40
   4   4  -2   17.30    2.20
  -4   4   2   13.30    2.30
   4   4  -2   17.00    1.30
  -4   4   2   18.60    2.40
   3  -4  -2   10.30    1.70
   3  -4  -2    4.90    1.50
   3  -4  -2    8.90    1.70
  -3  -4   2    8.50    0.80
   3   4  -2   10.00    1.20
  -3   4   2    4.60    1.20
   3   4  -2    8.90    1.00
   3   4  -2    9.90    1.40
  -3   4   2    8.10    1.70
  -2  -4   2  100.59    3.10
  -2  -4   2   95.39    3.00
   2  -4  -2   92.29    4.00
  -2  -4   2   99.19    3.70
   2  -4  -2   98.59    4.20
   2  -4  -2  102.09    4.00
  -2   4   2   96.59    4.00
   2   4  -2   94.49    3.20
   2   4  -2   98.59    3.20
   2   4  -2   92.79    3.70
  -2   4   2   93.89    4.20
   1  -4  -2  486.55   13.10
   1  -4  -2  498.05   13.10
  -1  -4   2  517.75   13.00
  -1  -4   2  530.65   12.50
   1  -4  -2  522.85   13.20
  -1   4   2  493.95   13.10
  -1   4   2  496.75   13.20
   1   4  -2  515.25   12.70
  -1   4   2  522.35   13.30
   1   4  -2  522.65   13.00
   1   4  -2  498.95   13.20
   0  -4   2    4.20    1.00
   0  -4  -2    3.00    0.80
   0  -4  -2    2.00    0.60
   0  -4  -2    2.70    0.80
   0  -4   2    3.70    1.00
   0   4  -2    3.80    1.00
   0   4   2    3.30    1.00
   0   4   2    1.90    0.70
   0   4  -2    4.20    1.10
   0   4  -2    2.30    0.80
   0   4   2    5.10    1.70
  -1  -4  -2   53.59    2.60
   1  -4   2   51.09    2.80
  -1  -4  -2   53.99    2.60
   1  -4   2   51.59    2.70
  -1  -4  -2   55.59    2.20
   1   4   2   54.69    2.70
  -1   4  -2   53.29    2.90
   1   4   2   57.79    2.30
  -1   4  -2   54.99    2.90
   1   4   2   58.89    2.80
   2  -4   2   30.20    2.50
   2  -4   2   29.20    2.40
  -2  -4  -2   32.50    1.30
   2  -4   2   30.70    2.40
  -2  -4  -2   31.40    2.00
   2   4   2   32.50    1.40
  -2   4  -2   32.00    2.50
  -2   4  -2   30.10    2.60
  -2   4  -2   30.80    2.60
   2   4   2   30.10    2.10
   2   4   2   32.70    2.10
   3  -4   2   22.50    2.40
  -3  -4  -2   17.30    1.80
   3  -4   2   19.10    2.50
  -3  -4  -2   20.80    1.80
   3  -4   2   17.00    2.00
  -3   4  -2   18.50    2.40
   3   4   2   18.10    0.80
  -3   4  -2   14.40    2.00
   3   4   2   17.80    1.90
  -3   4  -2   19.90    2.40
   3   4   2   18.20    1.70
  -4  -4  -2  305.17    8.50
  -4  -4  -2  308.17    8.50
   4  -4   2  301.17    9.30
   4  -4   2  303.07    9.60
   4  -4   2  298.87    9.50
   4   4   2  303.27    8.70
  -4   4  -2  296.57    9.50
   4   4   2  300.97    8.50
  -4   4  -2  309.87    9.40
  -4   4  -2  301.17    9.70
   5  -4   2   -2.30    1.50
   5  -4   2   -0.40    1.50
  -5  -4  -2    0.50    1.00
   5  -4   2    1.20    1.80
  -5  -4  -2   -0.90    1.10
  -5   4  -2    0.70    1.70
  -5   4  -2   -0.60    1.60
   5   4   2    1.70    0.90
   5   4   2    0.00    0.60
   5   4   2   -2.90    1.20
  -5   4  -2    0.40    1.80
   5   4   2   -0.10    0.70
   6  -4   2    9.20    2.80
  -6  -4  -2    9.70    1.50
   6  -4   2    8.20    2.30
  -6  -4  -2   14.00    2.00
   6  -4   2   15.70    2.60
   6   4   2   11.80    2.00
  -6   4  -2    9.60    2.10
  -6   4  -2   11.30    2.80
   6   4   2   16.80    2.10
   6   4   2   11.40    1.60
   6   4   2   10.60    1.30
   7  -4   2  201.78    8.60
   7  -4   2  197.88    8.40
  -7  -4  -2  210.68    6.40
  -7  -4  -2  197.08    6.50
   7  -4   2  205.58    9.10
  -7   4  -2  204.68    8.00
   7   4   2  194.48    6.00
   7   4   2  198.38    5.90
   7   4   2  197.38    7.30
  -7   4  -2  214.58    9.00
   7   4   2  200.08    6.80
  -8  -4  -2    1.00    1.50
   8  -4   2   -3.00    3.40
   8  -4   2   -3.50    2.80
   8  -4   2    0.50    3.80
  -8  -4  -2    2.20    2.00
   8   4   2   -0.30    1.80
  -8   4  -2    4.40    3.50
  -8   4  -2   -1.60    2.50
   8   4   2    1.00    1.70
   8   4   2    2.70    2.40
   8   4   2   -1.90    1.60
  -8   4  -2    5.10    3.50
   9  -4   2    0.40    4.90
   9  -4   2    5.50    3.70
  -9   4  -2   -2.30    4.40
   9   4   2   -1.30    3.20
   9   4   2    4.60    3.20
   9   4   2   -4.60    2.40
   9  -5  -2    1.60    3.50
   9   5  -2    5.50    6.80
   9   5  -2    0.10    3.70
  -9   5   2    1.50    4.90
   8  -5  -2    0.50    3.50
   8  -5  -2    1.30    2.80
  -8   5   2    6.10    3.40
   8   5  -2    7.10    3.10
  -8   5   2   -0.50    2.30
   8   5  -2    0.20    1.30
   8   5  -2    2.30    1.50
   8   5  -2    1.70    2.80
  -8   5   2    1.70    3.90
   7  -5  -2   24.50    3.40
   7  -5  -2   12.10    3.40
   7  -5  -2   19.10    3.50
  -7   5   2   15.60    2.50
  -7   5   2   18.00    3.50
   7   5  -2   17.20    2.00
  -7   5   2   20.70    3.70
   7   5  -2   20.90    2.90
   7   5  -2   18.40    2.30
   7   5  -2   19.50    2.80
   6  -5  -2   13.80    2.70
   6  -5  -2   18.60    2.90
   6  -5  -2   13.00    2.40
   6   5  -2   17.30    1.70
   6   5  -2   15.40    2.30
   6   5  -2   17.80    2.40
   6   5  -2   14.90    1.60
  -6   5   2   14.10    2.30
  -6   5   2   14.70    2.70
   5  -5  -2   52.39    4.00
   5  -5  -2   53.19    4.40
   5  -5  -2   50.59    3.80
  -5   5   2   54.39    4.30
   5   5  -2   56.69    3.40
   5   5  -2   54.19    2.40
   5   5  -2   54.29    3.40
   5   5  -2   53.19    2.60
  -5   5   2   56.69    4.10
   4  -5  -2    9.90    1.80
   4  -5  -2   11.90    2.30
   4  -5  -2   10.10    2.20
  -4   5   2   10.60    2.10
  -4   5   2   12.00    1.70
  -4   5   2   13.10    2.50
   4   5  -2   11.60    1.80
   4   5  -2   12.20    1.30
   4   5  -2   12.40    1.40
  -3  -5   2   22.40    1.50
   3  -5  -2   23.70    2.80
  -3  -5   2   23.40    1.40
   3  -5  -2   21.20    2.70
   3   5  -2   24.70    1.80
   3   5  -2   24.00    1.70
  -3   5   2   23.90    2.80
   3   5  -2   22.10    2.30
  -3   5   2   25.70    2.40
  -3   5   2   21.10    2.80
   2  -5  -2   35.80    2.90
  -2  -5   2   33.50    1.90
   2  -5  -2   37.60    2.80
   2  -5  -2   30.90    2.60
  -2  -5   2   36.30    2.00
  -2   5   2   32.90    2.70
   2   5  -2   35.10    2.10
   2   5  -2   34.00    2.50
  -2   5   2   36.30    2.90
   2   5  -2   33.80    2.00
  -1  -5   2  930.21   22.60
  -1  -5   2  909.21   22.20
   1  -5  -2  921.71   22.90
   1  -5  -2  876.21   22.80
  -1  -5   2  935.51   22.20
  -1   5   2  914.81   22.90
   1   5  -2  969.80   22.80
   1   5  -2  959.60   22.50
  -1   5   2  942.81   23.00
  -1   5   2  934.31   23.00
   0  -5  -2    1.00    1.00
   0  -5   2   -0.40    0.80
   0  -5  -2    0.20    0.80
   0  -5   2    1.10    0.90
   0  -5  -2    1.00    0.90
   0   5   2   -0.50    1.00
   0   5   2   -0.40    1.00
   0   5  -2    0.40    0.80
   0   5  -2    0.10    1.00
   0   5   2    0.80    0.90
   0   5  -2    0.50    0.80
  -1  -5  -2    0.50    0.80
  -1  -5  -2   -0.40    0.80
   1  -5   2   -0.30    0.90
   1  -5   2   -1.30    0.90
  -1  -5  -2    0.40    0.90
  -1   5  -2    0.00    1.10
  -1   5  -2    0.10    1.10
   1   5   2    0.50    0.90
   1   5   2    1.00    1.00
  -1   5  -2    0.50    0.90
  -2  -5  -2  203.48    5.60
   2  -5   2  208.78    7.10
  -2  -5  -2  201.28    6.40
   2  -5   2  206.38    7.00
  -2  -5  -2  209.38    6.40
   2  -5   2  209.58    6.80
   2   5   2  208.68    6.50
  -2   5  -2  201.88    6.90
  -2   5  -2  204.48    6.80
  -2   5  -2  205.08    7.10
   2   5   2  202.08    5.60
   2   5   2  203.68    6.50
   3  -5   2    0.80    1.30
  -3  -5  -2    0.80    0.90
   3  -5   2    1.80    1.70
  -3  -5  -2    0.30    1.00
   3  -5   2    0.50    1.50
  -3   5  -2    1.60    1.60
   3   5   2    0.80    0.60
   3   5   2    1.50    0.90
  -3   5  -2    0.20    1.40
  -3   5  -2    3.10    1.60
   3   5   2    0.20    1.00
   4  -5   2   38.90    3.40
   4  -5   2   37.90    3.40
   4  -5   2   32.60    3.60
  -4  -5  -2   39.40    2.40
  -4  -5  -2   34.70    2.60
   4   5   2   35.00    2.50
  -4   5  -2   32.70    3.70
  -4   5  -2   40.40    3.40
  -4   5  -2   37.10    3.50
   4   5   2   33.20    2.80
  -5  -5  -2   14.30    1.90
   5  -5   2    9.50    2.20
  -5  -5  -2    8.80    1.60
   5  -5   2    6.60    2.10
   5  -5   2    9.60    2.20
  -5   5  -2   15.10    2.70
   5   5   2    9.90    1.50
  -5   5  -2    9.60    2.70
   5   5   2   10.00    1.90
  -5   5  -2   10.20    2.30
   6  -5   2    6.00    2.30
  -6  -5  -2   11.60    2.00
   6  -5   2    7.90    2.80
   6  -5   2    8.70    2.80
  -6  -5  -2   12.00    1.60
   6   5   2   14.30    1.90
  -6   5  -2    7.90    2.50
  -6   5  -2   11.50    2.90
  -6   5  -2   13.80    2.70
   6   5   2   11.80    2.20
   7  -5   2   73.19    5.90
   7  -5   2   57.49    6.30
  -7  -5  -2   56.39    3.20
  -7   5  -2   58.69    5.80
   7   5   2   53.29    4.50
   7   5   2   50.39    3.40
  -7   5  -2   63.79    5.20
   8  -5   2   -3.30    4.20
   8  -5   2    5.20    3.50
  -8  -5  -2    0.50    1.70
   8  -5   2   -2.00    4.10
  -8  -5  -2   -0.20    1.60
   8   5   2    2.20    2.70
  -8   5  -2    2.00    3.60
  -8   5  -2    2.10    3.70
   8   5   2    0.50    1.90
   8  -6  -2   73.09    8.30
   8  -6  -2   68.29    6.70
   8   6  -2   63.19    3.40
   8   6  -2   68.49    3.60
  -8   6   2   68.09    7.20
   8   6  -2   69.39    5.50
  -8   6   2   65.69    7.50
   8   6  -2   65.69    5.70
   7  -6  -2   -2.10    3.10
   7  -6  -2    3.00    2.70
   7  -6  -2   -0.10    3.30
  -7   6   2   -4.80    2.80
  -7   6   2    3.20    2.70
   7   6  -2    1.30    1.20
   7   6  -2    2.20    1.50
   7   6  -2    4.20    2.30
   7   6  -2   -0.50    2.30
   6  -6  -2    3.20    2.90
   6  -6  -2    4.10    2.20
   6  -6  -2    1.80    2.70
  -6   6   2   -2.20    3.00
   6   6  -2    2.00    2.00
   6   6  -2    0.20    1.90
   6   6  -2    0.90    1.00
  -6   6   2    0.30    2.20
  -6   6   2   -1.30    2.50
   6   6  -2    3.00    1.30
   5  -6  -2    0.20    2.20
   5  -6  -2   -1.30    2.20
   5  -6  -2    0.90    1.60
   5   6  -2   -3.60    1.60
  -5   6   2    1.30    1.90
   5   6  -2   -0.60    0.90
  -5   6   2   -0.40    2.00
  -5   6   2    0.40    2.00
   5   6  -2   -1.40    1.40
   5   6  -2    1.30    1.30
   4  -6  -2   15.80    2.40
   4  -6  -2   13.70    2.80
   4  -6  -2   11.90    2.60
  -4  -6   2   14.60    1.40
  -4  -6   2   16.50    1.40
   4   6  -2   17.90    2.10
   4   6  -2   14.70    1.70
  -4   6   2   13.70    2.50
  -4   6   2   12.40    2.10
  -4   6   2   12.80    1.90
   4   6  -2   13.10    2.00
   3  -6  -2   17.50    4.10
  -3  -6   2   13.00    1.80
   3  -6  -2   18.90    3.50
  -3  -6   2   14.20    1.70
   3  -6  -2   12.00    2.20
   3   6  -2   16.70    2.00
  -3   6   2   15.10    2.50
   3   6  -2   12.40    1.90
  -3   6   2   13.40    2.20
  -3   6   2   13.90    2.10
   3   6  -2   11.70    1.40
  -2  -6   2   73.59    3.20
   2  -6  -2   70.79    3.90
   2  -6  -2   71.09    4.00
  -2  -6   2   71.29    3.10
  -2  -6   2   71.59    3.50
   2   6  -2   67.79    3.60
  -2   6   2   71.99    4.00
   2   6  -2   68.69    3.20
  -2   6   2   67.99    4.10
   2   6  -2   74.19    3.30
   1  -6  -2   14.00    2.00
  -1  -6   2   17.20    1.90
  -1  -6   2   15.40    1.80
   1  -6  -2   24.10    3.40
   1  -6  -2   15.70    2.30
  -1  -6   2   14.50    2.00
  -1   6   2   13.10    2.00
   1   6  -2   15.50    2.20
   1   6  -2   14.00    1.90
  -1   6   2   18.00    2.20
   1   6  -2   14.40    1.80
  -1   6   2   15.30    2.10
   0  -6   2  401.56   11.20
   0  -6   2  406.46   11.00
   0  -6  -2  394.86   11.10
   0  -6  -2  396.36   10.90
   0  -6   2  392.76   11.00
   0  -6  -2  396.66   11.20
   0   6   2  388.86   11.20
   0   6  -2  386.26   11.00
   0   6  -2  400.76   11.00
   0   6   2  395.46   11.00
   0   6   2  369.66   11.10
   0   6  -2  398.16   11.30
  -1  -6  -2  178.08    5.60
   1  -6   2  173.98    6.20
  -1  -6  -2  160.48    6.60
   1  -6   2  175.88    6.30
  -1  -6  -2  180.58    6.10
   1  -6   2  186.28    6.50
   1   6   2  177.38    6.20
  -1   6  -2  176.38    6.20
  -1   6  -2  176.28    6.50
   1   6   2  176.28    5.70
  -1   6  -2  174.18    6.40
   1   6   2  174.98    6.20
   2  -6   2   19.80    2.60
  -2  -6  -2   26.70    2.20
  -2  -6  -2   24.60    2.30
   2  -6   2   23.70    2.80
   2  -6   2   25.10    2.90
  -2  -6  -2   23.60    1.80
  -2   6  -2   25.50    2.90
   2   6   2   26.00    2.60
  -2   6  -2   26.10    2.60
  -2   6  -2   23.80    3.00
   2   6   2   23.70    2.50
   2   6   2   23.20    1.90
  -3  -6  -2   87.49    4.10
   3  -6   2   92.59    5.10
  -3  -6  -2   89.59    3.10
  -3  -6  -2   87.99    4.00
   3  -6   2   99.09    4.90
  -3   6  -2   94.69    4.90
   3   6   2   95.69    4.20
  -3   6  -2   92.79    5.00
  -3   6  -2   92.49    5.00
   3   6   2   87.29    4.80
   3   6   2   92.29    3.20
   4  -6   2    3.50    2.00
  -4  -6  -2    2.90    1.40
  -4  -6  -2    3.80    1.30
   4  -6   2    1.50    1.60
   4   6   2    3.50    1.30
  -4   6  -2    4.30    2.10
  -4   6  -2    3.60    2.10
   4   6   2    2.70    0.70
  -4   6  -2    3.90    1.80
   4   6   2    3.40    0.80
   4   6   2    1.10    1.30
   5  -6   2  393.16   12.90
  -5  -6  -2  394.36   10.80
   5  -6   2  397.76   12.60
   5  -6   2  404.96   12.80
   5   6   2  391.26   11.50
  -5   6  -2  399.06   12.50
  -5   6  -2  402.06   12.90
  -5   6  -2  371.36   13.10
   5   6   2  385.86   11.10
   6  -6   2   28.70    4.10
   6  -6   2   28.00    3.60
   6  -6   2   18.70    5.10
  -6  -6  -2   25.20    2.60
  -6  -6  -2   25.30    2.50
   6   6   2   29.30    3.50
  -6   6  -2   30.30    4.00
   6   6   2   20.30    2.60
  -6   6  -2   29.20    3.90
  -6   6  -2   25.50    4.00
   7  -6   2   -3.50    3.30
   7  -6   2    3.40    3.20
  -7  -6  -2    1.30    1.50
  -7  -6  -2    6.80    2.00
   7  -6   2    0.70    3.90
  -7   6  -2   -1.70    2.90
  -7   6  -2    8.00    3.50
   7   6   2    1.60    1.60
   7   6   2   -0.20    2.30
  -7   6  -2    5.30    3.10
   8  -6   2    9.70    5.10
   8  -6   2    4.60    3.70
   8   6   2   -0.60    1.80
   8   6   2   -2.40    2.80
  -8   6  -2   11.00    4.10
   8  -7  -2    3.90    4.00
   8   7  -2   -0.30    2.90
   8   7  -2    4.10    1.80
  -8   7   2    3.80    4.50
   8   7  -2    0.80    4.90
   8   7  -2    6.30    2.00
   7  -7  -2    1.30    3.20
   7  -7  -2    1.90    3.80
   7   7  -2    5.70    1.40
   7   7  -2   -0.30    2.40
  -7   7   2    0.10    3.90
   7   7  -2    8.30    2.00
  -7   7   2    6.20    3.30
   7   7  -2    7.90    2.70
  -7   7   2    8.90    3.60
   6  -7  -2    3.70    2.50
   6  -7  -2    5.20    3.00
   6  -7  -2    0.70    3.10
   6   7  -2    3.60    1.70
   6   7  -2    1.20    2.20
   6   7  -2    3.70    1.40
  -6   7   2    4.70    2.90
  -6   7   2   -2.30    2.50
  -6   7   2    0.90    3.00
   6   7  -2    0.40    2.10
   5  -7  -2   -0.70    2.50
   5  -7  -2   -0.20    2.20
   5  -7  -2   -1.70    2.10
  -5   7   2   -1.40    2.20
  -5   7   2    3.90    2.30
   5   7  -2    0.30    1.50
   5   7  -2   -2.00    1.70
   5   7  -2    0.70    1.30
   5   7  -2    0.80    1.10
  -5   7   2    1.30    2.60
   4  -7  -2    6.20    2.20
   4  -7  -2    3.80    2.20
  -4  -7   2    5.40    1.10
  -4  -7   2    3.50    1.10
   4  -7  -2    1.00    2.20
   4   7  -2    7.80    1.30
  -4   7   2    7.30    2.60
  -4   7   2    3.30    2.20
   4   7  -2    6.00    1.80
  -4   7   2    2.20    4.20
   4   7  -2    6.40    1.50
   3  -7  -2    2.50    1.70
  -3  -7   2    0.30    1.40
   3  -7  -2    1.70    1.70
  -3  -7   2    1.20    1.00
   3  -7  -2   -2.00    1.60
  -3  -7   2   -0.50    1.00
  -3   7   2    0.50    1.50
   3   7  -2   -0.50    1.30
   3   7  -2   -1.10    1.00
   3   7  -2   -0.50    1.50
  -3   7   2   -2.40    1.70
  -3   7   2    1.30    1.70
   2  -7  -2    0.10    2.00
   2  -7  -2    0.60    1.50
  -2  -7   2    2.90    1.20
   2  -7  -2    2.40    1.90
  -2  -7   2    1.10    1.30
  -2  -7   2    1.10    1.10
  -2   7   2   -0.80    1.80
  -2   7   2    0.40    1.50
   2   7  -2    1.30    1.30
   2   7  -2    0.10    1.00
  -2   7   2   -0.10    1.40
   2   7  -2    0.10    1.40
   1  -7  -2   26.60    3.10
  -1  -7   2   24.90    2.70
   1  -7  -2   21.80    3.00
  -1  -7   2   25.50    2.40
   1  -7  -2   27.70    3.10
  -1  -7   2   17.60    2.90
   1   7  -2   24.50    2.50
   1   7  -2   24.70    2.80
  -1   7   2   25.30    3.10
   1   7  -2   23.40    2.50
  -1   7   2   26.80    3.10
   0  -7  -2    8.30    1.80
   0  -7  -2   11.00    1.90
   0  -7   2   10.50    1.90
   0  -7   2    9.90    1.70
   0  -7   2   11.80    1.90
   0  -7  -2   10.30    2.10
   0   7  -2   10.20    1.80
   0   7   2    7.90    1.90
   0   7  -2   11.40    2.20
   0   7   2    8.50    2.00
   0   7  -2   11.00    2.00
   0   7   2   12.80    2.20
   1  -7   2  119.39    7.80
   1  -7   2  129.79    5.50
  -1  -7  -2  130.59    4.90
   1  -7   2  134.39    5.70
  -1  -7  -2  127.49    5.30
   1   7   2  129.29    5.50
  -1   7  -2  128.39    5.80
  -1   7  -2  131.69    5.70
   1   7   2  126.09    5.50
   1   7   2  132.39    5.10
  -1   7  -2  127.99    5.40
  -2  -7  -2   12.50    1.60
   2  -7   2   11.80    2.10
  -2  -7  -2   11.90    1.90
  -2  -7  -2    8.70    1.50
   2  -7   2    9.50    1.80
   2  -7   2    7.10    3.20
   2   7   2   11.20    1.60
   2   7   2    9.70    1.90
  -2   7  -2   13.10    2.30
  -2   7  -2   10.40    2.20
   2   7   2   11.30    2.00
   3  -7   2   42.40    4.20
  -3  -7  -2   48.00    3.40
  -3  -7  -2   52.49    3.30
  -3  -7  -2   48.30    2.50
   3  -7   2   56.99    4.60
   3  -7   2   48.80    3.90
  -3   7  -2   54.09    4.60
   3   7   2   53.99    3.50
   3   7   2   50.99    2.70
  -3   7  -2   52.49    4.50
  -3   7  -2   47.40    4.10
  -4  -7  -2    7.20    1.80
   4  -7   2    9.10    2.80
  -4  -7  -2    8.80    1.60
   4  -7   2    6.40    2.30
   4  -7   2   10.50    2.70
  -4   7  -2    4.20    2.30
   4   7   2    8.00    1.20
   4   7   2    7.60    1.70
  -4   7  -2    4.80    2.30
   4   7   2    9.70    2.30
  -4   7  -2    8.90    2.60
  -5  -7  -2    1.40    1.70
  -5  -7  -2    3.50    1.30
   5  -7   2   -1.40    2.00
   5  -7   2    1.90    2.90
   5   7   2    3.00    1.90
  -5   7  -2    3.90    2.90
  -5   7  -2    2.40    2.60
  -5   7  -2    3.10    2.50
   5   7   2    1.80    1.40
  -6  -7  -2   11.50    1.90
  -6  -7  -2   13.50    2.30
   6  -7   2   15.90    3.40
   6  -7   2   11.10    3.20
   6  -7   2   15.20    3.80
  -6   7  -2   13.50    3.40
   6   7   2   12.10    2.70
  -6   7  -2    9.50    2.80
   6   7   2   12.50    2.10
  -6   7  -2   16.60    3.70
  -7  -7  -2   -0.50    1.90
   7  -7   2    1.80    4.70
   7  -7   2    4.80    5.30
  -7  -7  -2   -0.40    1.70
   7  -7   2    6.50    3.80
  -7   7  -2    2.40    3.70
   7   7   2   -2.40    1.60
  -7   7  -2    0.70    3.40
  -7   7  -2    3.20    3.70
   7   7   2    0.30    2.40
   8  -7   2   -2.10    4.30
   8   7   2    0.50    3.10
  -8   7  -2   11.30    4.90
   8   7   2    0.20    2.30
   7  -8  -2   -4.60    4.80
   7  -8  -2    5.50    3.70
   7   8  -2    2.60    2.80
  -7   8   2   -0.90    5.00
   7   8  -2    3.70    2.70
  -7   8   2    1.60    3.80
   7   8  -2    4.10    1.70
   7   8  -2    6.20    2.70
  -7   8   2    5.40    4.10
   6  -8  -2   -4.90    3.70
   6  -8  -2    4.50    4.20
   6  -8  -2    8.80    3.20
   6   8  -2    5.20    2.40
  -6   8   2   11.40    3.30
   6   8  -2    9.10    2.40
  -6   8   2    6.10    3.30
  -6   8   2   -3.50    3.40
   6   8  -2    3.50    2.00
   6   8  -2    0.70    1.60
   5  -8  -2    1.30    3.10
   5  -8  -2   10.20    3.40
   5  -8  -2   11.40    3.70
   5   8  -2    8.00    2.10
  -5   8   2    8.90    3.10
  -5   8   2    7.70    2.90
   5   8  -2   10.90    1.70
   5   8  -2   10.50    2.40
  -5   8   2    7.60    3.60
   4  -8  -2    4.40    2.40
  -4  -8   2    8.90    1.50
   4  -8  -2   -0.40    2.40
  -4  -8   2    6.90    1.50
   4  -8  -2    5.80    2.90
  -4   8   2    5.50    2.90
   4   8  -2    7.60    2.20
  -4   8   2    6.40    2.60
   4   8  -2    7.50    1.50
   4   8  -2    6.40    1.80
  -4   8   2    7.30    2.50
   3  -8  -2   14.00    2.70
  -3  -8   2   15.60    2.00
   3  -8  -2   13.00    3.20
   3  -8  -2   15.10    2.60
  -3  -8   2   12.30    2.10
  -3  -8   2   11.00    1.80
   3   8  -2   16.40    2.40
  -3   8   2   12.10    2.60
  -3   8   2   11.00    2.70
  -3   8   2   11.80    2.10
   3   8  -2   12.70    2.30
   3   8  -2   11.70    1.90
  -2  -8   2    0.90    1.50
   2  -8  -2    1.10    1.90
  -2  -8   2    2.10    1.40
  -2  -8   2    3.30    1.40
   2  -8  -2    1.10    2.10
   2  -8  -2    1.50    1.90
  -2   8   2    1.30    2.20
  -2   8   2    3.10    2.00
   2   8  -2    2.60    1.80
  -2   8   2   -1.50    1.60
   2   8  -2   -0.30    1.20
   2   8  -2    2.70    1.70
  -1  -8   2    5.00    1.80
  -1  -8   2    6.50    1.60
   1  -8  -2    4.80    2.00
   1  -8  -2    5.50    2.20
  -1  -8   2    7.00    1.80
   1  -8  -2    5.30    2.10
   1   8  -2    7.10    1.80
   1   8  -2    5.20    2.00
   1   8  -2    5.40    1.70
  -1   8   2    8.60    2.40
  -1   8   2    7.70    2.20
  -1   8   2    3.30    1.80
   0  -8   2   22.90    2.70
   0  -8  -2   22.10    2.70
   0  -8  -2   14.00    2.20
   0  -8   2   16.20    2.10
   0  -8   2   20.30    2.70
   0   8  -2   24.70    3.40
   0   8  -2   24.90    3.10
   0   8   2   15.30    2.50
   0   8  -2   14.10    2.00
   0   8   2   14.50    2.10
   1  -8   2   72.29    4.70
   1  -8   2   67.69    4.40
   1  -8   2   62.79    5.00
  -1  -8  -2   73.39    4.30
  -1  -8  -2   74.49    4.00
   1   8   2   69.79    4.50
   1   8   2   71.09    4.20
  -1   8  -2   75.19    4.70
  -1   8  -2   74.39    4.50
  -1   8  -2   70.19    4.80
   1   8   2   66.19    4.40
   2  -8   2    7.00    2.10
  -2  -8  -2    4.60    1.50
   2  -8   2    7.40    2.10
  -2  -8  -2    5.40    1.50
   2  -8   2    8.80    2.50
  -2  -8  -2    9.40    2.10
   2   8   2    6.20    1.80
  -2   8  -2    5.30    2.20
  -2   8  -2    8.90    2.50
   2   8   2    7.60    2.00
   2   8   2    5.30    2.00
   3  -8   2  120.69    6.10
  -3  -8  -2  112.69    4.30
  -3  -8  -2  113.59    5.00
   3  -8   2  121.59    6.50
  -3  -8  -2  114.69    5.30
   3  -8   2  112.99    6.50
   3   8   2  111.39    4.50
   3   8   2  108.59    5.30
  -3   8  -2  117.49    6.70
  -3   8  -2  123.59    6.30
  -4  -8  -2    1.90    1.60
   4  -8   2    5.60    2.60
   4  -8   2    2.10    2.90
   4  -8   2    2.90    2.50
  -4  -8  -2   -1.70    1.60
   4   8   2    0.40    1.20
   4   8   2    2.60    2.10
  -4   8  -2   -2.70    2.30
   4   8   2    1.90    1.60
  -4   8  -2   -0.40    2.80
  -4   8  -2    5.10    2.90
   5  -8   2   -1.00    3.20
  -5  -8  -2    1.30    1.60
   5  -8   2    4.40    2.90
   5  -8   2   -0.80    2.90
  -5  -8  -2   -0.40    1.80
  -5   8  -2    0.30    3.00
  -5   8  -2   -2.00    3.20
  -5   8  -2    2.70    2.60
   5   8   2   -0.50    1.60
   5   8   2   -0.10    2.20
  -6  -8  -2    2.70    1.80
   6  -8   2    2.80    3.60
   6  -8   2    8.90    3.50
   6  -8   2    4.70    4.30
   6   8   2    5.50    2.80
  -6   8  -2    6.20    4.00
  -6   8  -2    3.20    3.30
   6   8   2    3.70    2.00
  -6   8  -2    2.60    3.70
  -7  -8  -2    3.80    2.20
   7  -8   2   -0.10    3.90
   7  -8   2    2.80    4.90
   7   8   2    1.70    3.10
  -7   8  -2    3.40    4.10
   7   8   2    2.30    2.00
  -7   8  -2   -6.20    3.60
  -7   8  -2    6.80    5.00
   6  -9  -2   -1.50    3.90
   6  -9  -2   -0.10    4.70
  -6   9   2   -0.40    3.40
   6   9  -2    4.10    2.40
   6   9  -2    3.20    2.60
  -6   9   2   -2.70    3.80
  -6   9   2    0.70    4.10
   6   9  -2    4.20    1.80
   6   9  -2    3.30    2.70
  -5  -9   2    1.80    1.40
   5  -9  -2    4.20    4.00
   5  -9  -2    4.00    3.40
   5  -9  -2    0.70    2.70
  -5   9   2    0.70    3.70
  -5   9   2   -0.60    3.40
   5   9  -2    2.10    1.70
   5   9  -2    6.80    2.20
   5   9  -2    2.30    2.50
  -5   9   2    0.30    3.10
  -4  -9   2    4.10    1.60
   4  -9  -2    1.80    2.40
   4  -9  -2   -2.70    2.70
  -4  -9   2    1.50    1.60
   4  -9  -2    2.30    3.00
   4   9  -2    6.40    2.20
  -4   9   2    3.10    2.70
  -4   9   2    0.50    2.70
   4   9  -2    5.20    2.30
   4   9  -2    2.80    1.60
  -4   9   2    3.30    3.10
  -3  -9   2    2.40    1.60
   3  -9  -2    2.30    2.70
   3  -9  -2    0.30    2.50
   3  -9  -2    1.20    2.50
  -3   9   2    0.00    2.50
   3   9  -2    1.90    2.00
  -3   9   2    2.90    2.40
   3   9  -2   -0.10    2.00
  -3   9   2    1.80    2.80
   3   9  -2    1.90    1.50
   2  -9  -2    1.00    2.30
  -2  -9   2    2.90    1.80
  -2  -9   2    1.10    1.80
  -2  -9   2    2.80    1.60
   2  -9  -2    3.10    2.40
   2  -9  -2    2.50    3.00
  -2   9   2   -2.40    1.90
   2   9  -2    2.40    2.20
   2   9  -2    3.50    1.90
   2   9  -2    1.90    1.50
  -2   9   2   -3.60    2.40
  -2   9   2    0.70    2.30
   1  -9  -2    0.60    1.90
  -1  -9   2    1.10    1.60
   1  -9  -2    3.30    2.40
  -1  -9   2    1.50    1.80
   1  -9  -2    0.30    1.70
  -1  -9   2    3.30    1.80
  -1   9   2    2.30    2.50
   1   9  -2    1.90    1.60
   1   9  -2    2.90    1.90
  -1   9   2    3.40    2.40
  -1   9   2    7.70    2.60
   1   9  -2   -0.80    2.10
   0  -9  -2    5.40    2.80
   0  -9  -2    0.30    2.10
   0  -9   2    8.70    2.50
   0  -9  -2    3.90    2.00
   0  -9   2    2.10    2.00
   0  -9   2    4.20    2.00
   0   9  -2    4.20    2.50
   0   9   2    3.80    2.10
   0   9  -2    4.00    2.00
   0   9   2    4.80    2.10
   0   9  -2    2.70    2.00
   0   9   2    5.50    2.40
   1  -9   2  381.26   13.50
  -1  -9  -2  379.76   11.70
   1  -9   2  386.46   12.30
   1  -9   2  369.76   11.90
  -1  -9  -2  360.56   11.10
  -1   9  -2  384.16   12.40
   1   9   2  360.96   11.90
  -1   9  -2  366.16   12.20
  -1   9  -2  373.76   12.00
   1   9   2  360.96   11.30
   1   9   2  364.36   12.20
  -2  -9  -2   67.29    4.60
  -2  -9  -2   65.69    3.90
   2  -9   2   60.69    5.00
   2  -9   2   67.39    5.40
   2  -9   2   67.79    5.20
  -2  -9  -2   70.39    4.30
   2   9   2   62.89    4.30
   2   9   2   63.49    4.80
  -2   9  -2   59.29    5.10
   2   9   2   67.09    4.80
   3  -9   2    0.60    2.90
   3  -9   2   -0.20    2.60
  -3  -9  -2    1.90    2.00
   3  -9   2    2.00    2.40
  -3  -9  -2    1.50    1.40
  -3  -9  -2   -0.90    1.50
   3   9   2    2.50    1.80
  -3   9  -2   -2.50    2.80
   3   9   2    0.40    2.00
  -3   9  -2    2.70    2.40
   3   9   2    1.50    2.70
  -3   9  -2    4.60    3.10
   4  -9   2   13.00    3.40
  -4  -9  -2   18.40    2.80
   4  -9   2   32.80    4.40
   4  -9   2   16.60    3.60
  -4  -9  -2   21.20    2.80
  -4   9  -2   26.60    4.40
   4   9   2   23.60    2.80
   4   9   2   20.60    2.90
   4   9   2   26.30    3.40
  -4   9  -2   23.60    3.80
  -4   9  -2   19.30    4.10
   5  -9   2   -1.20    3.40
  -5  -9  -2    0.90    1.90
   5  -9   2   -1.00    3.50
   5  -9   2    2.70    3.50
  -5  -9  -2    1.60    2.20
   5   9   2    3.10    2.80
   5   9   2    0.20    1.80
  -5   9  -2    7.60    4.40
  -5   9  -2    1.60    3.60
  -5   9  -2    7.40    3.30
   6  -9   2    2.40    4.20
  -6  -9  -2    2.50    2.40
   6  -9   2    3.30    4.10
  -6   9  -2    3.80    4.50
   6   9   2    7.40    3.20
  -6   9  -2   -1.40    4.40
  -6   9  -2    0.30    3.60
   6   9   2    6.80    2.30
   6 -10  -2    0.70    6.80
   6 -10  -2    5.20    4.70
  -6  10   2    1.40    5.70
   6  10  -2    6.80    3.20
   6  10  -2   -5.10    2.30
   6  10  -2   -3.50    3.10
  -6  10   2   -1.00    4.40
   5 -10  -2   -0.80    4.30
  -5 -10   2    4.10    1.90
   5 -10  -2    4.00    5.10
  -5 -10   2    0.60    1.90
  -5  10   2   -0.20    3.60
   5  10  -2    5.00    3.00
   5  10  -2   -0.50    2.90
   5  10  -2    3.10    1.90
  -5  10   2   -1.80    4.10
  -5  10   2    4.10    4.70
   4 -10  -2    2.80    3.80
  -4 -10   2   -0.20    1.90
  -4 -10   2    1.60    2.40
  -4 -10   2   -1.70    1.80
   4 -10  -2   -5.90    3.70
   4 -10  -2    2.10    3.30
   4  10  -2    0.50    2.00
   4  10  -2    0.90    2.70
   4  10  -2    1.00    2.40
  -4  10   2    7.50    3.60
  -4  10   2   -4.20    2.70
  -4  10   2   -2.90    3.70
   3 -10  -2   -2.90    3.20
   3 -10  -2    1.70    5.40
  -3 -10   2    0.50    1.90
  -3 -10   2   -1.20    2.40
   3 -10  -2   -0.20    3.30
  -3 -10   2   -0.80    1.80
   3  10  -2   -1.40    1.90
   3  10  -2   -1.20    2.60
   3  10  -2    1.90    2.40
  -3  10   2    0.40    2.90
  -3  10   2   -2.30    2.80
  -3  10   2    1.70    3.20
  -2 -10   2    1.50    2.00
   2 -10  -2    4.00    2.80
  -2 -10   2    2.60    2.10
   2 -10  -2    2.60    3.40
   2 -10  -2   -0.90    2.80
  -2 -10   2    1.00    2.20
   2  10  -2    0.60    2.60
  -2  10   2    0.40    3.00
  -2  10   2   -1.60    2.90
   2  10  -2    0.30    1.80
  -2  10   2    1.90    2.50
   2  10  -2    2.40    2.30
  -1 -10   2   20.90    3.00
  -1 -10   2   18.10    2.70
  -1 -10   2   19.10    3.00
   1 -10  -2   13.90    3.20
   1 -10  -2   17.20    3.60
   1 -10  -2   12.50    3.00
   1  10  -2   16.20    3.30
  -1  10   2   15.50    3.30
  -1  10   2   14.40    3.40
   1  10  -2   17.50    3.00
   1  10  -2   15.20    2.90
   0 -10  -2   14.80    3.00
   0 -10   2   16.50    3.00
   0 -10  -2   14.60    3.00
   0 -10   2   20.90    3.30
   0 -10   2   21.10    3.30
   0 -10  -2   18.80    3.30
   0  10  -2   22.40    3.70
   0  10  -2   16.30    3.10
   0  10   2   22.40    3.30
   0  10   2   15.10    3.20
   0  10   2   13.90    3.30
   0  10  -2   13.60    2.90
  -1 -10  -2   60.29    5.10
   1 -10   2   53.39    5.30
  -1 -10  -2   60.39    4.60
   1 -10   2   56.59    5.30
   1 -10   2   49.10    5.10
   1  10   2   55.69    5.30
  -1  10  -2   64.69    5.60
  -1  10  -2   55.29    5.40
   1  10   2   60.69    5.00
  -1  10  -2   55.49    5.40
   1  10   2   63.69    5.10
  -2 -10  -2    1.90    1.90
  -2 -10  -2    4.20    2.20
   2 -10   2   -0.90    2.70
   2 -10   2    1.50    3.00
   2 -10   2    0.60    3.10
  -2 -10  -2    6.70    2.10
  -2  10  -2   -1.20    2.70
   2  10   2    1.30    2.40
   2  10   2   -1.00    2.30
   2  10   2   -1.10    2.30
  -2  10  -2    0.20    2.60
   3 -10   2   -2.30    3.20
  -3 -10  -2   -0.60    2.30
  -3 -10  -2    1.20    1.80
  -3 -10  -2    3.50    1.90
   3 -10   2    1.80    3.10
   3 -10   2    4.20    2.80
   3  10   2    2.00    2.80
  -3  10  -2   -0.30    2.90
   3  10   2    1.80    2.20
  -3  10  -2    0.70    3.50
   3  10   2    0.90    2.10
  -3  10  -2    5.50    3.00
   4 -10   2   -2.40    3.90
  -4 -10  -2    0.20    3.10
   4 -10   2    1.20    3.60
   4 -10   2   -6.60    3.50
  -4 -10  -2    5.00    2.30
  -4  10  -2    6.30    4.30
   4  10   2   -1.00    2.30
   4  10   2   -0.10    3.20
   4  10   2    0.20    2.10
  -4  10  -2   -3.10    3.20
  -4  10  -2   -1.00    3.80
   5 -10   2   14.00    4.30
   5 -10   2   17.00    4.80
  -5 -10  -2    8.70    3.20
   5  10   2   13.00    2.50
   5  10   2   14.90    4.00
  -5  10  -2    8.50    4.70
  -5  10  -2   15.30    5.30
  -5  10  -2   19.90    4.30
  -6 -10  -2   11.50    3.20
   6 -10   2   16.50    5.60
   6 -10   2   12.90    5.20
  -6  10  -2    6.00    6.30
  -6  10  -2   13.00    5.80
  -6  10  -2    4.10    4.70
   5 -11  -2    3.90    6.00
  -5 -11   2    3.60    2.30
  -5  11   2    8.10    4.80
  -5  11   2    7.10    6.10
   5  11  -2    2.70    3.60
  -4 -11   2    0.00    2.50
  -4 -11   2    4.60    3.30
   4 -11  -2    1.60    4.00
   4 -11  -2   -0.40    5.50
  -4  11   2   -1.40    4.70
   4  11  -2    4.20    3.30
   4  11  -2    6.40    2.60
  -4  11   2    7.70    4.40
   4  11  -2    2.30    3.30
  -3 -11   2   -3.10    3.10
  -3 -11   2    1.50    2.40
   3 -11  -2   -0.30    3.70
   3 -11  -2    1.10    4.00
   3 -11  -2   -9.60    4.00
   3  11  -2    0.50    3.10
   3  11  -2   -3.70    2.30
  -3  11   2   -1.80    3.70
   3  11  -2    4.50    3.40
  -3  11   2   -1.60    4.00
  -3  11   2    0.30    3.90
  -2 -11   2    5.20    2.30
   2 -11  -2    3.10    4.30
  -2 -11   2    2.20    3.00
   2 -11  -2   -3.30    3.50
   2 -11  -2   -1.90    3.70
  -2 -11   2    0.40    2.60
  -2  11   2   -1.80    3.20
  -2  11   2    0.00    3.60
   2  11  -2   -0.40    3.40
  -2  11   2    4.80    3.40
   2  11  -2   -3.30    3.30
   2  11  -2    2.70    2.40
  -1 -11   2  134.09    7.20
  -1 -11   2  150.98    7.10
   1 -11  -2  142.19    8.20
   1 -11  -2  140.49    7.80
   1 -11  -2  147.19    8.70
  -1 -11   2  133.59    7.50
  -1  11   2  126.09    7.70
   1  11  -2  139.99    7.30
  -1  11   2  132.19    8.10
   1  11  -2  133.69    7.40
   1  11  -2  143.39    7.90
  -1  11   2  144.19    8.50
   0 -11   2   60.29    5.70
   0 -11   2   53.19    5.70
   0 -11  -2   58.79    6.60
   0 -11  -2   48.50    5.80
   0 -11  -2   61.59    5.70
   0 -11   2   56.59    5.80
   0  11   2   58.99    6.40
   0  11  -2   48.50    6.30
   0  11   2   50.49    5.90
   0  11  -2   52.59    5.70
   0  11  -2   58.19    6.10
   0  11   2   56.69    6.00
  -1 -11  -2   -3.60    4.00
   1 -11   2    2.20    2.70
   1 -11   2    4.10    3.30
   1 -11   2   -5.40    2.90
  -1 -11  -2    0.30    2.90
   1  11   2    7.20    3.20
  -1  11  -2    0.00    3.30
  -1  11  -2   -5.10    2.80
   1  11   2   -5.90    2.80
   1  11   2   -3.20    3.00
  -2 -11  -2    3.20    3.00
   2 -11   2   -0.90    3.40
   2 -11   2    2.20    3.30
  -2 -11  -2    0.90    2.60
  -2 -11  -2    2.80    2.80
   2 -11   2    2.20    3.10
   2  11   2    4.70    3.20
   2  11   2    2.10    2.70
  -2  11  -2    2.80    3.50
  -2  11  -2   -2.70    3.90
  -2  11  -2   -0.90    3.50
   2  11   2    4.30    3.00
   3 -11   2    9.20    4.10
   3 -11   2    0.40    4.00
  -3 -11  -2    3.00    2.40
  -3 -11  -2    3.40    3.00
  -3  11  -2    5.10    4.10
   3  11   2    4.50    3.30
  -3  11  -2    4.50    4.70
   3  11   2    4.40    2.80
   3  11   2    8.40    2.90
  -3  11  -2    7.80    4.10
  -4 -11  -2    1.20    3.20
   4 -11   2    3.00    4.30
   4 -11   2   -0.60    5.40
   4  11   2    6.30    3.20
  -4  11  -2    6.20    4.10
  -4  11  -2    8.40    5.30
   4  11   2    0.20    2.50
   4  11   2    6.20    3.30
  -4  11  -2    2.50    4.00
   3 -12  -2   15.10    6.30
   3 -12  -2   11.30    5.40
  -3 -12   2    3.90    4.10
  -3  12   2   12.40    5.00
  -3  12   2   10.30    5.40
  -3  12   2   12.20    5.10
   3  12  -2    4.80    3.30
   3  12  -2   16.90    4.60
  -2 -12   2    2.50    3.80
   2 -12  -2    0.30    4.80
   2 -12  -2    3.00    4.90
   2 -12  -2   10.00    4.20
  -2  12   2    3.60    5.00
   2  12  -2   -3.70    3.30
   2  12  -2   -4.10    4.00
  -2  12   2   -5.10    4.30
  -2  12   2   -0.60    4.90
   1 -12  -2    1.50    4.00
   1 -12  -2   -0.60    4.60
  -1 -12   2    2.50    3.90
  -1 -12   2   -3.20    3.70
   1 -12  -2    3.60    4.20
   1  12  -2    2.90    4.20
   1  12  -2    7.00    3.70
  -1  12   2   -5.20    4.00
  -1  12   2    2.50    3.60
  -1  12   2    0.20    4.10
   1  12  -2    5.40    3.30
   0 -12   2   19.10    3.80
   0 -12  -2   22.10    4.40
   0 -12  -2   22.20    4.50
   0 -12  -2   13.00    3.60
   0 -12   2   17.90    4.50
   0 -12   2   18.80    6.00
   0  12  -2   18.90    4.10
   0  12  -2   17.40    4.40
   0  12   2   15.50    4.60
   0  12  -2   15.50    3.90
   0  12   2    8.40    4.30
   1 -12   2    3.70    4.40
   1 -12   2    2.40    3.90
  -1 -12  -2    6.40    3.50
   1 -12   2    1.60    4.50
   1  12   2   -6.70    3.80
  -1  12  -2    1.00    4.10
  -1  12  -2    0.70    3.90
   1  12   2   -3.50    3.80
   1  12   2    5.00    4.00
   2 -12   2    9.40    4.70
  -2 -12  -2   18.20    3.80
   2 -12   2   11.90    4.10
  -2  12  -2   25.80    4.90
  -2  12  -2   11.90    4.80
  -2  12  -2   15.10    5.10
   2  12   2   23.00    4.40
   2  12   2   19.30    4.30
   3 -12   2    0.00    5.80
  -3  12  -2   -8.40    5.70
   3  12   2   -2.90    3.50
  -3  12  -2   -8.20    4.90
   3  12   2    1.00    3.50
  -3  12  -2    0.10    5.30
   9   0  -3   -4.40    1.80
   9   0  -3   -3.20    2.40
  -9   0   3   -1.80    3.40
   9   0  -3   -5.50    4.00
   8   0  -3    2.40    1.90
  -8   0   3    2.80    2.80
   8   0  -3    2.20    1.50
   8   0  -3    6.10    3.20
  -7   0   3    0.50    1.00
   7   0  -3    1.40    1.10
  -7   0   3    1.60    2.00
  -7   0   3    0.20    0.90
   7   0  -3    1.60    2.50
   7   0  -3   -0.40    1.40
   6   0  -3    0.20    0.90
  -6   0   3   -0.50    1.70
   6   0  -3    2.70    2.30
  -6   0   3   -0.40    0.80
  -6   0   3   -0.20    0.80
   6   0  -3   -0.40    1.10
   5   0  -3    0.70    0.70
  -5   0   3   -0.90    0.60
  -5   0   3   -2.60    1.40
   5   0  -3   -1.10    1.30
   5   0  -3    0.30    0.90
  -4   0   3    0.30    0.50
   4   0  -3   -0.40    0.90
   4   0  -3    0.90    0.60
  -4   0   3    0.00    0.50
   4   0  -3    0.20    0.70
  -4   0   3   -1.10    1.10
   3   0  -3   -0.60    0.50
   3   0  -3    0.10    0.40
   3   0  -3   -0.10    0.90
  -3   0   3   -0.70    0.50
  -3   0   3    0.40    0.80
  -3   0   3   -0.30    0.40
   2   0  -3    0.20    0.40
  -2   0   3   -0.20    0.90
   2   0  -3    0.00    0.40
  -2   0   3    0.40    0.40
  -2   0   3   -0.20    0.30
   2   0  -3   -1.90    0.70
   1   0  -3   -0.10    0.60
   1   0  -3   -0.70    0.40
  -1   0   3    0.00    0.40
  -1   0   3   -0.40    0.40
   0   0  -3    0.00    0.40
   0   0  -3   -0.10    0.50
   0   0  -3   -0.10    0.50
   0   0   3   -0.50    0.40
   0   0   3    0.00    0.50
   1   0   3   -0.30    0.50
   1   0   3   -0.30    0.50
  -1   0  -3   -0.40    0.60
  -1   0  -3   -0.50    0.50
  -1   0  -3   -0.50    0.50
   1   0   3   -0.40    0.60
  -2   0  -3   -0.70    0.60
   2   0   3   -0.30    0.50
   2   0   3    0.20    0.60
  -2   0  -3   -0.30    0.60
   2   0   3   -0.60    0.70
  -3   0  -3   -0.40    1.00
  -3   0  -3    1.30    0.80
   3   0   3    0.10    0.80
  -3   0  -3    0.20    0.70
   3   0   3   -0.60    0.80
   3   0   3   -0.60    0.60
  -4   0  -3    0.00    0.80
  -4   0  -3   -1.30    0.90
   4   0   3    1.10    1.00
   4   0   3    1.20    1.00
   4   0   3   -0.20    0.90
   5   0   3    0.40    1.10
  -5   0  -3   -0.20    1.30
  -5   0  -3    0.00    1.10
  -5   0  -3   -1.70    0.90
   5   0   3    1.40    1.20
   5   0   3   -0.60    1.20
  -6   0  -3    0.10    1.60
   6   0   3   -0.80    1.30
  -6   0  -3    3.00    1.60
  -6   0  -3    0.20    1.10
   6   0   3    0.80    1.50
   7   0   3    0.50    1.60
   7   0   3   -1.30    2.00
  -7   0  -3    0.40    1.80
   7   0   3    0.20    1.80
  -7   0  -3   -0.60    2.00
  -7   0  -3   -0.60    1.50
  -8   0  -3    0.10    2.70
   8   0   3    1.20    2.60
   8   0   3   -1.00    2.70
  -8   0  -3    1.70    2.40
  -8   0  -3   -0.20    1.90
   8   0   3   -3.30    1.90
  -9   0  -3    0.70    3.20
  -9   0  -3    2.10    3.10
   9   0   3   -1.80    3.60
   9   0   3    4.30    2.50
   9   0   3    0.10    3.50
   9  -1  -3   10.00    3.10
   9  -1  -3    8.70    4.30
   9  -1  -3   21.40    2.70
   9   1  -3   16.70    2.80
   9   1  -3   14.10    4.60
  -9   1   3   10.40    3.80
   9   1  -3   11.70    2.10
  -9   1   3   12.30    2.00
  -9   1   3   17.90    2.90
   8  -1  -3    5.10    2.20
   8  -1  -3    4.90    3.10
   8  -1  -3   -0.70    1.50
   8   1  -3    2.70    1.40
   8   1  -3   -4.30    3.20
  -8   1   3    2.40    1.60
  -8   1   3   -6.10    2.70
   8   1  -3    4.00    1.80
   7  -1  -3    4.70    1.30
   7  -1  -3    4.10    1.80
  -7  -1   3   -0.10    2.10
   7  -1  -3    5.40    2.60
   7   1  -3    4.20    2.30
  -7   1   3    3.00    1.20
  -7   1   3    3.60    2.50
   7   1  -3    4.80    1.20
   7   1  -3    6.00    1.60
  -7   1   3    3.80    1.40
  -6  -1   3    0.80    1.60
   6  -1  -3    3.20    1.00
   6  -1  -3    1.60    1.40
   6  -1  -3    3.80    2.20
   6   1  -3    2.20    0.90
  -6   1   3    3.20    2.10
   6   1  -3   -0.50    1.80
  -6   1   3    1.80    1.00
   6   1  -3    1.30    1.10
  -6   1   3    1.40    1.90
   5  -1  -3   18.50    2.50
  -5  -1   3   15.70    2.20
   5  -1  -3   15.00    1.70
   5  -1  -3   15.10    2.00
  -5   1   3   15.40    1.80
   5   1  -3   16.00    1.40
   5   1  -3   15.20    1.40
   5   1  -3   14.90    2.10
  -5   1   3   17.20    2.50
  -5   1   3   15.10    1.60
   4  -1  -3   -0.30    1.10
   4  -1  -3   -0.50    0.70
   4  -1  -3   -0.60    0.80
  -4  -1   3    0.40    1.00
  -4   1   3   -1.30    1.20
   4   1  -3    0.60    0.50
   4   1  -3   -0.40    1.00
  -4   1   3    0.30    0.70
   4   1  -3    0.20    0.60
  -4   1   3   -0.10    0.70
   3  -1  -3  126.79    3.90
   3  -1  -3  122.69    4.70
   3  -1  -3  130.19    4.00
   3   1  -3  132.89    3.20
   3   1  -3  128.49    3.30
   3   1  -3  129.49    4.50
  -3   1   3  120.79    4.70
  -3   1   3  132.59    4.90
  -3   1   3  125.69    3.90
   2  -1  -3  226.58    5.90
   2  -1  -3  219.68    6.60
  -2   1   3  217.98    5.90
   2   1  -3  224.38    5.20
   2   1  -3  214.38    6.30
  -2   1   3  220.78    6.60
   2   1  -3  224.48    5.20
  -2   1   3  226.38    5.80
   1  -1  -3   37.80    2.00
  -1  -1   3   38.50    1.30
  -1  -1   3   38.20    1.30
   1  -1  -3   37.70    1.70
   1  -1  -3   38.80    1.70
  -1   1   3   35.50    1.70
   1   1  -3   37.70    1.90
  -1   1   3   34.90    1.90
   1   1  -3   37.60    1.40
   1   1  -3   39.20    1.40
   0  -1  -3  685.43   15.50
   0  -1   3  634.64   15.70
   0  -1   3  664.03   15.50
   0  -1  -3  629.94   15.60
   0   1  -3  653.73   15.50
   0   1   3  640.94   16.00
   0   1  -3  690.93   15.70
   0   1   3  675.93   15.60
   0   1  -3  654.93   15.40
   1  -1   3  203.18    5.40
   1  -1   3  202.98    5.40
   1  -1   3  187.38    5.40
  -1  -1  -3  183.68    5.30
   1   1   3  189.88    5.40
  -1   1  -3  195.28    5.40
  -1   1  -3  192.48    5.40
  -1   1  -3  200.38    5.50
   1   1   3  187.28    5.40
   2  -1   3   17.60    1.50
   2  -1   3   20.00    1.70
  -2  -1  -3   18.00    1.60
   2  -1   3   20.20    1.70
  -2  -1  -3   18.50    1.60
   2   1   3   18.20    1.50
   2   1   3   17.30    1.00
  -2   1  -3   18.60    1.60
  -2   1  -3   15.00    1.70
  -2   1  -3   19.20    1.70
   2   1   3   18.60    1.50
   3  -1   3  509.55   13.60
  -3  -1  -3  535.85   12.60
  -3  -1  -3  582.94   15.20
   3  -1   3  522.15   13.40
   3  -1   3  514.55   13.30
   3   1   3  521.55   12.50
  -3   1  -3  539.65   13.40
  -3   1  -3  540.15   13.50
   3   1   3  518.15   13.40
   3   1   3  503.05   13.20
   4  -1   3    9.50    1.50
  -4  -1  -3    9.00    1.40
   4  -1   3   10.30    1.70
   4  -1   3    8.10    1.30
  -4  -1  -3   10.40    1.40
  -4  -1  -3    9.30    1.20
   4   1   3    8.10    1.20
  -4   1  -3    9.70    1.60
  -4   1  -3   10.60    1.70
  -4   1  -3    6.10    1.10
   4   1   3    8.50    1.40
   5  -1   3   21.20    2.30
  -5  -1  -3   22.80    2.20
   5  -1   3   18.80    2.40
  -5  -1  -3   22.40    2.10
  -5  -1  -3   24.00    2.70
  -5   1  -3   22.20    2.30
  -5   1  -3   23.30    2.50
   5   1   3   23.30    2.10
   5   1   3   19.90    2.30
   6  -1   3    8.80    1.90
  -6  -1  -3    6.20    1.90
  -6  -1  -3    6.00    1.60
  -6  -1  -3    8.50    1.70
   6  -1   3    6.70    1.70
   6  -1   3    6.90    2.10
   6   1   3   10.80    1.70
  -6   1  -3    8.80    2.20
  -6   1  -3    6.80    1.90
   6   1   3    7.10    2.10
   6   1   3    6.90    1.60
  -6   1  -3    7.50    1.50
  -7  -1  -3    2.60    1.50
  -7  -1  -3    3.30    1.90
  -7  -1  -3    5.40    1.90
   7  -1   3    1.80    2.10
   7  -1   3    1.60    2.70
   7  -1   3    5.60    2.00
  -7   1  -3    2.10    2.10
   7   1   3    2.90    1.80
  -7   1  -3    3.00    2.30
   7   1   3    4.80    2.20
  -7   1  -3    4.30    1.60
   7   1   3    3.80    1.80
  -8  -1  -3   -1.40    1.70
   8  -1   3    0.90    2.60
  -8  -1  -3    4.20    2.50
   8  -1   3    1.60    2.10
  -8  -1  -3   -0.10    2.10
   8  -1   3    3.20    2.80
  -8   1  -3    0.90    3.00
  -8   1  -3    5.00    2.70
   8   1   3    2.20    2.50
   8   1   3    0.30    2.30
  -8   1  -3    0.60    2.00
   8   1   3    2.70    1.90
  -9  -1  -3   -1.70    3.10
   9  -1   3   -2.90    3.40
   9  -1   3    0.70    3.80
  -9  -1  -3    4.40    2.90
   9   1   3    2.70    3.40
  -9   1  -3   -0.90    3.60
   9   1   3    3.50    3.40
  -9   1  -3    1.10    3.50
   9   1   3    3.90    2.50
   9  -2  -3    8.60    3.30
   9  -2  -3    8.20    2.30
   9  -2  -3    0.00    4.40
  -9   2   3    4.20    2.60
   9   2  -3    3.50    1.80
  -9   2   3    2.50    4.00
   9   2  -3   12.40    4.50
   8  -2  -3    4.40    3.20
   8  -2  -3    3.00    1.70
   8  -2  -3    3.30    2.30
   8   2  -3    3.60    1.60
  -8   2   3    2.50    2.10
   8   2  -3    4.80    1.40
  -8   2   3    3.80    3.00
   8   2  -3    6.30    3.10
  -8   2   3    1.80    1.70
   7  -2  -3    0.20    1.70
   7  -2  -3    1.30    1.30
   7  -2  -3   -1.10    2.90
  -7   2   3    1.40    1.90
  -7   2   3    4.10    1.50
   7   2  -3   -0.20    2.20
   7   2  -3    2.70    1.20
   7   2  -3    1.80    1.00
  -7   2   3    6.50    3.10
   6  -2  -3   11.40    2.30
   6  -2  -3   10.50    2.10
   6  -2  -3    8.20    1.50
  -6   2   3   12.00    1.70
   6   2  -3   14.70    1.70
   6   2  -3   10.00    2.20
  -6   2   3    8.30    2.40
  -6   2   3   12.10    1.80
   6   2  -3    9.50    1.10
   5  -2  -3  238.78    7.50
   5  -2  -3  246.48    7.30
   5  -2  -3  240.58    8.30
  -5   2   3  240.68    8.40
  -5   2   3  231.38    7.10
  -5   2   3  222.18    7.60
   5   2  -3  246.88    8.10
   5   2  -3  243.58    6.10
   4  -2  -3  215.08    7.40
   4  -2  -3  221.18    6.80
   4  -2  -3  219.18    6.60
  -4   2   3  217.38    6.50
  -4   2   3  219.48    6.40
  -4   2   3  221.68    7.60
   4   2  -3  227.88    7.00
   3  -2  -3   47.90    2.40
   3  -2  -3   48.60    2.80
   3  -2  -3   44.00    2.40
  -3   2   3   46.80    2.20
  -3   2   3   46.10    2.30
   3   2  -3   45.20    2.40
  -3   2   3   47.60    3.00
   2  -2  -3   88.09    3.30
   2  -2  -3   93.49    3.30
   2  -2  -3   93.49    3.80
  -2   2   3   87.29    3.60
   2   2  -3   90.99    2.40
   2   2  -3   90.79    2.40
  -2   2   3   96.29    3.20
   2   2  -3   89.59    3.50
  -1  -2   3  985.10   22.30
   1  -2  -3  990.40   23.20
  -1  -2   3  972.00   22.20
   1  -2  -3  941.81   22.90
  -1  -2   3 1010.40   23.10
   1  -2  -3 1000.30   23.00
  -1   2   3  994.50   23.10
   1   2  -3  978.70   22.30
   1   2  -3  924.51   23.00
   1   2  -3  980.50   22.40
  -1   2   3  958.70   22.90
   0  -2  -3    3.30    0.90
   0  -2  -3    2.30    0.80
   0  -2   3    4.50    1.10
   0  -2  -3    3.40    0.90
   0  -2   3    3.00    0.80
   0   2  -3    4.00    1.00
   0   2  -3    3.00    0.80
   0   2  -3    3.40    0.90
   0   2   3    2.90    0.80
   0   2   3    4.70    0.90
  -1  -2  -3  261.37    8.10
   1  -2   3  302.77    7.90
   1  -2   3  292.47    7.70
   1  -2   3  290.77    7.80
  -1  -2  -3  300.07    7.00
  -1  -2  -3  291.87    7.70
  -1   2  -3  299.77    7.90
  -1   2  -3  298.67    7.80
   1   2   3  286.17    7.70
  -1   2  -3  274.27    7.60
   1   2   3  286.37    7.70
   2  -2   3  308.57    8.70
   2  -2   3  327.77    8.90
  -2  -2  -3  328.87    8.60
   2  -2   3  319.27    8.80
  -2   2  -3  329.47    8.90
   2   2   3  324.77    8.70
   2   2   3  329.37    8.60
  -2   2  -3  333.57    8.90
  -2   2  -3  328.77    8.80
   3  -2   3   25.60    2.00
  -3  -2  -3   24.10    0.90
   3  -2   3   25.80    2.30
   3  -2   3   22.60    2.10
  -3  -2  -3   25.40    1.90
   3   2   3   24.80    1.90
  -3   2  -3   27.40    2.20
   3   2   3   24.00    1.80
  -3   2  -3   25.90    2.30
  -3   2  -3   26.60    2.20
   3   2   3   25.90    1.00
   4  -2   3  149.79    5.70
  -4  -2  -3  139.19    5.00
  -4  -2  -3  151.48    5.00
   4  -2   3  156.98    5.50
  -4  -2  -3  148.79    4.10
   4  -2   3  147.99    5.40
  -4   2  -3  150.58    5.50
   4   2   3  147.89    4.10
   4   2   3  146.79    5.00
  -4   2  -3  149.59    5.40
  -4   2  -3  149.09    5.60
   5  -2   3    2.90    1.70
  -5  -2  -3    1.20    0.90
   5  -2   3    0.20    1.30
  -5  -2  -3    2.00    1.30
  -5  -2  -3    0.40    1.80
   5  -2   3    0.70    1.10
  -5   2  -3    2.00    1.40
   5   2   3    1.10    1.00
  -5   2  -3    3.40    1.70
   5   2   3    2.40    1.20
   5   2   3    2.30    0.90
  -5   2  -3    2.10    1.20
  -6  -2  -3    2.20    1.70
  -6  -2  -3    0.90    1.30
   6  -2   3    1.30    2.00
   6  -2   3    3.10    1.80
  -6  -2  -3    2.60    1.20
   6  -2   3    0.30    1.80
  -6   2  -3   -0.80    2.70
   6   2   3    2.40    1.30
   6   2   3    3.20    1.50
  -6   2  -3    1.60    1.60
  -6   2  -3    2.30    1.80
   6   2   3    2.90    1.20
  -7  -2  -3    5.00    1.60
  -7  -2  -3    5.60    1.60
   7  -2   3    5.30    2.40
   7  -2   3    3.50    2.50
   7  -2   3    4.10    1.80
  -7  -2  -3    6.40    2.20
   7   2   3    4.70    1.70
  -7   2  -3    8.80    2.80
  -7   2  -3    2.90    2.30
  -7   2  -3    5.50    1.90
   7   2   3    4.10    2.00
   7   2   3    2.10    1.60
   8  -2   3   28.00    4.10
  -8  -2  -3   25.20    3.40
  -8  -2  -3   27.30    3.20
   8  -2   3   25.80    4.00
  -8  -2  -3   26.60    3.10
   8   2   3   26.30    3.20
  -8   2  -3   35.20    4.00
   8   2   3   24.20    2.80
   8   2   3   26.50    3.60
  -8   2  -3   28.20    4.10
  -8   2  -3   15.40    5.80
  -9  -2  -3   52.29    5.60
   9  -2   3   63.09    7.50
   9  -2   3   48.10    5.20
   9  -2   3   45.90    6.20
  -9   2  -3   59.49    7.60
   9   2   3   46.50    5.20
   9   2   3   49.30    6.00
   9   2   3   41.00    4.70
  -9   2  -3   63.39    7.00
   9  -3  -3    5.20    5.10
   9  -3  -3    1.40    2.60
   9  -3  -3    3.60    3.60
   9   3  -3    3.70    1.70
  -9   3   3    0.00    3.90
  -9   3   3    0.60    3.10
   9   3  -3   -0.60    1.80
   9   3  -3    0.60    4.20
   9   3  -3   -2.80    4.30
   8  -3  -3   -2.90    3.50
   8  -3  -3    1.10    2.20
   8  -3  -3   -1.20    2.50
  -8   3   3    1.60    3.10
   8   3  -3    1.70    1.20
  -8   3   3    3.20    2.30
   8   3  -3    0.30    1.40
  -8   3   3    2.90    1.90
   8   3  -3    5.60    3.00
   7  -3  -3    4.40    1.80
   7  -3  -3    2.20    2.40
   7  -3  -3    3.80    2.30
  -7   3   3    5.10    2.10
  -7   3   3    4.20    2.60
   7   3  -3   -0.40    2.70
   7   3  -3    2.80    1.00
   7   3  -3    2.80    1.10
  -7   3   3    4.90    1.70
   6  -3  -3   52.89    4.00
   6  -3  -3   55.09    4.00
   6  -3  -3   54.49    4.00
  -6   3   3   50.49    4.50
  -6   3   3   54.09    3.20
  -6   3   3   54.59    3.70
   6   3  -3   59.19    3.90
   6   3  -3   52.79    2.20
   5  -3  -3    7.80    1.90
   5  -3  -3    5.30    1.30
  -5   3   3    5.10    1.20
  -5   3   3    7.80    2.10
   5   3  -3    5.30    1.60
  -5   3   3    5.90    1.50
   5   3  -3    6.20    1.60
   4  -3  -3   -1.00    1.30
   4  -3  -3    0.20    0.90
   4  -3  -3   -0.80    1.10
  -4   3   3   -1.20    1.30
  -4   3   3    2.00    1.10
  -4   3   3   -0.90    0.70
   4   3  -3   -0.30    1.00
   4   3  -3   -1.50    1.10
   3  -3  -3  142.19    5.50
   3  -3  -3  149.59    5.00
   3  -3  -3  131.99    5.60
  -3   3   3  139.89    5.40
  -3   3   3  151.78    4.80
   3   3  -3  143.89    5.00
   2  -3  -3    2.70    0.80
   2  -3  -3    3.00    1.20
   2  -3  -3    1.20    0.70
  -2  -3   3    3.30    0.40
  -2  -3   3    3.70    0.90
   2   3  -3    2.60    1.00
  -2   3   3    1.90    1.10
  -2   3   3    4.10    0.90
   2   3  -3    3.10    0.60
   2   3  -3    2.30    0.50
   1  -3  -3  239.48    6.90
   1  -3  -3  234.98    6.90
  -1  -3   3  246.08    6.30
  -1  -3   3  242.18    6.90
  -1  -3   3  247.28    6.20
   1  -3  -3  243.28    7.00
  -1   3   3  236.08    7.00
  -1   3   3  243.98    7.00
   1   3  -3  244.98    6.40
  -1   3   3  245.88    6.90
   1   3  -3  227.88    6.80
   0  -3  -3  102.09    3.70
   0  -3  -3  110.19    3.50
   0  -3  -3  103.19    3.70
   0  -3   3  103.99    3.50
   0  -3   3  104.69    3.80
   0   3  -3  102.09    3.50
   0   3  -3  106.09    3.60
   0   3   3  102.99    3.50
   0   3   3  102.99    3.80
   0   3  -3  102.29    3.80
   0   3   3  104.29    3.70
  -1  -3  -3   12.20    1.70
   1  -3   3   12.20    1.70
   1  -3   3   12.70    1.60
  -1  -3  -3   11.70    1.40
   1  -3   3   13.60    1.50
  -1  -3  -3   10.70    1.00
   1   3   3   11.90    1.10
  -1   3  -3   13.60    1.60
  -1   3  -3   12.10    1.50
   1   3   3   13.50    1.50
  -1   3  -3    7.90    1.10
   1   3   3   12.50    1.50
   2  -3   3  719.83   17.90
   2  -3   3  733.63   18.20
  -2  -3  -3  702.83   17.80
  -2   3  -3  731.33   18.10
  -2   3  -3  725.03   18.20
  -2   3  -3  713.43   17.90
   2   3   3  714.73   17.80
   2   3   3  755.12   17.80
  -3  -3  -3  281.17    7.70
   3  -3   3  269.77    8.20
   3  -3   3  263.97    8.00
  -3  -3  -3  268.87    7.70
   3  -3   3  268.47    8.10
  -3   3  -3  266.27    8.00
   3   3   3  260.97    9.60
  -3   3  -3  269.57    8.20
  -3   3  -3  260.47    8.10
   3   3   3  268.37    7.60
   4  -3   3    2.80    1.20
   4  -3   3    5.00    1.40
  -4  -3  -3    4.10    1.10
   4  -3   3    6.40    2.00
  -4  -3  -3    4.20    1.20
   4   3   3    4.70    1.10
   4   3   3    6.20    1.40
  -4   3  -3    5.40    1.50
  -4   3  -3    4.20    1.60
  -4   3  -3    5.70    1.80
  -5  -3  -3   40.90    2.90
   5  -3   3   42.40    3.80
   5  -3   3   43.30    3.40
  -5  -3  -3   43.00    2.80
   5  -3   3   41.80    3.50
   5   3   3   42.10    1.80
   5   3   3   41.60    2.80
  -5   3  -3   43.30    3.50
   5   3   3   40.90    3.10
  -5   3  -3   34.70    3.40
  -5   3  -3   46.50    3.70
  -6  -3  -3   55.89    3.60
   6  -3   3   51.69    4.80
  -6  -3  -3   51.69    3.10
   6  -3   3   52.39    4.90
   6   3   3   52.09    3.20
  -6   3  -3   45.60    3.90
   6   3   3   55.69    3.80
  -6   3  -3   55.49    4.70
   6   3   3   54.39    2.50
  -6   3  -3   48.90    4.30
  -7  -3  -3    7.80    2.10
   7  -3   3    7.00    3.20
   7  -3   3    6.90    2.30
   7  -3   3    7.80    2.70
   7   3   3    7.80    1.80
  -7   3  -3    0.70    2.50
  -7   3  -3    6.30    2.60
   7   3   3    5.80    1.50
  -7   3  -3    8.00    2.30
   7   3   3    6.20    2.30
   8  -3   3    9.70    3.50
   8  -3   3    8.80    3.80
  -8  -3  -3   10.30    2.60
   8  -3   3    8.90    3.00
  -8  -3  -3   11.50    2.00
   8   3   3    9.20    2.60
  -8   3  -3   12.70    3.70
  -8   3  -3    8.90    3.40
   8   3   3   11.00    2.30
  -8   3  -3    9.40    2.60
   8   3   3   11.00    2.90
   9  -3   3    1.80    5.10
   9  -3   3   -6.30    3.60
  -9  -3  -3    1.50    3.00
  -9   3  -3   -0.50    4.10
   9   3   3    0.80    2.60
   9   3   3    0.50    3.60
   9   3   3    3.00    2.80
   9  -4  -3    4.30    3.10
   9   4  -3    5.00    3.70
  -9   4   3    3.20    4.60
   8  -4  -3   13.10    2.80
   8  -4  -3    7.70    4.10
   8  -4  -3   12.90    3.60
   8   4  -3   10.40    3.40
  -8   4   3   13.50    2.50
   8   4  -3   12.50    3.30
  -8   4   3   10.80    4.00
  -8   4   3   11.00    3.10
   7  -4  -3    1.40    2.80
   7  -4  -3   -1.60    1.80
   7   4  -3   -2.30    2.50
  -7   4   3    1.50    2.30
  -7   4   3   -2.70    2.70
  -7   4   3    0.30    1.60
   7   4  -3   -1.00    2.30
   6  -4  -3  102.09    5.20
   6  -4  -3  107.69    5.70
   6   4  -3  110.79    5.20
  -6   4   3   80.19    8.00
   6   4  -3  104.29    5.20
  -6   4   3  103.09    4.80
  -6   4   3  107.29    5.30
   5  -4  -3    4.10    1.80
   5  -4  -3    3.80    1.90
   5  -4  -3    3.80    1.30
   5   4  -3    5.20    1.80
  -5   4   3    2.40    1.30
   5   4  -3    3.60    1.70
  -5   4   3    3.60    1.60
  -5   4   3    5.80    2.00
   4  -4  -3   -0.40    1.80
   4  -4  -3   -1.30    1.20
   4  -4  -3    0.30    1.20
   4   4  -3    0.20    0.50
  -4   4   3    1.10    1.40
   4   4  -3    0.60    1.30
  -4   4   3   -0.20    1.10
   4   4  -3   -0.30    0.60
  -4   4   3    1.40    1.10
   3  -4  -3  961.50   23.40
   3  -4  -3  896.31   22.70
   3  -4  -3  899.01   22.60
   3   4  -3  929.11   21.20
  -3   4   3  900.61   23.20
  -3   4   3  871.41   22.40
  -3   4   3  899.31   22.60
   3   4  -3  943.01   21.10
   3   4  -3  926.11   22.40
  -2  -4   3    3.70    0.70
   2  -4  -3    1.40    1.10
  -2  -4   3    3.30    0.70
  -2  -4   3    2.70    1.20
   2  -4  -3    3.90    1.30
   2  -4  -3    0.90    0.80
  -2   4   3    2.40    1.10
   2   4  -3    4.10    0.80
   2   4  -3    3.60    1.10
  -2   4   3    3.30    0.90
   2   4  -3    2.20    0.70
  -2   4   3    1.90    1.20
   1  -4  -3   31.90    2.20
  -1  -4   3   29.20    1.80
  -1  -4   3   28.30    2.40
  -1  -4   3   29.60    1.70
   1  -4  -3   30.90    2.30
   1   4  -3   35.30    1.90
   1   4  -3   32.40    2.20
  -1   4   3   27.80    2.10
  -1   4   3   30.30    2.30
   1   4  -3   31.10    1.90
   0  -4   3  149.99    5.10
   0  -4   3  149.69    4.80
   0  -4  -3  150.18    4.70
   0  -4  -3  149.69    5.00
   0  -4  -3  151.28    5.10
   0   4   3  144.69    5.10
   0   4   3  148.59    4.80
   0   4  -3  152.08    4.90
   0   4   3  147.69    5.10
   0   4  -3  146.69    4.80
   0   4  -3  148.59    5.10
  -1  -4  -3   45.50    2.00
  -1  -4  -3   47.20    2.50
   1  -4   3   48.40    2.80
   1  -4   3   51.19    2.80
   1  -4   3   51.29    2.70
  -1  -4  -3   46.80    2.70
  -1   4  -3   53.19    2.80
   1   4   3   46.90    2.70
  -1   4  -3   48.10    2.70
  -1   4  -3   49.70    2.90
   1   4   3   48.70    2.60
   1   4   3   50.09    2.10
  -2  -4  -3  155.38    3.90
   2  -4   3  156.28    5.40
   2  -4   3  153.28    5.60
  -2  -4  -3  160.58    5.20
   2  -4   3  156.68    5.60
  -2   4  -3  155.98    5.50
   2   4   3  158.78    5.30
   2   4   3  153.48    5.50
   3  -4   3   25.50    2.60
  -3  -4  -3   29.90    2.20
  -3  -4  -3   29.50    2.10
   3  -4   3   32.90    2.70
   3  -4   3   26.70    3.60
  -3   4  -3   29.30    2.70
  -3   4  -3   30.90    2.60
   3   4   3   27.30    2.20
   3   4   3   27.10    2.10
  -3   4  -3   30.20    2.70
   4  -4   3   38.30    3.50
  -4  -4  -3   37.10    2.70
   4  -4   3   33.40    3.10
  -4  -4  -3   36.10    2.50
   4   4   3   37.60    2.90
  -4   4  -3   37.60    3.20
  -4   4  -3   31.90    3.10
  -4   4  -3   32.50    3.30
   4   4   3   33.50    2.40
   5  -4   3   53.89    4.70
  -5  -4  -3   49.90    3.00
   5  -4   3   51.79    4.00
   5  -4   3   55.29    4.00
  -5  -4  -3   51.49    3.30
   5   4   3   53.29    3.60
  -5   4  -3   50.19    4.40
  -5   4  -3   41.00    3.90
   5   4   3   55.99    3.10
  -5   4  -3   49.00    4.00
   6  -4   3    0.60    2.30
   6  -4   3    0.30    1.90
  -6  -4  -3    4.10    1.40
   6  -4   3    0.90    2.20
  -6  -4  -3    2.80    1.60
  -6   4  -3    2.20    2.20
  -6   4  -3    4.00    2.30
   6   4   3    3.40    1.90
   6   4   3    3.50    1.20
  -6   4  -3    2.40    2.10
   7  -4   3  139.59    7.50
  -7  -4  -3  145.09    5.40
   7  -4   3  149.69    8.30
   7  -4   3  150.18    7.40
  -7  -4  -3  148.99    6.00
  -7   4  -3  147.89    7.10
  -7   4  -3  145.39    7.90
   7   4   3  151.68    6.50
  -7   4  -3  156.58    7.60
   7   4   3  149.09    5.80
  -8  -4  -3   -1.30    2.30
   8  -4   3   -2.70    3.90
   8  -4   3   -6.00    2.80
  -8  -4  -3    4.10    1.90
   8  -4   3    2.30    4.00
   8   4   3   -2.60    1.90
   8   4   3    0.10    2.70
  -8   4  -3    0.40    2.90
  -8   4  -3    1.30    3.40
  -8   4  -3    2.40    3.40
   9  -4   3    7.90    4.30
  -9  -4  -3   12.10    3.00
   9  -4   3    5.40    5.20
   9   4   3    0.10    2.80
   9   4   3   10.60    3.70
  -9   4  -3    2.10    4.60
   8  -5  -3   22.90    4.60
   8  -5  -3   28.30    5.20
   8  -5  -3   26.80    3.80
  -8   5   3   32.30    5.10
   8   5  -3   29.00    4.00
  -8   5   3   26.80    3.50
   8   5  -3   23.40    3.80
  -8   5   3   25.20    4.30
   7  -5  -3    8.70    3.00
   7  -5  -3    3.20    2.40
   7  -5  -3    7.00    3.10
  -7   5   3    5.70    2.20
   7   5  -3    5.40    2.60
   7   5  -3    2.50    2.50
  -7   5   3    5.50    2.70
  -7   5   3    4.80    2.80
   6  -5  -3   10.50    2.50
   6  -5  -3   16.50    2.50
   6  -5  -3   16.50    2.90
   6   5  -3   17.30    1.40
   6   5  -3   19.20    2.70
  -6   5   3   14.50    3.00
   6   5  -3   17.20    2.60
  -6   5   3   18.50    2.70
   6   5  -3   18.20    1.60
  -6   5   3   15.70    2.90
   5  -5  -3    1.10    1.90
   5  -5  -3    1.10    1.70
   5  -5  -3   -3.00    1.80
  -5   5   3    0.60    1.50
   5   5  -3    0.30    0.70
  -5   5   3    3.70    1.90
   5   5  -3    0.80    0.80
   5   5  -3   -0.60    1.60
  -5   5   3   -0.30    1.70
   5   5  -3    0.70    1.50
   4  -5  -3    9.40    2.10
   4  -5  -3   10.10    2.30
   4  -5  -3   12.10    2.10
   4   5  -3   12.10    1.50
  -4   5   3   12.80    2.00
   4   5  -3   13.80    1.40
   4   5  -3   13.40    1.90
  -4   5   3    7.20    1.70
  -4   5   3   11.70    2.30
   3  -5  -3   23.20    2.70
  -3  -5   3   21.40    1.30
   3  -5  -3   19.40    2.50
   3  -5  -3   19.70    2.70
  -3  -5   3   23.70    1.50
   3   5  -3   25.10    1.70
   3   5  -3   22.60    2.40
  -3   5   3   22.10    2.70
  -3   5   3   20.80    2.20
  -3   5   3   24.00    2.60
   3   5  -3   20.60    1.60
   2  -5  -3  406.26   11.50
  -2  -5   3  390.66   10.00
  -2  -5   3  403.46   10.00
   2  -5  -3  384.16   11.20
  -2  -5   3  402.36   11.00
  -2   5   3  397.36   11.50
   2   5  -3  395.46   10.30
   2   5  -3  408.26   10.30
   2   5  -3  392.46   11.00
  -2   5   3  399.96   11.30
   1  -5  -3  611.74   15.80
  -1  -5   3  598.84   15.00
   1  -5  -3  598.74   15.80
   1  -5  -3  590.54   15.60
  -1  -5   3  624.54   15.70
  -1  -5   3  614.14   15.00
   1   5  -3  575.74   15.80
  -1   5   3  609.64   15.90
   1   5  -3  617.24   15.20
  -1   5   3  622.24   15.80
  -1   5   3  602.04   15.70
   1   5  -3  599.44   15.70
   0  -5   3  168.78    5.80
   0  -5  -3  165.78    5.40
   0  -5  -3  173.48    5.90
   0  -5  -3  167.08    5.80
   0  -5   3  170.08    5.60
   0   5  -3  169.18    5.70
   0   5   3  169.58    5.80
   0   5   3  167.38    5.90
   0   5   3  166.68    5.50
   0   5  -3  166.18    5.90
  -1  -5  -3   27.70    1.80
   1  -5   3   25.20    2.50
  -1  -5  -3   27.50    2.20
   1  -5   3   26.60    2.40
  -1  -5  -3   25.20    2.30
   1  -5   3   26.50    2.40
   1   5   3   24.40    2.40
   1   5   3   26.50    1.90
   1   5   3   28.30    2.50
  -1   5  -3   25.30    2.30
  -1   5  -3   26.00    2.40
   2  -5   3   22.10    2.60
   2  -5   3   25.30    2.50
  -2  -5  -3   24.30    1.40
  -2  -5  -3   22.90    2.00
   2   5   3   24.80    2.20
   2   5   3   23.20    2.30
  -2   5  -3   21.90    2.70
   2   5   3   22.80    1.50
  -2   5  -3   25.10    3.40
  -2   5  -3   22.50    2.50
  -3  -5  -3    1.90    1.00
   3  -5   3    0.90    1.50
  -3  -5  -3   -0.40    1.00
   3  -5   3    2.10    1.60
   3  -5   3    0.60    1.20
   3   5   3    1.70    1.20
   3   5   3    0.60    1.00
  -3   5  -3   -0.40    1.40
  -3   5  -3    4.00    1.50
  -4  -5  -3   11.10    1.80
   4  -5   3   12.50    2.30
   4  -5   3   12.70    2.70
   4  -5   3   16.10    2.40
  -4  -5  -3   15.70    2.10
  -4   5  -3   11.30    2.40
  -4   5  -3   15.30    2.30
   4   5   3   15.10    2.10
   4   5   3   15.80    2.10
  -4   5  -3   13.80    2.30
  -5  -5  -3  328.77    9.50
  -5  -5  -3  327.47    9.60
   5  -5   3  344.67   10.90
   5  -5   3  326.77   10.80
   5  -5   3  337.57   11.30
  -5   5  -3  295.77   11.80
  -5   5  -3  332.57   11.10
   5   5   3  344.87   10.10
  -5   5  -3  331.07   11.20
   6  -5   3   10.40    3.00
   6  -5   3    3.20    2.90
  -6  -5  -3    4.30    1.90
   6  -5   3    4.60    2.60
  -6  -5  -3    4.50    1.40
   6   5   3    4.60    1.50
  -6   5  -3    4.20    2.40
  -6   5  -3    5.30    2.40
  -6   5  -3    4.50    2.60
   6   5   3    7.00    2.20
   7  -5   3   -2.20    3.30
  -7  -5  -3   -1.40    1.60
  -7  -5  -3    0.80    2.10
   7  -5   3   -0.30    3.10
   7  -5   3   -2.60    2.60
  -7   5  -3   -1.20    2.90
   7   5   3   -0.10    1.60
   7   5   3    0.70    2.30
  -7   5  -3   -4.20    3.20
  -7   5  -3   -1.50    2.60
  -8  -5  -3    4.40    2.10
  -8  -5  -3    1.90    2.40
   8  -5   3   -2.20    4.10
   8  -5   3    4.10    3.50
  -8   5  -3    1.90    4.10
  -8   5  -3    9.50    4.00
   8   5   3   -2.90    1.90
  -8   5  -3    0.70    3.60
   8   5   3   -2.00    2.90
   8  -6  -3   19.70    5.20
   8  -6  -3   22.50    4.00
  -8   6   3   31.40    7.20
   8   6  -3   29.50    3.90
  -8   6   3   25.70    4.90
   8   6  -3   17.20    3.80
   7  -6  -3   -7.60    3.30
   7  -6  -3    2.20    2.60
   7  -6  -3    7.40    3.20
   7   6  -3    0.80    2.50
   7   6  -3   -1.00    2.80
  -7   6   3    4.70    3.10
  -7   6   3   -3.70    2.30
  -7   6   3   -0.20    3.00
   6  -6  -3   25.50    3.50
   6  -6  -3   28.20    3.70
   6  -6  -3   25.40    3.40
   6   6  -3   30.30    2.00
   6   6  -3   30.00    3.70
   6   6  -3   33.50    2.20
   6   6  -3   30.40    3.70
  -6   6   3   34.60    4.50
  -6   6   3   28.30    3.40
  -6   6   3   29.70    3.70
   5  -6  -3    3.20    1.70
   5  -6  -3    0.70    2.30
   5  -6  -3   -1.50    2.10
   5   6  -3    3.00    1.60
  -5   6   3   -0.50    2.30
   5   6  -3    4.60    1.00
   5   6  -3    3.90    1.20
  -5   6   3    3.60    2.10
   5   6  -3    4.80    2.00
   4  -6  -3   -3.50    1.80
   4  -6  -3   -1.30    1.40
   4  -6  -3    1.80    2.10
  -4   6   3    0.60    2.10
   4   6  -3    0.80    0.90
  -4   6   3    0.10    1.70
   4   6  -3    0.10    1.00
   4   6  -3   -1.50    1.50
  -4   6   3    4.00    1.80
   3  -6  -3   32.70    3.00
   3  -6  -3   33.30    3.60
  -3  -6   3   31.00    2.80
  -3  -6   3   32.30    3.10
   3   6  -3   29.90    2.00
  -3   6   3   29.00    2.90
   3   6  -3   28.80    2.90
   3   6  -3   33.00    2.30
  -3   6   3   32.70    3.50
  -3   6   3   32.00    3.30
   2  -6  -3    6.40    1.80
  -2  -6   3    6.00    1.20
   2  -6  -3    3.50    1.30
  -2  -6   3    8.20    1.20
  -2  -6   3    6.50    1.50
   2  -6  -3    6.90    1.80
   2   6  -3    5.40    1.20
  -2   6   3    5.60    1.90
  -2   6   3    7.20    1.90
   2   6  -3    6.70    1.30
   2   6  -3    7.30    1.70
   1  -6  -3  190.98    6.80
  -1  -6   3  195.08    6.10
  -1  -6   3  186.18    6.00
  -1  -6   3  189.28    6.50
   1  -6  -3  192.88    6.60
   1  -6  -3  195.08    7.70
   1   6  -3  190.28    6.20
  -1   6   3  184.58    6.70
  -1   6   3  195.28    6.90
   1   6  -3  196.88    6.70
  -1   6   3  180.28    6.60
   0  -6   3    2.60    1.30
   0  -6  -3    3.10    2.40
   0  -6   3    3.00    1.00
   0  -6  -3    2.50    1.10
   0  -6  -3    3.30    1.40
   0   6   3    3.70    1.30
   0   6  -3    3.00    1.10
   0   6  -3    3.00    1.30
   0   6   3    3.00    1.30
   0   6  -3    5.30    1.60
   0   6   3    1.90    1.30
   1  -6   3   -1.10    1.00
  -1  -6  -3    1.30    1.20
   1  -6   3    1.90    1.40
  -1  -6  -3    1.30    1.20
  -1  -6  -3    2.60    1.00
   1  -6   3    1.30    1.20
  -1   6  -3    1.60    1.50
   1   6   3    1.30    1.30
   1   6   3    0.40    1.10
  -1   6  -3    2.00    1.40
   1   6   3    0.90    1.30
  -1   6  -3    0.80    1.20
  -2  -6  -3   18.40    1.60
   2  -6   3   15.60    4.00
   2  -6   3   18.20    2.50
  -2  -6  -3   16.10    2.00
   2  -6   3   10.10    1.70
   2   6   3   14.10    1.80
  -2   6  -3   15.50    2.20
  -2   6  -3   21.10    2.60
  -2   6  -3   16.00    2.10
   2   6   3   16.20    2.20
   2   6   3   14.30    1.90
  -3  -6  -3   20.10    2.50
   3  -6   3   22.60    3.20
  -3  -6  -3   18.90    2.20
  -3  -6  -3   18.50    1.20
   3  -6   3   21.90    3.00
   3  -6   3   14.80    2.10
  -3   6  -3   20.30    3.00
  -3   6  -3   12.60    2.10
   3   6   3   19.90    1.40
   3   6   3   17.90    2.30
  -3   6  -3   18.60    2.50
   3   6   3   18.70    2.40
   4  -6   3   66.09    4.70
   4  -6   3   60.39    4.40
  -4  -6  -3   59.39    3.60
  -4  -6  -3   65.19    3.50
   4  -6   3   62.19    4.80
   4   6   3   57.69    3.50
  -4   6  -3   60.99    4.60
   4   6   3   61.19    3.90
  -4   6  -3   64.49    4.50
  -4   6  -3   55.89    4.70
  -5  -6  -3  261.07    8.40
   5  -6   3  274.87   10.00
  -5  -6  -3  276.47    8.40
   5  -6   3  270.07   11.30
   5  -6   3  274.47    9.70
   5   6   3  256.27    8.80
   5   6   3  255.27    8.50
  -5   6  -3  278.47    9.90
  -5   6  -3  271.37   10.10
  -5   6  -3  270.17   10.10
   6  -6   3    5.10    2.80
  -6  -6  -3    2.20    2.00
   6  -6   3    5.90    3.80
  -6  -6  -3    4.80    1.50
   6  -6   3    4.00    3.50
   6   6   3    4.00    1.50
  -6   6  -3    6.10    2.70
   6   6   3    2.00    2.20
  -6   6  -3    3.40    2.50
  -6   6  -3    1.90    2.90
  -7  -6  -3   14.60    2.00
  -7  -6  -3   16.20    3.10
   7  -6   3   20.20    4.00
   7  -6   3    9.30    4.10
  -7   6  -3   12.50    3.40
  -7   6  -3   17.70    4.20
   7   6   3    9.90    2.00
   7   6   3   12.00    2.90
  -7   6  -3    7.30    3.80
   8  -6   3   10.80    4.60
  -8  -6  -3    3.90    2.50
   8  -6   3   -2.50    5.50
  -8   6  -3   11.30    4.60
   8   6   3    4.60    2.10
   8   6   3    2.40    3.40
   8  -7  -3    1.00    3.70
  -8   7   3    3.60    4.80
   8   7  -3   -0.50    3.70
   8   7  -3   -4.40    3.40
   7  -7  -3    8.40    3.20
   7  -7  -3    7.00    4.20
  -7   7   3   -1.60    3.40
   7   7  -3    0.80    2.80
  -7   7   3   -1.30    3.60
   6  -7  -3   -3.80    3.10
   6  -7  -3    1.30    3.30
   6  -7  -3    1.90    2.50
   6   7  -3    0.10    1.20
   6   7  -3    0.40    2.30
  -6   7   3   -2.90    2.80
  -6   7   3    0.20    2.70
   6   7  -3    0.40    2.20
   6   7  -3    2.30    1.40
  -6   7   3    3.70    2.80
   5  -7  -3   21.90    3.80
   5  -7  -3   15.20    3.30
   5  -7  -3   19.90    3.20
  -5   7   3   17.10    3.00
   5   7  -3   17.60    2.60
   5   7  -3   17.70    2.40
   5   7  -3   15.80    2.00
   5   7  -3   20.60    2.40
  -5   7   3   11.20    2.70
  -4  -7   3    2.80    0.90
   4  -7  -3    1.90    1.80
   4  -7  -3    1.20    2.00
   4  -7  -3    1.30    2.20
  -4  -7   3    4.30    1.00
  -4   7   3    0.90    3.50
   4   7  -3    3.90    1.20
  -4   7   3    1.70    2.20
   4   7  -3    1.90    1.90
   4   7  -3    2.70    1.30
  -4   7   3    3.90    1.80
  -3  -7   3   18.50    1.90
  -3  -7   3   20.90    2.70
  -3  -7   3   21.40    2.00
   3  -7  -3   16.40    2.60
   3  -7  -3   22.50    3.10
   3   7  -3   19.20    2.10
   3   7  -3   22.70    2.40
  -3   7   3   11.80    1.90
  -3   7   3   12.10    2.40
  -3   7   3   17.40    2.70
   3   7  -3   18.30    2.50
  -2  -7   3   14.70    1.80
  -2  -7   3   15.20    2.00
   2  -7  -3   19.10    2.80
   2  -7  -3   15.10    2.30
  -2  -7   3   13.30    2.10
   2  -7  -3   12.40    2.30
  -2   7   3    8.60    1.70
  -2   7   3    9.70    2.10
   2   7  -3   11.20    1.80
   2   7  -3   13.90    1.90
  -2   7   3   12.10    2.30
   2   7  -3   17.30    2.50
   1  -7  -3    2.20    1.60
   1  -7  -3    3.50    1.80
  -1  -7   3    1.40    1.00
  -1  -7   3    1.40    1.50
  -1  -7   3    2.00    1.10
   1  -7  -3    0.50    1.30
  -1   7   3    2.70    1.50
   1   7  -3    1.80    1.30
   1   7  -3    3.80    1.70
  -1   7   3    3.40    1.70
   1   7  -3    3.00    1.30
  -1   7   3    2.60    1.80
   0  -7   3   21.70    2.80
   0  -7  -3   24.00    2.70
   0  -7  -3   22.70    2.90
   0  -7   3   26.70    2.60
   0  -7  -3   26.50    3.00
   0   7  -3   25.80    3.00
   0   7   3   23.90    3.10
   0   7   3   26.70    3.00
   0   7  -3   24.20    2.70
   0   7   3   21.60    2.90
   0   7  -3   22.90    2.70
   1  -7   3  482.85   13.80
   1  -7   3  477.55   13.40
  -1  -7  -3  486.35   13.50
  -1  -7  -3  477.35   12.60
  -1  -7  -3  481.25   13.40
   1  -7   3  464.65   13.50
   1   7   3  464.85   13.50
  -1   7  -3  479.35   13.70
   1   7   3  470.85   12.70
  -1   7  -3  455.85   13.80
   1   7   3  476.85   13.60
  -2  -7  -3    1.80    1.20
   2  -7   3   -2.70    1.20
   2  -7   3    2.90    3.50
   2  -7   3   -1.00    1.50
  -2  -7  -3    0.30    1.10
   2   7   3   -0.90    1.50
  -2   7  -3    2.50    2.00
   2   7   3   -1.20    1.20
  -2   7  -3    0.70    1.90
   2   7   3   -1.00    1.40
  -2   7  -3   -1.00    1.70
   3  -7   3  699.63   19.00
   3  -7   3  675.93   18.60
  -3  -7  -3  676.73   17.80
  -3  -7  -3  673.63   16.20
   3  -7   3  681.73   19.10
  -3  -7  -3  663.73   17.80
   3   7   3  674.33   16.20
   3   7   3  672.43   18.10
  -3   7  -3  675.33   19.10
  -3   7  -3  669.43   18.60
   3   7   3  677.23   18.10
  -3   7  -3  684.13   18.90
  -4  -7  -3   -0.40    1.50
  -4  -7  -3    0.70    1.50
   4  -7   3    1.50    2.30
   4  -7   3    0.90    1.80
   4  -7   3   -2.60    2.00
  -4   7  -3    2.40    2.20
  -4   7  -3   -1.10    2.10
   4   7   3    2.20    1.40
   4   7   3    0.20    1.70
  -4   7  -3    2.30    2.00
  -5  -7  -3   14.50    2.30
   5  -7   3   11.20    2.80
   5  -7   3   14.00    3.10
   5  -7   3   13.90    3.80
  -5  -7  -3    9.80    1.90
   5   7   3   10.70    1.90
   5   7   3   10.30    2.30
  -5   7  -3   12.10    2.70
  -5   7  -3   10.40    3.00
  -5   7  -3   15.30    3.20
   6  -7   3    1.20    2.80
   6  -7   3   -1.10    3.50
  -6  -7  -3   -0.80    1.60
  -6  -7  -3    0.00    2.00
   6  -7   3    1.40    3.10
  -6   7  -3    8.00    2.80
   6   7   3    2.90    2.30
  -6   7  -3   -2.70    3.20
   6   7   3    1.80    1.70
  -6   7  -3    2.10    2.80
  -7  -7  -3    8.20    2.10
   7  -7   3    8.20    4.90
   7  -7   3    4.80    3.50
  -7  -7  -3    2.60    2.40
  -7   7  -3   13.80    4.60
   7   7   3    9.90    3.00
   7   7   3    4.20    1.90
  -7   7  -3    3.60    3.60
  -7   7  -3    6.70    3.80
  -8  -7  -3    3.70    2.60
  -8   7  -3    3.60    4.70
   7  -8  -3    3.00    3.80
   7  -8  -3    4.90    4.90
   7   8  -3   -0.70    3.10
   7   8  -3    4.00    1.80
   7   8  -3   -1.00    3.20
  -7   8   3    1.30    3.90
   7   8  -3    1.10    1.60
   6  -8  -3    0.10    4.50
   6  -8  -3   11.00    3.70
   6  -8  -3    1.90    2.80
   6   8  -3    5.90    1.90
   6   8  -3    9.10    4.80
  -6   8   3    1.90    3.50
  -6   8   3    4.20    3.50
   6   8  -3    1.50    2.70
   6   8  -3    1.40    1.50
  -6   8   3    3.70    3.10
   5  -8  -3    7.10    3.10
   5  -8  -3    3.10    3.30
   5  -8  -3    2.50    3.40
   5   8  -3    2.30    1.70
  -5   8   3    2.80    2.80
   5   8  -3    2.00    1.30
  -5   8   3    1.20    2.70
   5   8  -3    2.10    2.30
   4  -8  -3    1.90    2.50
   4  -8  -3    4.80    2.70
  -4  -8   3    4.60    1.30
  -4  -8   3    2.10    1.10
   4  -8  -3    1.70    2.10
   4   8  -3    3.60    2.10
   4   8  -3    2.40    1.50
  -4   8   3    3.10    2.50
  -4   8   3   -2.20    2.20
  -4   8   3    2.80    2.10
   4   8  -3    1.70    1.20
   3  -8  -3   33.00    4.20
  -3  -8   3   25.20    3.20
  -3  -8   3   25.80    2.40
  -3  -8   3   24.60    2.40
   3  -8  -3   15.20    2.50
   3  -8  -3   24.10    3.70
   3   8  -3   28.60    2.50
  -3   8   3   20.80    3.50
   3   8  -3   24.30    3.00
  -3   8   3   23.50    3.10
   3   8  -3   22.40    2.80
  -3   8   3   23.30    3.40
   2  -8  -3    7.70    2.40
   2  -8  -3    5.30    1.90
   2  -8  -3    7.90    2.40
  -2  -8   3    8.70    1.80
  -2  -8   3    7.10    1.60
  -2  -8   3    5.70    3.00
  -2   8   3    8.70    2.60
  -2   8   3    4.50    2.30
   2   8  -3    9.20    2.30
  -2   8   3    6.50    2.00
   2   8  -3    8.90    1.90
  -1  -8   3   20.00    2.50
   1  -8  -3   20.90    2.90
   1  -8  -3   24.00    3.30
  -1  -8   3   15.70    2.60
   1  -8  -3   20.60    3.00
  -1  -8   3   24.40    2.60
  -1   8   3   19.40    2.80
   1   8  -3   17.80    2.30
  -1   8   3   21.80    3.40
   1   8  -3   25.10    3.40
  -1   8   3   14.80    2.40
   1   8  -3   21.80    2.90
   0  -8  -3   48.60    4.60
   0  -8   3   53.49    4.00
   0  -8   3   57.39    3.70
   0  -8  -3   59.59    3.80
   0  -8  -3   51.19    4.10
   0   8  -3   59.99    4.30
   0   8   3   54.09    4.40
   0   8   3   52.39    4.00
   0   8  -3   53.79    3.90
   0   8  -3   53.29    3.90
   0   8   3   58.89    4.20
  -1  -8  -3    1.70    1.40
   1  -8   3    5.50    2.10
  -1  -8  -3    2.40    1.80
  -1  -8  -3    4.50    1.50
   1  -8   3    3.70    1.90
   1  -8   3    4.10    1.60
  -1   8  -3    6.10    2.10
   1   8   3    6.60    2.00
   1   8   3    3.60    1.80
  -1   8  -3    1.50    2.00
   1   8   3    6.20    2.00
   2  -8   3   54.89    4.40
  -2  -8  -3   48.60    3.10
   2  -8   3   52.89    4.50
  -2  -8  -3   41.50    3.60
   2  -8   3   42.90    5.00
  -2   8  -3   51.39    4.10
   2   8   3   44.20    4.30
   2   8   3   45.50    4.10
  -2   8  -3   48.90    4.80
   2   8   3   39.60    3.20
  -2   8  -3   58.99    4.70
   3  -8   3  212.58    9.20
  -3  -8  -3  206.08    7.60
  -3  -8  -3  205.18    6.10
  -3  -8  -3  216.28    7.50
   3  -8   3  214.58    8.60
   3  -8   3  205.68    8.40
  -3   8  -3  214.98    8.60
  -3   8  -3  223.18    9.00
   3   8   3  208.88    8.10
  -3   8  -3  211.98    8.70
   3   8   3  202.48    7.70
   3   8   3  205.68    6.30
  -4  -8  -3   21.20    2.80
   4  -8   3   27.00    3.70
   4  -8   3   20.80    3.30
   4  -8   3   36.90    6.90
  -4  -8  -3   24.10    3.00
  -4   8  -3   27.80    3.90
  -4   8  -3   29.00    5.90
   4   8   3   19.40    2.50
  -4   8  -3   21.90    3.60
   4   8   3   21.20    3.00
   5  -8   3    1.00    2.40
   5  -8   3   -3.50    2.70
  -5  -8  -3    3.20    1.80
   5  -8   3    3.80    2.90
  -5   8  -3    2.70    3.00
   5   8   3   -0.80    1.60
  -5   8  -3    2.30    3.50
  -5   8  -3   -4.40    2.60
   5   8   3    1.40    2.40
   6  -8   3   -4.50    3.40
   6  -8   3    0.60    4.30
  -6  -8  -3   -1.30    2.20
   6  -8   3    1.20    3.60
  -6  -8  -3   -3.10    1.80
  -6   8  -3    4.90    3.90
  -6   8  -3    1.00    3.20
   6   8   3   -1.30    1.90
  -6   8  -3    9.90    3.50
   6   8   3   -4.00    2.50
   7  -8   3   -1.40    3.60
   7  -8   3   -1.30    5.40
  -7  -8  -3    4.10    2.90
  -7   8  -3   -1.40    3.80
  -7   8  -3    1.30    4.60
   7   8   3    0.00    3.30
   7   8   3   -0.40    2.20
  -7   8  -3    5.40    7.20
   6  -9  -3    0.70    2.90
   6  -9  -3   -5.90    4.30
   6   9  -3   -1.70    2.80
  -6   9   3    0.00    4.10
   6   9  -3   -0.50    1.70
   6   9  -3    0.20    2.20
   6   9  -3    1.70    3.00
  -6   9   3    4.30    4.30
  -6   9   3    8.50    3.90
   5  -9  -3   -1.10    3.50
   5  -9  -3   -1.10    3.70
   5  -9  -3    1.80    3.40
   5   9  -3    1.80    2.50
  -5   9   3    2.20    3.00
   5   9  -3    2.80    1.60
  -5   9   3   -0.60    3.20
   5   9  -3   -0.90    2.10
   4  -9  -3    2.00    2.50
  -4  -9   3   -0.50    2.40
   4  -9  -3    0.00    2.90
  -4  -9   3    4.30    1.60
   4  -9  -3    8.30    3.90
   4   9  -3   -0.70    1.50
  -4   9   3   -1.90    2.70
  -4   9   3   -1.60    2.60
   4   9  -3   -3.60    2.40
  -4   9   3   -3.00    2.90
   4   9  -3    0.90    2.00
  -3  -9   3    6.70    1.80
   3  -9  -3   14.70    3.20
   3  -9  -3    6.80    2.70
  -3  -9   3    7.20    1.70
  -3  -9   3    5.00    2.40
   3  -9  -3    7.00    2.60
   3   9  -3    6.00    2.20
  -3   9   3    7.20    2.90
  -3   9   3    7.30    2.70
   3   9  -3    6.70    1.70
   3   9  -3    7.90    2.60
  -2  -9   3   45.10    4.10
   2  -9  -3   44.40    4.90
  -2  -9   3   44.90    3.50
   2  -9  -3   42.20    4.60
  -2  -9   3   43.60    3.50
   2   9  -3   42.30    3.40
   2   9  -3   45.10    4.30
   2   9  -3   37.00    4.00
  -2   9   3   48.50    5.00
  -2   9   3   37.60    4.50
  -2   9   3   33.50    4.30
   1  -9  -3   89.39    5.70
   1  -9  -3   82.89    5.40
   1  -9  -3   79.19    5.30
  -1  -9   3   88.39    4.90
  -1  -9   3   85.79    4.60
  -1  -9   3   79.49    4.90
  -1   9   3   84.69    5.30
  -1   9   3   82.89    5.30
   1   9  -3   88.59    5.00
   1   9  -3   85.09    4.90
   1   9  -3   85.59    5.40
  -1   9   3   84.29    5.70
   0  -9  -3    0.00    2.10
   0  -9   3    3.00    2.00
   0  -9  -3    2.10    1.90
   0  -9  -3    2.60    1.80
   0  -9   3    2.00    2.00
   0   9   3   -0.20    2.00
   0   9  -3   -2.70    2.10
   0   9   3    0.10    2.10
   0   9   3    1.20    2.20
   0   9  -3    1.10    2.00
  -1  -9  -3  429.06   13.20
  -1  -9  -3  435.86   13.20
  -1  -9  -3  430.16   12.40
   1  -9   3  437.76   13.40
   1  -9   3  415.36   13.50
   1  -9   3  421.16   13.10
   1   9   3  420.86   12.60
   1   9   3  431.46   13.60
  -1   9  -3  447.76   13.70
   1   9   3  429.06   13.40
  -2  -9  -3    6.10    1.80
   2  -9   3    6.90    2.80
   2  -9   3    7.70    2.80
   2  -9   3    6.70    2.40
  -2  -9  -3    4.50    2.20
   2   9   3    4.30    2.30
   2   9   3   12.20    2.60
   2   9   3    2.30    1.90
  -2   9  -3    7.10    2.80
  -2   9  -3    2.80    2.70
  -2   9  -3    4.60    2.60
   3  -9   3   75.79    6.50
  -3  -9  -3   70.89    4.90
  -3  -9  -3   72.89    4.40
  -3  -9  -3   78.39    5.00
   3  -9   3   86.49    6.20
   3  -9   3   77.69    5.70
   3   9   3   70.69    3.80
   3   9   3   83.69    5.10
   3   9   3   80.49    5.70
  -3   9  -3   75.39    6.30
  -3   9  -3   72.59    5.30
   4  -9   3   -6.10    2.80
  -4  -9  -3   -1.70    1.80
  -4  -9  -3   -2.20    2.20
   4  -9   3    0.30    3.10
   4  -9   3    3.00    2.80
   4   9   3    2.10    2.10
  -4   9  -3    0.80    4.30
  -4   9  -3   -2.60    2.90
  -4   9  -3    0.00    2.80
   4   9   3   -0.40    2.50
   4   9   3    0.60    1.20
   5  -9   3   11.70    3.80
   5  -9   3    7.20    4.20
   5  -9   3   -0.80    3.50
  -5  -9  -3   -0.80    2.30
  -5  -9  -3    1.00    2.10
   5   9   3    2.50    2.90
  -5   9  -3   -6.70    3.00
  -5   9  -3   -0.60    3.90
  -5   9  -3    3.20    3.90
   5   9   3   -0.90    2.00
  -6  -9  -3    2.90    3.10
   6  -9   3    5.60    5.50
   6  -9   3    6.50    4.40
  -6   9  -3   -2.50    4.20
  -6   9  -3    6.00    5.40
   6   9   3    2.90    3.50
   6   9   3   -3.10    2.30
  -6   9  -3    5.30    3.80
   6 -10  -3    6.30    4.70
   6  10  -3   -0.70    4.10
  -6  10   3    1.70    4.50
   6  10  -3   -3.40    3.50
   6  10  -3   -0.10    2.40
  -6  10   3   10.20    5.90
   5 -10  -3   11.50    5.60
   5 -10  -3   -1.70    3.80
   5  10  -3    7.60    3.20
   5  10  -3    7.10    2.00
   5  10  -3    6.70    2.80
  -5  10   3    2.30    4.70
  -5  10   3    8.10    4.10
  -4 -10   3    6.40    2.10
   4 -10  -3    0.40    3.20
   4 -10  -3   13.80    4.40
  -4 -10   3    9.90    2.10
   4 -10  -3   -0.40    3.70
   4  10  -3    7.50    2.20
  -4  10   3    7.40    3.50
   4  10  -3    6.70    2.70
  -4  10   3    2.80    4.20
   4  10  -3   11.60    3.10
  -4  10   3   11.70    3.50
  -3 -10   3   11.90    3.00
   3 -10  -3   13.00    3.90
   3 -10  -3   17.00    4.50
   3 -10  -3   13.80    3.70
  -3 -10   3   14.20    2.40
  -3 -10   3   16.60    2.60
   3  10  -3   13.80    3.30
   3  10  -3   13.40    2.30
   3  10  -3   12.80    3.00
  -3  10   3   12.90    3.40
  -3  10   3   17.20    3.30
  -3  10   3   11.60    3.70
  -2 -10   3   25.20    3.40
   2 -10  -3   20.90    3.60
  -2 -10   3   20.20    2.60
   2 -10  -3   18.70    4.30
  -2 -10   3   24.40    3.10
  -2  10   3   19.80    3.90
   2  10  -3   21.30    3.20
  -2  10   3   33.10    6.00
   2  10  -3   20.30    2.70
  -2  10   3   20.30    3.90
   2  10  -3   22.80    3.50
  -1 -10   3  124.99    6.70
  -1 -10   3  116.39    5.90
   1 -10  -3  124.49    6.80
  -1 -10   3  126.79    6.30
   1 -10  -3  126.09    7.30
   1 -10  -3  118.69    7.40
   1  10  -3  127.39    6.40
  -1  10   3  127.79    7.10
   1  10  -3  139.49    6.60
   1  10  -3  107.49   10.60
  -1  10   3  133.69    8.40
  -1  10   3  128.19    7.60
   0 -10  -3    7.90    2.50
   0 -10  -3   15.30    3.20
   0 -10  -3   10.00    2.20
   0 -10   3   13.10    3.10
   0 -10   3    9.90    2.80
   0  10  -3    8.10    3.10
   0  10   3    6.60    2.20
   0  10   3    7.40    2.90
   0  10   3    5.60    2.70
   0  10  -3    8.00    2.50
   0  10  -3   11.10    3.00
  -1 -10  -3    9.90    2.60
   1 -10   3   13.20    3.30
   1 -10   3   16.30    3.10
  -1 -10  -3   12.50    3.00
  -1 -10  -3   13.60    2.70
   1 -10   3   18.40    3.60
   1  10   3   11.80    2.90
   1  10   3   10.50    3.10
  -1  10  -3    7.80    3.10
   1  10   3   13.10    3.30
  -1  10  -3   15.00    3.30
  -1  10  -3   12.30    3.30
   2 -10   3   11.00    3.20
  -2 -10  -3   23.80    3.30
   2 -10   3    9.40    2.70
  -2 -10  -3   15.20    2.50
   2 -10   3    9.80    3.00
   2  10   3   12.40    3.20
  -2  10  -3   12.40    3.10
  -2  10  -3   19.00    3.70
   2  10   3   12.70    2.60
   2  10   3   23.10    3.60
  -2  10  -3   17.60    4.00
  -3 -10  -3    1.30    1.70
  -3 -10  -3   -0.70    2.40
   3 -10   3   -0.80    3.60
  -3 -10  -3    1.30    2.00
   3 -10   3   -2.00    3.10
   3 -10   3    1.50    3.40
   3  10   3    2.50    2.50
   3  10   3   -0.70    1.90
  -3  10  -3   -1.90    2.80
  -3  10  -3   -4.80    4.80
  -3  10  -3    4.90    3.60
   3  10   3   -0.10    3.00
  -4 -10  -3   14.00    3.10
   4 -10   3   22.80    4.30
   4 -10   3   17.70    4.50
  -4 -10  -3   16.60    2.60
  -4  10  -3   21.60    5.00
  -4  10  -3   16.90    3.90
   4  10   3   25.80    2.80
   4  10   3   22.20    3.50
   4  10   3   20.10    4.00
  -4  10  -3   17.20    4.60
   5 -10   3   28.50    5.40
   5 -10   3   21.90    5.90
  -5 -10  -3   16.30    3.60
  -5  10  -3   12.70    5.40
   5  10   3   28.90    4.70
  -5  10  -3   26.60    5.70
   5  10   3   17.50    3.10
  -5  10  -3   20.70    4.40
  -4 -11   3    0.70    3.40
   4 -11  -3   -2.70    6.50
  -4 -11   3    1.90    2.40
   4 -11  -3    5.30    5.70
   4  11  -3   -4.90    7.00
  -4  11   3    2.60    4.80
   4  11  -3    2.40    2.40
  -4  11   3    5.80    4.30
  -4  11   3    1.20    4.30
   4  11  -3   -0.70    3.10
   3 -11  -3   23.20    4.60
  -3 -11   3   17.60    4.00
  -3 -11   3   28.60    3.50
   3 -11  -3   25.70    5.00
   3 -11  -3   20.60    4.90
  -3  11   3   23.60    4.80
  -3  11   3   36.20    5.80
   3  11  -3   27.10    4.40
   3  11  -3   26.40    3.40
  -3  11   3   24.80    4.60
   3  11  -3   25.50    3.80
   2 -11  -3    3.10    3.80
   2 -11  -3    0.90    3.50
  -2 -11   3    0.80    3.10
  -2 -11   3    2.80    2.30
  -2 -11   3    2.60    2.50
   2 -11  -3    4.10    3.70
  -2  11   3    7.10    4.50
   2  11  -3    7.20    3.40
   2  11  -3    0.60    3.10
  -2  11   3    7.50    3.80
  -2  11   3    0.90    3.60
   2  11  -3   -1.70    2.50
   1 -11  -3  129.29    7.90
  -1 -11   3  136.69    6.60
  -1 -11   3  112.49    7.20
  -1 -11   3  125.09    7.00
   1 -11  -3  122.19    7.50
   1 -11  -3  120.49    8.10
  -1  11   3  135.89    8.60
   1  11  -3  107.39    6.90
  -1  11   3  110.59    7.60
   1  11  -3  135.09    8.00
   1  11  -3  127.59    7.10
  -1  11   3  117.79    7.40
   0 -11   3   47.90    5.40
   0 -11   3   37.00    4.60
   0 -11  -3   45.20    5.60
   0 -11  -3   27.40    4.00
   0 -11  -3   38.80    5.00
   0  11  -3   37.90    4.40
   0  11   3   38.40    4.70
   0  11  -3   35.40    4.70
   0  11   3   17.70    6.40
  -1 -11  -3    0.40    3.00
  -1 -11  -3    2.30    2.80
  -1 -11  -3   -2.10    3.00
   1 -11   3    5.20    3.50
   1 -11   3    1.10    3.70
   1 -11   3   -1.70    2.60
   1  11   3    2.00    3.40
   1  11   3   -6.40    2.80
  -1  11  -3    3.90    3.40
  -1  11  -3    0.80    3.20
  -1  11  -3   -4.10    3.20
   1  11   3    2.90    3.10
   2 -11   3   16.70    4.10
   2 -11   3    9.40    3.80
  -2 -11  -3    7.40    3.30
  -2 -11  -3   14.30    3.10
  -2 -11  -3    9.10    2.70
   2 -11   3   11.00    4.00
   2  11   3    5.50    3.20
   2  11   3    9.70    3.10
  -2  11  -3    9.00    3.70
  -2  11  -3   10.30    3.90
  -2  11  -3   16.50    4.70
   2  11   3   15.00    3.80
  -3 -11  -3    3.10    2.20
   3 -11   3    4.40    4.20
   3 -11   3   -0.70    4.00
  -3 -11  -3    1.10    3.10
   3  11   3   -0.20    2.50
  -3  11  -3    0.60    3.60
  -3  11  -3   -2.90    4.20
  -3  11  -3    1.80    4.40
   3  11   3    0.60    3.40
   3  11   3    0.30    3.00
   4 -11   3    5.30    5.30
   4 -11   3    1.20    4.00
  -4  11  -3   -3.00    5.60
   4  11   3    4.00    5.60
   4  11   3    1.50    2.20
   4  11   3   -0.10    3.10
  -4  11  -3   -1.50    4.80
  -4  11  -3    5.00    4.40
   3 -12  -3   62.39    7.30
  -3 -12   3   69.99    7.80
   3 -12  -3   89.09    9.20
   3  12  -3   73.59    8.20
  -3  12   3   79.69   10.00
   3  12  -3   68.59    6.50
  -3  12   3   78.49    9.90
  -3  12   3   70.99    8.50
   2 -12  -3   10.60    5.70
   2 -12  -3   15.00    5.10
  -2 -12   3   14.30    4.60
   2  12  -3   18.40    4.80
  -2  12   3   17.70    5.10
  -2  12   3   13.50    5.10
  -2  12   3   15.40    4.70
   2  12  -3   16.70    3.50
   1 -12  -3    3.40    4.80
  -1 -12   3    7.00    3.80
   1 -12  -3    5.70    4.30
   1 -12  -3    7.70    4.20
   1  12  -3    4.70    4.30
  -1  12   3    9.10    4.50
  -1  12   3    2.80    4.20
  -1  12   3    1.90    4.10
   1  12  -3    5.90    3.20
   0 -12  -3   12.90    4.80
   0 -12  -3   -0.10    3.40
   0 -12  -3    0.10    3.70
   0 -12   3    3.70    4.30
   0  12   3    0.20    4.00
   0  12   3   -4.80    3.80
   0  12  -3    0.80    4.10
   0  12  -3    1.20    3.40
   0  12   3    1.40    4.20
   1 -12   3    8.90    4.40
  -1 -12  -3   16.20    4.20
   1  12   3   16.50    4.80
   1  12   3   13.80    4.20
  -1  12  -3   13.80    4.60
   1  12   3    9.00    4.70
  -1  12  -3    3.50    3.90
  -1  12  -3    9.30    5.00
   2 -12   3   -2.70    4.40
  -2 -12  -3   -0.70    3.10
   2  12   3    1.80    3.90
  -2  12  -3    0.20    5.20
  -2  12  -3   -5.00    4.50
  -2  12  -3   -1.70    4.40
   2  12   3    3.20    3.70
   3 -12   3    6.80    5.90
  -3  12  -3    9.40    6.40
  -3  12  -3   -2.20    4.80
  -3  12  -3   -2.40    4.90
   3  12   3    2.60    3.40
   3  12   3    6.30    3.90
   9   0  -4    4.60    2.70
   9   0  -4    6.00    2.00
   9   0  -4    2.20    4.60
   8   0  -4   -0.20    3.60
   8   0  -4    3.70    1.50
  -8   0   4    2.50    2.90
   8   0  -4    1.50    1.80
   7   0  -4   60.29    4.80
   7   0  -4   62.89    3.40
  -7   0   4   67.59    4.80
   7   0  -4   59.99    3.10
   6   0  -4   16.00    2.10
  -6   0   4   16.00    2.40
   6   0  -4   19.60    3.00
   6   0  -4   20.00    1.80
  -5   0   4   31.30    3.10
  -5   0   4   32.00    1.60
   5   0  -4   31.80    2.10
  -5   0   4   34.20    1.50
   5   0  -4   34.90    1.90
   5   0  -4   37.60    3.10
   4   0  -4   98.09    4.20
   4   0  -4   97.19    3.10
  -4   0   4   98.29    2.80
   4   0  -4   95.39    3.20
  -4   0   4   95.29    4.20
  -4   0   4   96.99    2.90
   3   0  -4   84.59    2.70
  -3   0   4   93.79    3.30
   3   0  -4   87.49    3.80
  -3   0   4   86.59    2.60
  -3   0   4   87.09    3.70
   3   0  -4   88.59    2.80
   2   0  -4  153.58    4.30
  -2   0   4  153.38    4.10
   2   0  -4  156.78    4.30
  -2   0   4  161.88    4.10
   2   0  -4  147.29    5.10
  -1   0   4  442.86   10.30
   1   0  -4  438.96   10.30
   1   0  -4  447.16   10.90
   1   0  -4  407.26   10.60
  -1   0   4  376.06   10.10
   0   0  -4 1361.66   32.20
   0   0  -4 1424.06   32.30
   0   0   4 1411.26   32.30
   0   0   4 1413.66   32.20
   0   0  -4 1405.96   32.30
  -1   0  -4  786.02   18.60
   1   0   4  792.12   18.60
  -1   0  -4  763.12   18.30
   1   0   4  790.72   18.30
   1   0   4  750.22   18.50
  -2   0  -4  179.48    5.10
   2   0   4  184.08    5.10
   2   0   4  173.98    5.60
   2   0   4  183.48    5.50
  -2   0  -4  185.68    5.50
  -3   0  -4 1339.37   31.70
   3   0   4 1320.37   31.60
   3   0   4 1365.16   31.00
  -3   0  -4 1264.07   32.20
   3   0   4 1360.46   31.50
  -3   0  -4 1349.66   31.00
  -4   0  -4    0.50    1.20
  -4   0  -4   -0.30    0.90
   4   0   4    1.50    0.90
   4   0   4    1.00    1.20
  -4   0  -4   -0.50    1.00
   4   0   4    1.20    1.10
  -5   0  -4  362.36   10.20
  -5   0  -4  376.66   10.60
   5   0   4  370.76   10.60
   5   0   4  363.46   10.80
   5   0   4  354.86   10.00
   6   0   4  260.27    8.90
  -6   0  -4  259.47    8.30
  -6   0  -4  263.37    8.40
   6   0   4  255.27    8.10
  -6   0  -4  260.97    8.70
   6   0   4  270.37    8.60
   7   0   4   -0.70    1.50
   7   0   4   -2.70    2.80
  -7   0  -4    1.10    1.90
  -7   0  -4    2.00    1.70
   7   0   4   -0.60    1.80
  -7   0  -4   -1.60    2.10
   8   0   4    3.30    2.90
   8   0   4   -3.50    2.00
  -8   0  -4   -0.30    2.10
  -8   0  -4    0.90    2.90
   8   0   4    8.20    2.80
  -8   0  -4    1.00    2.30
  -9   0  -4    2.60    3.20
   9   0   4    2.80    3.30
   9   0   4   -5.00    3.60
  -9   0  -4    2.80    3.80
   9   0   4    1.90    3.80
   9  -1  -4   11.70    5.00
   9  -1  -4   17.20    3.30
   9  -1  -4   12.50    2.40
   9   1  -4   18.10    2.20
   9   1  -4   19.90    5.10
  -9   1   4   17.30    4.10
   9   1  -4   14.80    2.60
   8  -1  -4    2.00    1.60
   8  -1  -4   -2.20    3.40
   8  -1  -4    1.90    2.00
   8   1  -4    1.70    1.40
   8   1  -4    2.10    1.60
  -8   1   4   -0.20    1.60
  -8   1   4    0.50    2.80
  -8   1   4   -1.10    1.30
   8   1  -4    0.70    3.40
   7  -1  -4   50.99    3.60
   7  -1  -4   50.49    5.80
   7  -1  -4   54.69    3.10
   7   1  -4   55.09    3.00
  -7   1   4   48.60    2.80
  -7   1   4   55.39    3.00
   7   1  -4   53.09    2.70
  -7   1   4   42.00    4.70
   7   1  -4   44.00    4.50
   6  -1  -4   12.00    1.80
   6  -1  -4   21.10    3.00
   6  -1  -4   12.60    1.70
   6   1  -4   14.60    1.80
  -6   1   4   14.80    2.00
  -6   1   4   10.40    2.30
   6   1  -4   14.30    1.50
  -6   1   4   15.70    1.80
   5  -1  -4    2.60    1.60
   5  -1  -4    2.20    1.10
   5  -1  -4    0.80    0.80
  -5   1   4    1.40    1.00
  -5   1   4    1.60    0.90
  -5   1   4   -0.10    1.40
   5   1  -4    1.80    0.60
   5   1  -4    1.20    0.80
   5   1  -4    1.70    1.40
   4  -1  -4   53.99    3.30
   4  -1  -4   55.39    2.40
   4  -1  -4   53.89    2.60
  -4   1   4   54.69    2.40
  -4   1   4   52.29    3.30
  -4   1   4   52.79    2.30
   4   1  -4   54.09    1.90
   4   1  -4   55.99    1.90
   4   1  -4   54.99    3.10
   3  -1  -4   75.59    2.90
   3  -1  -4   74.29    3.60
   3  -1  -4   76.19    2.80
   3   1  -4   76.49    2.20
   3   1  -4   77.09    3.40
  -3   1   4   74.99    3.60
  -3   1   4   74.89    2.70
   3   1  -4   77.09    2.20
  -3   1   4   72.09    2.80
  -2  -1   4  432.36    9.60
   2  -1  -4  417.36   11.10
   2  -1  -4  421.36   10.40
  -2   1   4  413.06   10.40
  -2   1   4  425.06   10.40
  -2   1   4  418.26   11.20
   2   1  -4  400.16   10.90
   2   1  -4  419.96    9.80
   2   1  -4  421.76    9.90
  -1  -1   4    8.20    0.90
   1  -1  -4    5.30    0.80
   1  -1  -4    6.10    1.10
   1  -1  -4    6.80    1.00
  -1  -1   4    8.50    0.90
   1   1  -4    8.30    1.00
  -1   1   4    9.60    1.30
   1   1  -4    7.90    1.00
   1   1  -4    6.40    1.10
  -1   1   4    8.10    1.10
   0  -1  -4   90.89    3.00
   0  -1  -4   89.79    3.20
   0  -1   4   87.59    3.00
   0  -1   4   91.79    3.30
   0   1  -4   88.39    3.10
   0   1  -4   92.69    3.30
   0   1   4   93.49    3.30
   0   1  -4   88.99    3.00
   0   1   4   91.19    3.10
  -1  -1  -4    2.70    0.70
   1  -1   4    2.00    0.90
   1  -1   4    1.40    0.70
  -1  -1  -4    2.80    0.90
   1  -1   4    2.50    0.80
  -1  -1  -4    2.50    0.90
   1   1   4    2.20    0.90
   1   1   4    1.60    0.70
  -1   1  -4    1.70    0.70
  -1   1  -4    2.30    0.90
  -1   1  -4    3.20    1.00
   2  -1   4  294.97    8.20
  -2  -1  -4  298.37    7.30
  -2  -1  -4  284.97    8.00
   2  -1   4  295.27    8.10
  -2  -1  -4  289.67    8.10
   2  -1   4  294.17    7.90
  -2   1  -4  300.87    8.20
  -2   1  -4  305.17    8.00
   2   1   4  307.07    7.30
  -2   1  -4  280.47    8.20
   3  -1   4   25.10    1.90
  -3  -1  -4   22.50    2.10
  -3  -1  -4   25.90    2.10
   3  -1   4   27.10    2.20
  -3  -1  -4   28.00    1.50
   3   1   4   27.80    2.00
  -3   1  -4   26.20    2.00
   3   1   4   25.60    2.10
   3   1   4   24.60    1.50
  -3   1  -4   26.10    2.30
  -3   1  -4   26.40    2.10
  -4  -1  -4  652.43   15.80
   4  -1   4  653.93   16.50
  -4  -1  -4  671.43   16.60
   4  -1   4  665.13   16.80
   4  -1   4  660.83   17.00
   4   1   4  663.93   16.80
   4   1   4  659.63   16.60
  -4   1  -4  607.84   17.50
  -4   1  -4  644.74   16.50
   4   1   4  655.23   15.70
  -4   1  -4  647.34   16.70
  -5  -1  -4   64.69    3.80
   5  -1   4   72.49    4.30
   5  -1   4   72.19    3.70
  -5  -1  -4   68.29    3.20
   5  -1   4   66.19    3.80
  -5  -1  -4   61.79    5.10
  -5   1  -4   74.49    3.80
   5   1   4   69.69    3.60
   5   1   4   70.29    3.10
  -5   1  -4   73.89    4.50
   5   1   4   68.89    3.90
  -5   1  -4   72.39    3.90
  -6  -1  -4  105.39    4.40
   6  -1   4  106.19    5.10
  -6  -1  -4  100.89    4.60
   6  -1   4  106.39    5.00
  -6  -1  -4  104.39    5.10
   6  -1   4   99.19    5.40
  -6   1  -4  108.89    4.90
   6   1   4  106.59    4.90
   6   1   4  100.49    4.90
  -6   1  -4  101.59    5.00
   7  -1   4   31.90    4.40
  -7  -1  -4   34.70    3.30
   7  -1   4   29.20    4.20
  -7  -1  -4   34.70    4.10
  -7  -1  -4   41.90    3.30
   7  -1   4   34.00    3.90
   7   1   4   39.30    3.40
   7   1   4   36.20    3.60
   7   1   4   36.70    4.30
  -7   1  -4   42.90    4.00
  -7   1  -4   38.80    4.40
  -7   1  -4   34.20    3.60
  -8  -1  -4    1.10    2.10
  -8  -1  -4    5.90    3.00
   8  -1   4    6.20    2.80
   8  -1   4    3.80    2.50
   8  -1   4    4.90    3.30
  -8  -1  -4    0.60    2.20
  -8   1  -4    2.60    2.80
   8   1   4    1.20    2.10
  -8   1  -4    1.70    2.70
   8   1   4    4.40    2.80
   8   1   4    2.20    2.40
  -8   1  -4    0.80    2.00
   9  -1   4    0.40    3.90
   9  -1   4    7.50    3.30
   9  -1   4    2.00    3.40
  -9  -1  -4    5.20    3.90
  -9  -1  -4    3.80    2.90
   9   1   4    5.90    3.80
   9   1   4    2.70    2.80
   9   1   4    0.90    4.40
  -9   1  -4    6.50    3.50
  -9   1  -4    2.70    4.70
   9  -2  -4    5.90    3.20
   9  -2  -4    2.00    4.70
   9  -2  -4    3.90    2.40
   9   2  -4    3.40    1.90
   9   2  -4   -1.90    4.50
  -9   2   4    6.20    2.50
  -9   2   4    4.90    4.20
   9   2  -4    4.30    1.80
   8  -2  -4    2.30    3.40
   8  -2  -4    3.90    1.80
   8  -2  -4   -3.10    2.20
   8   2  -4    4.50    3.30
  -8   2   4    0.40    3.00
  -8   2   4   -2.00    1.90
  -8   2   4    1.10    1.60
   8   2  -4    1.60    1.40
   8   2  -4    0.90    1.20
   7  -2  -4    0.00    2.70
   7  -2  -4    0.10    1.90
   7  -2  -4    1.40    1.50
  -7   2   4    1.70    1.70
   7   2  -4    2.60    0.90
  -7   2   4    1.60    1.30
   7   2  -4    0.90    1.00
  -7   2   4    2.00    2.40
   7   2  -4   -1.80    2.20
   6  -2  -4    2.10    2.20
   6  -2  -4    5.20    1.50
   6  -2  -4    3.70    1.60
  -6   2   4    3.30    2.10
   6   2  -4    6.00    2.00
  -6   2   4    3.60    1.20
  -6   2   4    4.70    1.50
   6   2  -4    4.50    0.80
   5  -2  -4   89.29    3.90
   5  -2  -4   95.49    5.20
   5  -2  -4   96.29    4.20
   5   2  -4   99.09    4.60
  -5   2   4   93.09    3.90
  -5   2   4   88.59    4.10
  -5   2   4   97.39    5.10
   4  -2  -4    1.50    0.90
   4  -2  -4   -1.00    1.20
   4  -2  -4   -0.10    0.80
  -4   2   4    1.00    0.90
  -4   2   4    0.80    0.70
   4   2  -4   -0.20    1.00
  -4   2   4   -2.40    1.30
   3  -2  -4    4.00    1.40
   3  -2  -4    3.90    1.10
   3  -2  -4    4.20    0.90
  -3   2   4    4.20    0.90
  -3   2   4    2.30    1.20
   3   2  -4    3.50    1.30
   3   2  -4    3.00    1.10
  -3   2   4    6.60    1.20
   2  -2  -4  342.07    8.90
   2  -2  -4  314.87    8.80
  -2   2   4  330.87    9.30
  -2   2   4  320.37    8.70
   2   2  -4  343.27    7.90
   2   2  -4  340.07    8.00
   2   2  -4  333.97    9.20
   1  -2  -4  419.66   11.00
  -1  -2   4  438.36   10.40
  -1  -2   4  437.16   10.40
   1  -2  -4  423.46   11.00
   1  -2  -4  441.66   11.20
  -1  -2   4  429.56   11.20
  -1   2   4  441.76   11.20
   1   2  -4  435.46   10.40
   1   2  -4  431.86   10.50
   1   2  -4  420.46   11.20
  -1   2   4  435.66   11.00
   0  -2   4  574.74   14.10
   0  -2  -4  558.24   13.70
   0  -2  -4  549.65   14.00
   0  -2   4  572.34   13.70
   0   2   4  578.94   14.00
   0   2  -4  575.24   14.10
   0   2  -4  553.04   13.60
   0   2   4  567.74   14.00
   0   2  -4  567.64   13.80
   0   2   4  544.35   13.70
  -1  -2  -4 1536.95   35.70
   1  -2   4 1489.05   35.60
  -1  -2  -4 1525.45   35.70
   1  -2   4 1479.25   35.70
   1  -2   4 1526.35   35.70
  -1  -2  -4 1537.65   34.90
   1   2   4 1566.94   35.80
  -1   2  -4 1614.14   35.90
  -1   2  -4 1526.55   35.70
   1   2   4 1542.55   35.70
  -1   2  -4 1564.74   35.60
   2  -2   4  448.86   11.70
  -2  -2  -4  450.95   10.30
  -2  -2  -4  463.45   11.60
   2  -2   4  437.36   11.70
  -2  -2  -4  452.35   10.30
   2  -2   4  443.16   11.80
  -2   2  -4  445.76   11.70
   2   2   4  442.16   11.50
  -2   2  -4  449.26   11.70
   2   2   4  443.86   11.60
  -2   2  -4  438.36   11.80
  -3  -2  -4   22.60    1.90
   3  -2   4   21.30    2.00
   3  -2   4   23.30    2.40
  -3  -2  -4   20.10    0.90
   3   2   4   17.50    2.30
   3   2   4   23.70    1.90
   3   2   4   21.90    1.10
  -3   2  -4   22.40    2.10
  -3   2  -4   23.50    2.20
  -4  -2  -4   47.80    2.70
   4  -2   4   43.30    2.90
  -4  -2  -4   42.20    2.80
   4  -2   4   45.80    3.10
  -4  -2  -4   42.90    1.80
   4  -2   4   45.40    3.30
   4   2   4   45.00    1.70
   4   2   4   45.80    2.80
   4   2   4   46.50    2.90
  -4   2  -4   43.20    3.20
  -4   2  -4   46.30    3.00
  -4   2  -4   44.30    3.10
  -5  -2  -4   52.99    3.00
   5  -2   4   53.99    4.10
   5  -2   4   51.19    3.60
   5  -2   4   55.89    3.80
  -5  -2  -4   50.09    3.30
  -5  -2  -4   49.80    2.30
  -5   2  -4   56.19    3.90
   5   2   4   49.50    3.90
  -5   2  -4   54.89    3.50
   5   2   4   50.89    2.30
   5   2   4   49.90    3.10
  -5   2  -4   48.10    3.80
  -6  -2  -4    0.10    1.10
   6  -2   4   -1.00    1.90
  -6  -2  -4    1.70    1.80
  -6  -2  -4    1.00    1.30
   6  -2   4    1.50    3.40
   6  -2   4   -0.20    1.90
  -6   2  -4    0.70    2.00
  -6   2  -4    0.10    1.60
  -6   2  -4    3.40    2.30
   6   2   4    1.30    1.80
   6   2   4    0.50    1.10
  -7  -2  -4   41.90    2.90
   7  -2   4   34.40    4.10
  -7  -2  -4   33.30    3.30
  -7  -2  -4   34.80    4.00
   7  -2   4   35.70    4.20
   7  -2   4   32.00    3.60
   7   2   4   40.40    3.60
   7   2   4   38.50    4.20
  -7   2  -4   35.10    3.80
  -7   2  -4   40.70    4.60
   7   2   4   37.90    3.10
  -7   2  -4   42.30    4.40
  -8  -2  -4   46.40    4.90
   8  -2   4   61.69    5.30
  -8  -2  -4   48.50    3.70
  -8  -2  -4   46.90    4.10
   8  -2   4   58.29    5.50
   8  -2   4   46.70    6.30
   8   2   4   52.59    5.30
   8   2   4   49.60    4.20
  -8   2  -4   40.70    7.10
   8   2   4   51.19    4.00
  -8   2  -4   57.29    6.30
  -8   2  -4   42.00    4.70
  -9  -2  -4   21.70    4.10
   9  -2   4   18.90    3.80
   9  -2   4   15.00    7.10
   9  -2   4   25.70    5.00
   9   2   4   20.90    3.30
  -9   2  -4   30.90    4.90
   9   2   4   22.10    4.30
   9   2   4   20.90    3.40
   9  -3  -4   -0.80    3.80
   9  -3  -4   -1.50    2.60
  -9   3   4    3.30    4.40
   9   3  -4   12.60    4.60
   9   3  -4   -8.20    3.90
  -9   3   4   -1.00    3.00
   8  -3  -4    1.60    3.40
   8  -3  -4    6.90    2.20
   8  -3  -4   -0.90    2.60
  -8   3   4    4.90    2.50
   8   3  -4    3.30    3.10
   8   3  -4    6.20    3.50
  -8   3   4    3.90    3.40
  -8   3   4    1.40    1.90
   7  -3  -4    2.50    2.80
   7  -3  -4    2.90    1.80
   7  -3  -4    0.70    2.10
   7   3  -4    1.90    2.30
   7   3  -4   -1.90    2.30
  -7   3   4    2.40    1.50
  -7   3   4    2.90    2.60
  -7   3   4    4.30    2.00
   6  -3  -4    1.80    1.60
   6  -3  -4    3.10    2.20
   6  -3  -4   -1.20    1.40
  -6   3   4    0.40    1.30
   6   3  -4   -1.30    2.00
  -6   3   4    1.70    1.60
  -6   3   4   -1.50    2.10
   6   3  -4    3.00    2.10
   5  -3  -4   33.50    2.70
   5  -3  -4   33.70    3.50
   5  -3  -4   32.60    3.60
  -5   3   4   37.50    3.00
  -5   3   4   40.40    3.60
   5   3  -4   36.10    3.30
   5   3  -4   35.70    3.10
  -5   3   4   38.80    2.60
   4  -3  -4   96.19    4.30
   4  -3  -4   92.99    4.00
   4  -3  -4  102.09    4.80
  -4   3   4   94.29    3.80
   4   3  -4   95.59    4.40
   4   3  -4   94.99    4.30
  -4   3   4   99.59    4.10
  -4   3   4  102.79    4.90
   3  -3  -4  179.18    5.90
   3  -3  -4  177.28    6.40
   3  -3  -4  177.78    5.80
   3   3  -4  186.58    6.10
  -3   3   4  179.68    6.50
  -3   3   4  175.98    5.60
  -2  -3   4    0.00    0.90
   2  -3  -4    0.60    0.70
  -2  -3   4    0.60    0.40
   2  -3  -4    0.90    1.00
   2  -3  -4    0.90    1.00
  -2   3   4    1.30    0.80
  -2   3   4    1.10    1.20
   2   3  -4    0.40    1.00
   2   3  -4    0.80    0.50
   2   3  -4    0.30    0.50
  -1  -3   4  190.48    5.90
  -1  -3   4  190.28    5.10
   1  -3  -4  189.68    5.90
   1  -3  -4  186.28    5.90
  -1  -3   4  189.98    5.20
   1  -3  -4  192.08    5.90
   1   3  -4  193.48    5.30
   1   3  -4  188.48    6.00
  -1   3   4  195.08    6.00
   1   3  -4  188.48    5.30
  -1   3   4  182.68    5.90
  -1   3   4  188.88    5.80
   0  -3   4  497.15   12.10
   0  -3  -4  467.35   12.40
   0  -3   4  464.25   12.40
   0  -3  -4  468.95   12.00
   0   3  -4  500.55   12.60
   0   3   4  492.35   12.50
   0   3   4  494.05   12.00
   0   3   4  479.45   12.40
   0   3  -4  474.25   12.10
   0   3  -4  459.45   11.90
   1  -3   4  524.15   13.30
  -1  -3  -4  511.75   13.30
  -1  -3  -4  528.45   12.40
   1  -3   4  504.35   13.10
  -1  -3  -4  533.25   13.30
   1  -3   4  519.35   13.60
   1   3   4  528.25   12.40
  -1   3  -4  509.85   13.10
   1   3   4  532.65   13.30
   1   3   4  489.95   13.20
  -1   3  -4  499.45   13.40
  -1   3  -4  531.45   13.30
   2  -3   4 1318.77   32.50
   2  -3   4 1372.06   32.40
   2  -3   4 1383.06   32.60
  -2  -3  -4 1429.96   34.90
  -2   3  -4 1339.77   32.60
   2   3   4 1378.36   32.30
  -2   3  -4 1405.26   32.60
  -2   3  -4 1330.27   32.30
   2   3   4 1351.16   32.30
   3  -3   4   44.00    2.80
   3  -3   4   44.00    3.10
   3  -3   4   42.20    2.90
  -3  -3  -4   45.60    2.60
   3   3   4   43.90    2.60
  -3   3  -4   47.20    3.10
  -3   3  -4   44.90    2.90
   3   3   4   43.70    2.70
  -3   3  -4   39.10    2.90
  -4  -3  -4   63.19    3.40
  -4  -3  -4   66.49    3.30
   4  -3   4   65.39    4.00
   4  -3   4   63.99    3.80
   4  -3   4   65.39    3.70
   4   3   4   63.39    3.50
  -4   3  -4   70.49    3.90
  -4   3  -4   62.99    3.80
   4   3   4   64.29    3.30
  -5  -3  -4    0.80    1.20
   5  -3   4    4.00    1.70
  -5  -3  -4   -1.00    1.30
   5  -3   4    2.60    1.80
   5  -3   4    1.10    1.60
   5   3   4   -1.20    1.00
  -5   3  -4    0.70    1.60
  -5   3  -4   -1.20    1.40
   5   3   4    0.80    1.50
  -5   3  -4   -0.40    1.60
  -6  -3  -4    5.60    1.90
   6  -3   4    4.60    2.20
  -6  -3  -4    4.00    1.60
   6  -3   4    7.20    2.70
   6  -3   4    7.70    2.20
   6   3   4    4.30    1.40
   6   3   4    5.00    0.90
  -6   3  -4    2.70    2.20
  -6   3  -4    6.50    2.50
   6   3   4    3.90    1.90
  -6   3  -4    3.50    1.80
   7  -3   4    3.20    3.20
   7  -3   4    4.20    2.60
  -7  -3  -4    3.40    2.30
  -7  -3  -4    1.50    1.70
   7   3   4    4.70    2.50
   7   3   4    3.60    1.30
   7   3   4    4.70    1.70
  -7   3  -4    2.00    2.50
  -7   3  -4   -0.70    2.10
   8  -3   4    3.60    3.90
   8  -3   4   10.20    3.00
   8  -3   4   15.00    3.90
  -8  -3  -4    8.40    2.80
  -8   3  -4    2.10    3.40
  -8   3  -4    4.70    2.80
  -8   3  -4    8.50    3.30
   8   3   4    5.90    1.80
   8   3   4    4.70    2.90
   8   3   4    7.40    2.20
   9  -3   4    5.60    3.70
   9  -3   4    0.90    4.80
  -9  -3  -4    1.10    3.40
  -9   3  -4   -6.50    4.10
   9   3   4   -3.60    3.90
   9   3   4    1.70    2.90
   9  -4  -4    5.70    3.00
   9   4  -4    4.70    5.00
  -9   4   4    5.00    4.50
   9   4  -4    1.10    4.10
   8  -4  -4    1.20    3.10
   8  -4  -4   -4.70    4.00
   8  -4  -4   -0.30    2.20
   8   4  -4    0.40    3.30
   8   4  -4   -0.40    3.10
  -8   4   4    5.60    3.90
  -8   4   4    2.90    2.30
  -8   4   4    2.80    2.90
   7  -4  -4    3.30    2.00
   7  -4  -4    4.80    2.70
   7  -4  -4    5.70    2.50
  -7   4   4    6.40    2.30
  -7   4   4    5.50    2.80
  -7   4   4    7.00    2.10
   7   4  -4    6.20    2.60
   7   4  -4    2.60    2.60
   6  -4  -4   42.10    4.20
   6  -4  -4   35.50    3.40
   6  -4  -4   41.80    4.10
  -6   4   4   44.70    3.30
   6   4  -4   43.80    3.80
  -6   4   4   41.40    3.90
  -6   4   4   34.00    4.20
   6   4  -4   39.10    3.70
   5  -4  -4    5.50    1.50
   5  -4  -4    5.30    1.90
   5  -4  -4    5.60    2.20
  -5   4   4    5.90    2.00
  -5   4   4    2.80    1.60
   5   4  -4    4.80    1.90
   5   4  -4    5.10    1.80
   4  -4  -4   24.40    3.20
   4  -4  -4   19.00    2.40
   4  -4  -4   22.30    2.80
   4   4  -4   23.70    2.40
  -4   4   4   23.10    2.10
   4   4  -4   20.90    2.70
  -4   4   4   20.50    2.70
   3  -4  -4  151.08    5.70
   3  -4  -4  167.58    5.70
   3  -4  -4  166.28    6.20
   3   4  -4  154.68    5.60
  -3   4   4  159.78    5.50
  -3   4   4  161.18    6.20
   3   4  -4  150.28    4.30
   2  -4  -4  147.19    5.30
   2  -4  -4  148.39    5.50
  -2  -4   4  150.48    4.20
  -2  -4   4  153.18    5.30
   2  -4  -4  151.88    5.60
  -2  -4   4  150.98    4.10
  -2   4   4  149.59    5.60
  -2   4   4  145.79    5.80
  -2   4   4  145.49    5.40
   2   4  -4  147.39    5.30
   2   4  -4  151.38    4.50
   2   4  -4  151.48    4.40
  -1  -4   4   12.30    1.30
   1  -4  -4   15.80    2.00
   1  -4  -4   16.40    2.20
  -1  -4   4   17.00    1.80
  -1  -4   4   15.80    1.50
   1  -4  -4   13.80    1.90
   1   4  -4   14.60    1.90
  -1   4   4    9.20    1.40
  -1   4   4   11.30    1.60
  -1   4   4   14.40    1.80
   1   4  -4   14.60    1.50
   1   4  -4   13.50    1.40
   0  -4   4  625.14   16.00
   0  -4  -4  623.64   15.50
   0  -4  -4  628.04   16.00
   0  -4   4  617.44   15.50
   0  -4  -4  620.94   16.00
   0   4  -4  614.04   16.10
   0   4   4  614.94   15.40
   0   4  -4  633.24   15.70
   0   4  -4  637.94   15.60
   0   4   4  625.44   16.00
   0   4   4  632.74   16.00
   1  -4   4   35.10    2.60
   1  -4   4   32.30    2.60
  -1  -4  -4   33.70    2.50
   1  -4   4   34.10    2.40
  -1  -4  -4   34.50    1.80
  -1  -4  -4   33.50    2.40
  -1   4  -4   31.50    2.40
  -1   4  -4   35.10    2.60
  -1   4  -4   31.70    2.40
   1   4   4   33.00    1.80
   1   4   4   30.40    2.30
  -2  -4  -4    5.40    1.20
   2  -4   4    3.90    1.20
   2  -4   4    4.20    1.50
  -2  -4  -4    3.80    1.40
  -2  -4  -4    4.60    0.60
   2  -4   4    3.10    1.10
  -2   4  -4    1.30    1.00
   2   4   4    4.10    1.10
  -2   4  -4    2.90    1.20
   2   4   4    1.80    0.90
  -2   4  -4    3.90    1.20
   3  -4   4  175.88    6.40
  -3  -4  -4  172.08    5.80
   3   4   4  172.08    6.00
  -3   4  -4  178.08    6.50
   3   4   4  172.68    5.90
  -3   4  -4  171.68    6.40
  -3   4  -4  171.88    6.30
   4  -4   4   -0.60    1.80
  -4  -4  -4   -2.30    1.70
  -4  -4  -4   -0.50    1.20
   4  -4   4    0.40    1.40
   4   4   4    0.50    1.00
   4   4   4    1.00    1.20
  -4   4  -4    1.10    1.60
  -4   4  -4    0.00    1.60
  -4   4  -4    0.50    1.50
   5  -4   4   -0.40    1.80
  -5  -4  -4    1.10    1.40
   5  -4   4    0.60    2.00
   5  -4   4    0.30    1.70
  -5  -4  -4    0.00    1.20
   5   4   4    1.10    1.20
  -5   4  -4    1.50    1.90
   5   4   4    1.10    1.50
  -5   4  -4    3.00    1.70
  -5   4  -4    2.60    2.10
   6  -4   4   37.50    4.30
  -6  -4  -4   31.50    3.00
  -6  -4  -4   36.70    3.60
   6  -4   4   36.60    4.30
  -6   4  -4   49.00    4.60
   6   4   4   36.80    2.90
  -6   4  -4   43.00    4.30
  -6   4  -4   39.70    4.30
   6   4   4   38.40    3.80
  -7  -4  -4   42.80    4.40
  -7  -4  -4   40.00    3.40
   7  -4   4   48.90    6.20
   7  -4   4   56.09    5.20
   7  -4   4   38.20    5.20
   7   4   4   47.90    3.60
  -7   4  -4   43.90    5.20
  -7   4  -4   57.19    5.90
  -7   4  -4   37.50    4.80
   7   4   4   50.49    4.60
  -8  -4  -4   -1.50    2.10
   8  -4   4    3.80    4.20
  -8  -4  -4   -0.70    2.70
   8  -4   4    1.50    3.10
   8  -4   4    2.60    3.80
   8   4   4   -3.30    2.10
  -8   4  -4   -3.50    2.70
   8   4   4    2.60    2.80
  -8   4  -4    3.70    3.40
  -9  -4  -4    0.40    3.30
  -9   4  -4   10.40    4.80
   8  -5  -4   -3.20    3.90
   8  -5  -4   -0.40    2.80
   8   5  -4   -3.20    3.00
  -8   5   4   -0.10    3.70
  -8   5   4    1.40    3.20
   8   5  -4   -1.90    3.20
   7  -5  -4    1.90    2.30
   7  -5  -4    1.80    3.00
   7  -5  -4   -2.20    2.90
  -7   5   4    4.80    2.60
  -7   5   4   -2.60    1.90
  -7   5   4    1.90    2.80
   7   5  -4   -0.70    2.50
   7   5  -4   -0.80    2.50
   6  -5  -4    8.20    2.70
   6  -5  -4    9.20    2.10
   6  -5  -4    9.40    2.70
   6   5  -4   10.70    2.40
  -6   5   4    9.90    2.70
   6   5  -4   14.00    2.80
  -6   5   4   12.90    2.30
  -6   5   4    8.00    2.30
   5  -5  -4   72.79    5.00
   5  -5  -4   74.69    4.80
   5  -5  -4   70.19    4.50
   5   5  -4   74.19    4.30
   5   5  -4   74.39    4.40
  -5   5   4   68.99    4.50
   4  -5  -4    7.60    2.00
   4  -5  -4    6.40    1.80
   4  -5  -4    7.10    2.00
   4   5  -4    7.30    1.00
  -4   5   4    6.20    1.90
  -4   5   4    9.30    1.80
  -4   5   4    5.60    1.80
   4   5  -4    7.90    1.80
   4   5  -4    7.60    1.00
   3  -5  -4    9.80    1.50
   3  -5  -4   19.10    2.70
   3  -5  -4   10.20    1.90
  -3   5   4   14.60    2.10
   3   5  -4   15.30    2.00
   3   5  -4   13.20    1.50
   3   5  -4   13.30    1.40
  -3   5   4   17.30    2.10
  -3   5   4   17.50    2.40
  -2  -5   4   17.50    1.50
   2  -5  -4   18.00    2.40
   2  -5  -4   17.00    2.20
   2  -5  -4   15.00    2.00
  -2  -5   4   17.10    2.20
  -2  -5   4   15.60    1.50
   2   5  -4   12.90    1.80
   2   5  -4   15.50    1.70
  -2   5   4   16.50    2.10
   2   5  -4   15.00    1.60
  -2   5   4   12.90    2.00
  -1  -5   4    7.70    1.50
  -1  -5   4    5.30    1.10
   1  -5  -4    7.60    1.80
   1  -5  -4    8.20    1.70
  -1  -5   4    7.10    1.20
   1  -5  -4    5.30    1.40
  -1   5   4    9.20    1.70
   1   5  -4    5.60    1.20
  -1   5   4    7.00    1.60
  -1   5   4    4.60    1.60
   1   5  -4    7.10    1.30
   1   5  -4    4.20    1.30
   0  -5   4  760.12   19.30
   0  -5   4  757.92   18.80
   0  -5  -4  762.52   19.20
   0  -5  -4  769.02   18.70
   0  -5  -4  750.22   19.30
   0   5   4  773.42   19.30
   0   5  -4  718.43   19.30
   0   5  -4  743.93   18.80
   0   5   4  756.62   18.70
   0   5  -4  783.12   19.00
  -1  -5  -4   33.80    2.50
   1  -5   4   37.30    2.80
   1  -5   4   32.50    2.60
  -1  -5  -4   35.00    2.70
   1  -5   4   39.40    2.70
  -1  -5  -4   34.70    2.10
  -1   5  -4   34.00    2.70
   1   5   4   34.40    2.60
  -1   5  -4   35.10    2.70
   1   5   4   40.50    2.80
   1   5   4   34.40    2.10
  -1   5  -4   33.00    2.80
  -2  -5  -4   68.59    3.70
   2  -5   4   73.89    4.00
   2  -5   4   74.89    4.10
  -2  -5  -4   69.49    3.40
  -2  -5  -4   71.29    2.40
   2  -5   4   68.39    3.80
  -2   5  -4   69.19    4.00
  -2   5  -4   69.39    3.90
  -2   5  -4   66.69    3.70
   2   5   4   70.09    2.40
   2   5   4   68.09    3.60
   2   5   4   71.09    3.60
   3  -5   4   69.19    4.30
   3  -5   4   64.49    4.00
   3  -5   4   57.39    5.80
  -3  -5  -4   68.99    3.50
   3   5   4   68.59    3.70
  -3   5  -4   67.59    6.30
  -3   5  -4   67.59    4.40
   3   5   4   66.09    3.50
  -3   5  -4   65.99    4.10
   4  -5   4    9.70    2.10
   4  -5   4    8.90    2.70
   4  -5   4    9.30    2.20
  -4  -5  -4    7.30    1.50
  -4  -5  -4    6.40    1.60
  -4   5  -4   11.30    2.70
  -4   5  -4   11.20    2.20
  -4   5  -4    6.70    2.00
   4   5   4    5.60    1.80
   4   5   4    9.30    1.70
   5  -5   4   63.19    4.90
   5  -5   4   69.99    4.90
  -5  -5  -4   71.69    4.00
  -5  -5  -4   74.59    3.80
   5  -5   4   71.89    5.70
  -5   5  -4   69.19    5.00
  -5   5  -4   67.99    6.10
  -5   5  -4   63.79    5.40
   5   5   4   74.29    4.50
   5   5   4   71.39    4.40
   6  -5   4   14.60    3.10
   6  -5   4   13.80    3.40
   6  -5   4   14.30    3.10
  -6  -5  -4   10.40    2.30
  -6  -5  -4   14.80    2.00
   6   5   4   13.60    2.60
  -6   5  -4   17.70    3.60
  -6   5  -4   19.80    3.40
   6   5   4    9.40    1.80
  -6   5  -4   17.80    3.40
   7  -5   4    7.10    3.80
   7  -5   4   11.40    3.60
  -7  -5  -4    9.20    1.90
  -7  -5  -4   13.00    2.80
   7  -5   4   13.30    3.30
  -7   5  -4    7.30    3.00
   7   5   4   10.60    2.90
  -7   5  -4    9.70    3.20
   7   5   4   11.40    2.10
  -7   5  -4   11.00    4.00
   8  -5   4    4.10    4.00
   8  -5   4   11.00    5.00
   8  -5   4    2.60    4.60
  -8  -5  -4    3.00    3.00
  -8   5  -4   -2.20    4.50
   8   5   4    3.30    3.10
   8   5   4   -1.70    2.20
  -8   5  -4   -1.30    3.90
  -8   5  -4   -0.60    3.30
   8  -6  -4   11.40    4.60
   8  -6  -4    6.80    3.30
   8   6  -4    6.80    3.50
   8   6  -4    9.10    3.80
  -8   6   4    6.50    4.30
   7  -6  -4   -1.70    2.50
   7  -6  -4   -4.60    3.30
   7  -6  -4    0.60    3.30
   7   6  -4   -2.00    2.80
  -7   6   4    9.10    3.50
  -7   6   4    4.70    3.20
   7   6  -4    2.20    2.80
  -7   6   4    4.60    2.60
   6  -6  -4   12.50    2.60
   6  -6  -4   10.30    3.00
   6  -6  -4   10.10    3.20
  -6   6   4   10.00    2.80
   6   6  -4   12.00    2.70
  -6   6   4   11.20    2.50
   6   6  -4   12.20    3.00
   5  -6  -4    3.80    2.40
   5  -6  -4    4.20    2.10
   5  -6  -4    5.00    2.60
  -5   6   4    2.90    2.30
   5   6  -4    3.80    1.80
   5   6  -4    6.70    2.20
   5   6  -4    5.80    1.00
  -5   6   4    5.00    1.50
  -5   6   4    3.30    2.00
   5   6  -4    4.30    1.10
   4  -6  -4   44.60    4.30
   4  -6  -4   46.00    4.10
   4  -6  -4   44.60    3.80
  -4   6   4   48.00    3.50
  -4   6   4   55.99    4.40
   4   6  -4   44.20    2.40
   4   6  -4   43.40    2.40
   4   6  -4   44.00    3.70
  -4   6   4   42.90    4.00
   3  -6  -4    8.30    2.10
   3  -6  -4   13.70    2.60
  -3  -6   4   11.00    1.90
  -3  -6   4   14.40    1.40
  -3  -6   4   12.00    1.40
  -3   6   4   14.10    2.20
  -3   6   4   10.70    2.10
  -3   6   4    9.60    2.40
   3   6  -4   14.20    1.60
   3   6  -4   13.00    1.60
   3   6  -4   11.10    2.10
  -2  -6   4  143.79    4.70
  -2  -6   4  150.88    5.70
   2  -6  -4  152.28    6.10
  -2  -6   4  142.79    4.70
   2  -6  -4  142.49    6.00
   2  -6  -4  141.39    5.90
  -2   6   4  134.19    5.90
  -2   6   4  147.69    6.00
   2   6  -4  143.89    4.90
   2   6  -4  139.69    5.80
   2   6  -4  138.59    4.90
   1  -6  -4   10.50    1.80
   1  -6  -4   18.10    2.40
  -1  -6   4   13.60    1.90
  -1  -6   4   16.90    2.00
  -1  -6   4   15.00    1.90
   1   6  -4   14.30    1.80
  -1   6   4   13.90    2.20
  -1   6   4   11.70    1.80
   1   6  -4   15.90    2.20
  -1   6   4   13.30    1.90
   0  -6   4   11.80    1.80
   0  -6  -4    8.20    1.70
   0  -6  -4   15.30    2.20
   0  -6  -4    8.60    1.60
   0  -6   4   12.60    1.80
   0   6   4    8.40    1.70
   0   6  -4   11.50    2.10
   0   6   4    9.40    1.90
   0   6   4    8.00    1.60
   0   6  -4    7.90    1.50
   0   6  -4   10.10    1.70
   1  -6   4   -0.20    1.10
  -1  -6  -4    0.90    1.20
   1  -6   4    1.50    1.30
   1  -6   4   -2.20    1.00
  -1  -6  -4   -0.20    1.00
  -1  -6  -4    0.10    1.20
   1   6   4   -0.50    1.40
  -1   6  -4    1.40    1.50
  -1   6  -4    1.70    1.40
   1   6   4    0.60    1.00
   1   6   4    1.40    1.20
  -1   6  -4    0.40    1.40
  -2  -6  -4   45.80    3.20
  -2  -6  -4   43.40    3.30
  -2  -6  -4   48.30    2.20
   2  -6   4   49.10    3.70
   2  -6   4   48.00    3.70
   2  -6   4   55.39    3.80
  -2   6  -4   53.59    3.80
   2   6   4   49.30    2.40
   2   6   4   47.20    3.40
  -2   6  -4   44.00    3.40
  -2   6  -4   49.40    3.80
   2   6   4   48.00    3.40
  -3  -6  -4   20.60    2.60
   3  -6   4   17.40    2.30
   3  -6   4   26.00    3.10
  -3  -6  -4   21.90    2.50
   3  -6   4   16.80    2.40
  -3   6  -4   28.20    3.10
  -3   6  -4   25.80    3.50
   3   6   4   27.50    2.80
   3   6   4   19.50    2.50
  -3   6  -4   25.80    3.50
   4  -6   4   26.80    3.20
  -4  -6  -4   34.70    2.90
   4  -6   4   31.50    3.60
   4  -6   4   34.70    4.40
  -4  -6  -4   30.90    3.10
   4   6   4   30.40    3.80
  -4   6  -4   31.00    4.30
   4   6   4   32.40    3.00
  -4   6  -4   33.60    3.70
  -4   6  -4   31.80    4.20
   5  -6   4   46.30    5.40
   5  -6   4   44.30    4.40
   5  -6   4   44.30    4.30
  -5  -6  -4   44.40    3.20
  -5  -6  -4   43.10    3.70
   5   6   4   39.70    3.90
  -5   6  -4   49.60    4.90
   5   6   4   38.80    3.30
  -5   6  -4   41.20    4.80
  -5   6  -4   42.60    4.40
  -6  -6  -4   10.70    2.00
   6  -6   4   15.00    3.80
   6  -6   4   10.30    3.70
   6  -6   4    5.90    2.90
  -6   6  -4    9.60    3.20
  -6   6  -4   16.90    3.60
   6   6   4    9.90    1.80
  -6   6  -4   11.80    3.70
   6   6   4    9.00    2.80
   7  -6   4    8.40    4.60
   7  -6   4   18.90    4.00
  -7  -6  -4   12.70    3.10
   7  -6   4   17.50    4.40
  -7  -6  -4   15.30    2.10
  -7   6  -4   13.50    4.00
  -7   6  -4   11.10    4.40
   7   6   4    8.20    2.20
  -7   6  -4    9.60    3.70
   7   6   4   17.40    3.20
   8  -6   4    8.10    4.60
  -8  -6  -4    1.30    3.10
   8   6   4    3.60    3.70
   8   6   4    1.80    2.40
  -8   6  -4    2.20    4.30
   8  -7  -4    2.10    4.10
  -8   7   4   -3.10    4.50
   8   7  -4    1.00    3.90
   8   7  -4    2.10    4.00
   7  -7  -4    3.30    3.90
   7  -7  -4    4.50    3.30
  -7   7   4    1.20    3.30
  -7   7   4    6.60    3.70
   7   7  -4   -5.80    2.90
   7   7  -4   -4.20    2.90
   6  -7  -4    5.30    3.20
   6  -7  -4    4.10    3.40
   6  -7  -4   10.20    3.00
  -6   7   4    7.20    3.40
  -6   7   4    7.10    3.20
   6   7  -4    4.80    1.20
  -6   7   4    9.10    4.30
   6   7  -4    6.40    2.60
   6   7  -4    1.40    2.60
   5  -7  -4    2.30    2.70
   5  -7  -4    5.60    3.20
   5   7  -4   -2.00    3.20
  -5   7   4    0.40    1.90
  -5   7   4    5.40    2.70
  -5   7   4    5.00    2.40
   5   7  -4    4.00    1.30
   5   7  -4    5.20    1.20
   5   7  -4    4.10    2.20
   4  -7  -4    2.60    2.60
   4  -7  -4    0.60    2.30
   4  -7  -4    3.30    2.40
   4   7  -4    2.60    1.80
  -4   7   4    0.40    1.70
   4   7  -4   -1.40    1.20
  -4   7   4    1.30    2.20
  -4   7   4    0.20    2.20
   4   7  -4    0.30    1.00
   3  -7  -4   31.30    3.80
   3  -7  -4   38.70    3.90
  -3  -7   4   42.40    2.40
  -3  -7   4   38.70    3.30
   3  -7  -4   40.50    4.80
  -3  -7   4   38.90    2.30
   3   7  -4   41.40    2.80
   3   7  -4   40.60    3.70
  -3   7   4   38.00    4.20
  -3   7   4   37.30    3.60
  -3   7   4   36.40    3.90
   3   7  -4   39.30    2.90
   2  -7  -4    8.60    2.20
   2  -7  -4    7.50    2.20
  -2  -7   4   10.00    1.60
  -2  -7   4    8.30    2.00
   2  -7  -4   13.00    4.30
  -2  -7   4    7.80    1.50
   2   7  -4    6.70    1.40
  -2   7   4    6.00    2.00
   2   7  -4    7.00    1.50
   2   7  -4    9.50    2.10
  -2   7   4    8.70    2.30
  -2   7   4    8.20    2.30
   1  -7  -4    3.30    1.60
   1  -7  -4    5.30    1.80
  -1  -7   4    3.00    1.60
  -1  -7   4    5.00    1.40
   1  -7  -4    5.40    1.90
  -1  -7   4    6.10    1.60
   1   7  -4    4.20    1.40
  -1   7   4    4.50    1.80
  -1   7   4    4.80    2.00
   1   7  -4    3.60    1.90
   0  -7   4    0.90    1.30
   0  -7  -4    4.00    1.60
   0  -7  -4    3.40    1.50
   0  -7  -4    0.90    1.50
   0  -7   4    4.00    1.60
   0   7  -4    4.20    1.90
   0   7   4    2.30    1.60
   0   7  -4    2.70    1.60
   0   7   4    1.70    1.70
   0   7  -4    4.20    1.70
   0   7   4    1.30    1.50
  -1  -7  -4    0.60    1.50
   1  -7   4    3.00    1.60
  -1  -7  -4    1.00    1.50
  -1  -7  -4    1.30    1.10
   1  -7   4   -1.10    1.40
   1  -7   4   -0.60    1.20
   1   7   4    0.20    1.60
  -1   7  -4    0.80    1.60
  -1   7  -4   -1.00    1.60
   1   7   4    0.50    1.30
  -1   7  -4   -0.30    1.60
   1   7   4    1.10    1.70
  -2  -7  -4   60.99    3.80
  -2  -7  -4   58.99    2.80
   2  -7   4   59.09    5.60
   2  -7   4   64.99    4.50
   2  -7   4   61.59    4.30
  -2  -7  -4   59.49    4.00
  -2   7  -4   57.49    4.30
   2   7   4   63.69    3.00
  -2   7  -4   59.99    4.10
   2   7   4   67.19    4.20
  -2   7  -4   60.39    4.50
   2   7   4   67.69    4.30
  -3  -7  -4  412.56   12.40
   3  -7   4  421.66   13.30
   3  -7   4  426.16   13.20
   3  -7   4  422.46   13.40
  -3  -7  -4  440.76   12.40
  -3  -7  -4  423.56   10.30
  -3   7  -4  437.76   13.50
   3   7   4  424.66   12.60
  -3   7  -4  451.55   13.40
   3   7   4  431.66   10.40
  -3   7  -4  428.56   13.40
   3   7   4  410.36   12.70
   4  -7   4    2.30    2.20
   4  -7   4   -0.90    2.10
  -4  -7  -4    3.30    1.40
  -4  -7  -4    1.50    1.80
   4  -7   4   -0.20    2.20
  -4   7  -4   -4.90    2.40
  -4   7  -4    4.50    2.60
  -4   7  -4   -1.00    2.10
   4   7   4    0.40    1.50
   4   7   4    1.10    2.30
   5  -7   4    5.10    2.70
  -5  -7  -4   10.60    2.60
   5  -7   4    6.30    3.50
   5  -7   4   14.70    3.40
  -5  -7  -4   11.90    2.10
   5   7   4    8.40    2.30
  -5   7  -4    7.90    2.50
  -5   7  -4    9.20    3.40
   5   7   4   12.50    2.20
  -5   7  -4    5.00    2.60
   6  -7   4   15.60    4.90
  -6  -7  -4   11.80    2.70
   6  -7   4    8.50    3.50
  -6  -7  -4   16.40    2.20
   6  -7   4   14.20    4.30
  -6   7  -4   10.90    3.70
  -6   7  -4   14.10    3.70
   6   7   4   13.10    2.30
  -6   7  -4   10.30    3.70
   6   7   4   11.50    3.00
   7  -7   4   18.20    5.60
  -7  -7  -4   21.70    3.50
   7  -7   4   19.30    4.80
  -7   7  -4   14.10    4.50
   7   7   4   19.80    3.80
   7   7   4   17.50    2.60
  -7   7  -4   29.70    5.00
  -7   7  -4   23.90    5.30
   7  -8  -4    2.30    4.90
   7  -8  -4    5.80    3.70
   7   8  -4    1.20    3.40
   7   8  -4    4.30    3.50
  -7   8   4    9.50    4.30
   6  -8  -4    8.20    3.90
   6  -8  -4    3.20    2.90
   6   8  -4    4.10    2.80
  -6   8   4    3.20    3.50
   6   8  -4    1.70    2.90
   6   8  -4    6.40    1.70
   6   8  -4    4.90    1.60
  -6   8   4   -1.50    3.80
  -6   8   4    3.70    3.20
   5  -8  -4    4.20    2.90
   5  -8  -4    3.50    2.20
   5  -8  -4    6.10    3.80
  -5   8   4    3.60    3.30
   5   8  -4   10.00    1.60
   5   8  -4    6.10    2.80
  -5   8   4    9.60    2.90
  -5   8   4   10.80    2.90
   5   8  -4    7.80    1.90
  -4  -8   4  161.88    4.80
   4  -8  -4  180.28    8.00
   4  -8  -4  163.68    8.30
   4  -8  -4  165.38    7.80
   4   8  -4  168.18    5.80
   4   8  -4  169.48    6.00
  -4   8   4  168.88    8.10
  -4   8   4  162.88    8.00
   4   8  -4  167.48    7.10
  -4   8   4  167.88    7.60
   3  -8  -4   -0.40    2.30
  -3  -8   4    3.80    1.30
  -3  -8   4    3.90    1.30
   3  -8  -4    4.60    4.20
  -3  -8   4    1.20    1.90
   3  -8  -4    2.30    2.60
  -3   8   4    3.70    2.70
   3   8  -4    4.60    1.70
   3   8  -4    2.30    1.30
  -3   8   4    0.00    1.70
   3   8  -4    0.90    2.10
  -2  -8   4   49.30    3.30
   2  -8  -4   45.80    4.50
   2  -8  -4   49.30    4.60
   2  -8  -4   56.49    4.50
  -2  -8   4   56.59    3.40
  -2  -8   4   46.10    3.90
  -2   8   4   53.49    4.30
   2   8  -4   54.69    3.40
  -2   8   4   50.09    4.70
  -2   8   4   44.10    4.10
   2   8  -4   51.29    3.70
   2   8  -4   53.79    4.20
   1  -8  -4   56.79    4.20
   1  -8  -4   56.99    4.50
  -1  -8   4   50.69    4.00
  -1  -8   4   57.59    3.60
  -1  -8   4   53.19    3.50
   1  -8  -4   59.39    4.60
  -1   8   4   58.99    4.80
  -1   8   4   60.59    4.40
  -1   8   4   55.29    4.30
   1   8  -4   54.89    3.70
   1   8  -4   56.29    4.50
   0  -8   4    6.50    1.60
   0  -8  -4    5.00    2.00
   0  -8  -4    7.40    1.90
   0  -8  -4    3.90    2.00
   0  -8   4    6.60    1.90
   0   8  -4    5.30    2.20
   0   8  -4   10.40    2.10
   0   8  -4    4.20    2.10
   0   8   4    6.50    2.10
   0   8   4    6.10    2.10
   0   8   4    6.80    1.90
   1  -8   4  125.49    5.90
  -1  -8  -4  117.49    5.80
   1  -8   4  122.09    5.70
  -1  -8  -4  116.89    5.70
   1  -8   4  120.69    5.70
  -1  -8  -4  118.49    5.00
  -1   8  -4  116.19    5.90
  -1   8  -4  121.89    6.10
  -1   8  -4  117.09    6.10
   1   8   4  114.89    6.10
   1   8   4  116.09    6.00
   1   8   4  116.29    5.20
  -2  -8  -4    2.60    2.00
   2  -8   4    5.80    2.10
  -2  -8  -4    5.10    1.80
   2  -8   4    4.50    2.20
  -2  -8  -4    6.80    2.00
   2  -8   4    3.90    2.10
   2   8   4    6.10    2.00
  -2   8  -4    5.50    2.30
   2   8   4    6.30    1.60
  -2   8  -4    5.80    2.20
  -2   8  -4    4.30    3.80
   2   8   4    2.00    2.10
  -3  -8  -4    4.60    1.80
  -3  -8  -4    4.40    2.10
   3  -8   4    4.90    2.60
   3  -8   4    2.60    2.30
   3  -8   4    7.30    2.40
  -3  -8  -4    5.40    1.10
  -3   8  -4    2.90    2.50
   3   8   4    2.50    1.20
  -3   8  -4    1.90    2.50
  -3   8  -4    1.30    2.20
   3   8   4   -0.30    1.80
   3   8   4    4.70    2.40
   4  -8   4    1.10    2.60
  -4  -8  -4    0.00    1.80
  -4  -8  -4   -1.10    1.60
   4  -8   4   -0.80    2.50
  -4   8  -4   -0.50    2.60
   4   8   4   -3.00    2.60
  -4   8  -4    3.90    2.20
  -4   8  -4   -0.60    2.80
   4   8   4    4.40    1.80
  -5  -8  -4    2.30    1.80
   5  -8   4   -3.20    2.90
  -5  -8  -4    0.00    2.20
   5  -8   4   -1.80    3.90
   5  -8   4    2.80    3.00
   5   8   4    3.50    2.40
  -5   8  -4    0.90    2.90
   5   8   4    0.40    1.80
  -5   8  -4    1.60    5.80
  -5   8  -4    1.90    3.20
   6  -8   4    4.30    3.80
  -6  -8  -4    8.80    2.30
   6  -8   4   10.80    5.00
  -6  -8  -4    1.90    2.50
  -6   8  -4    3.40    3.30
  -6   8  -4    0.30    4.10
   6   8   4    2.90    2.10
  -6   8  -4    2.10    4.30
   6   8   4    3.70    2.80
   7  -8   4    6.30    4.30
   7  -8   4    5.40    6.00
  -7  -8  -4   -5.00    3.10
   7   8   4    2.40    2.30
   7   8   4   -5.20    3.20
  -7   8  -4   -9.20    4.50
  -7   8  -4   -5.30    4.90
   6  -9  -4    4.60    4.00
   6  -9  -4   -0.90    4.60
  -6   9   4   -4.30    3.90
   6   9  -4    3.40    1.80
  -6   9   4    4.00    4.20
   6   9  -4    1.90    3.10
  -6   9   4    0.80    4.00
   6   9  -4    8.00    3.40
   5  -9  -4   -3.90    3.80
   5  -9  -4   -2.60    3.30
   5  -9  -4    9.60    3.90
  -5   9   4    6.40    3.10
  -5   9   4   -1.60    3.00
  -5   9   4    0.30    3.60
   5   9  -4   -0.40    2.00
   5   9  -4    4.00    1.60
   5   9  -4   -0.90    2.80
   4  -9  -4   13.70    3.80
   4  -9  -4    6.30    3.10
  -4  -9   4    8.00    1.60
   4  -9  -4    8.70    3.60
  -4  -9   4    7.10    1.50
  -4   9   4    7.30    3.30
  -4   9   4    7.60    2.90
  -4   9   4    6.40    3.00
   4   9  -4    8.70    1.70
   4   9  -4    9.10    2.20
   4   9  -4    9.30    3.00
  -3  -9   4    4.20    2.30
   3  -9  -4   -0.10    2.80
   3  -9  -4    0.30    2.40
   3  -9  -4    1.50    2.80
  -3  -9   4    3.10    1.70
  -3  -9   4    7.20    1.60
  -3   9   4    4.80    3.00
   3   9  -4    2.50    1.50
  -3   9   4    3.90    2.50
   3   9  -4   -1.20    1.80
   3   9  -4   -3.20    2.30
  -3   9   4    2.00    2.70
  -2  -9   4   14.40    2.20
   2  -9  -4   13.30    3.10
  -2  -9   4    8.40    2.40
  -2  -9   4    9.70    2.20
   2  -9  -4   10.30    3.10
   2  -9  -4    8.50    2.80
  -2   9   4    8.80    3.10
   2   9  -4    9.30    2.30
   2   9  -4    8.90    2.90
  -2   9   4    8.40    3.10
   2   9  -4    7.10    1.80
  -2   9   4    5.70    2.10
  -1  -9   4    0.80    2.10
  -1  -9   4    1.00    1.50
   1  -9  -4    4.00    2.40
  -1  -9   4    2.40    1.80
   1  -9  -4   -1.20    2.20
   1  -9  -4    2.20    2.10
   1   9  -4    2.30    2.10
  -1   9   4    3.20    2.00
  -1   9   4    2.80    2.70
  -1   9   4   -1.30    2.10
   1   9  -4   -1.00    1.70
   0  -9  -4   42.80    3.90
   0  -9   4   29.40    4.00
   0  -9  -4   31.60    3.70
   0  -9   4   33.70    3.50
   0  -9  -4   30.40    4.10
   0   9  -4   30.30    3.50
   0   9   4   28.70    3.50
   0   9   4   31.40    3.80
   0   9   4   28.80    3.90
   0   9  -4   36.40    4.30
   0   9  -4   31.50    4.00
  -1  -9  -4  193.88    8.50
  -1  -9  -4  193.38    7.10
   1  -9   4  189.78    7.90
   1  -9   4  194.08    7.90
  -1  -9  -4  185.18    8.00
   1  -9   4  198.08    8.40
   1   9   4  187.68    8.20
  -1   9  -4  204.88    8.50
  -1   9  -4  212.78   10.30
  -1   9  -4  205.78    8.50
   1   9   4  196.38    8.50
   1   9   4  185.58    7.20
   2  -9   4   40.50    4.90
   2  -9   4   36.80    4.20
   2  -9   4   40.50    4.80
  -2  -9  -4   30.70    4.00
  -2  -9  -4   38.70    3.20
  -2  -9  -4   33.90    4.20
  -2   9  -4   48.70    4.90
  -2   9  -4   46.70    5.40
   2   9   4   37.80    4.70
  -2   9  -4   36.20    4.60
   2   9   4   48.00    4.50
   2   9   4   43.20    3.40
  -3  -9  -4   26.60    2.50
   3  -9   4   16.50    3.30
   3  -9   4   39.90    5.10
  -3  -9  -4   30.80    3.50
  -3  -9  -4   29.70    4.10
   3  -9   4   31.50    4.00
   3   9   4   23.90    3.70
   3   9   4   32.40    4.20
  -3   9  -4   31.40    4.30
  -3   9  -4   22.40    3.50
   3   9   4   29.90    2.70
  -3   9  -4   29.70    4.30
   4  -9   4   23.10    4.30
   4  -9   4   20.60    3.50
  -4  -9  -4   30.00    3.60
   4  -9   4   31.30    5.10
  -4  -9  -4   21.60    3.20
   4   9   4   23.30    3.20
  -4   9  -4   26.30    4.50
  -4   9  -4   14.20    3.10
   4   9   4   20.60    4.00
   5  -9   4   -0.70    3.90
  -5  -9  -4   -2.30    4.50
   5  -9   4    4.30    4.90
  -5  -9  -4    1.20    2.10
  -5   9  -4    7.50    4.30
  -5   9  -4    5.40    4.10
   5   9   4    2.70    2.30
  -5   9  -4   -1.30    3.30
   5   9   4    2.80    3.00
   6  -9   4    3.80    5.60
   6  -9   4   -2.10    4.50
  -6  -9  -4    4.90    3.20
  -6   9  -4    6.10    4.00
   6   9   4    1.50    2.60
   6   9   4    3.80    3.60
  -6   9  -4   -2.30    4.40
  -6   9  -4    1.60    4.60
   5 -10  -4   -1.40    3.60
   5  10  -4    4.00    2.00
  -5  10   4   -1.70    3.50
  -5  10   4    8.80    3.90
   5  10  -4    1.10    2.60
  -5  10   4    4.70    4.80
   5  10  -4    4.60    3.40
   4 -10  -4   -2.30    6.50
   4 -10  -4   10.30    4.10
   4 -10  -4    6.40    4.30
  -4 -10   4    0.90    1.70
  -4 -10   4    0.10    1.70
   4  10  -4   -3.40    2.20
  -4  10   4   -0.10    3.30
  -4  10   4   -0.90    3.80
   4  10  -4   -0.60    3.10
  -4  10   4    0.40    3.90
   4  10  -4    1.10    1.90
   3 -10  -4   13.20    3.90
  -3 -10   4   19.10    3.20
   3 -10  -4   13.70    3.50
  -3 -10   4   22.00    2.80
  -3 -10   4   30.50    3.40
   3 -10  -4   11.90    3.90
   3  10  -4   18.40    2.90
   3  10  -4   18.30    2.60
  -3  10   4   24.10    4.70
   3  10  -4   13.30    6.30
  -3  10   4   22.30    3.70
  -3  10   4   16.70    3.20
   2 -10  -4   31.70    4.20
  -2 -10   4   26.10    3.00
   2 -10  -4   29.80    4.20
   2 -10  -4   16.90    3.30
  -2 -10   4   38.00    4.10
  -2 -10   4   24.50    3.60
  -2  10   4   29.60    4.40
   2  10  -4   28.50    3.40
  -2  10   4   34.90    4.70
  -2  10   4   36.90    5.00
   2  10  -4   26.70    4.00
   2  10  -4   18.20    2.60
   1 -10  -4  205.18    8.50
   1 -10  -4  206.48    9.20
  -1 -10   4  194.38    7.70
  -1 -10   4  199.38    8.60
  -1 -10   4  205.78    8.10
   1 -10  -4  204.48    9.10
  -1  10   4  197.68    9.30
   1  10  -4  207.18    8.90
  -1  10   4  201.48   10.10
  -1  10   4  202.78    8.90
   1  10  -4  202.28    8.30
   0 -10   4   17.30    3.30
   0 -10  -4   24.00    3.90
   0 -10  -4   26.30    3.50
   0 -10  -4   16.70    2.80
   0 -10   4   24.40    3.20
   0  10  -4   30.90    4.20
   0  10  -4   24.60    3.80
   0  10  -4   18.40    2.90
   0  10   4   25.60    3.50
   0  10   4   19.80    4.30
   1 -10   4   24.90    5.20
   1 -10   4   21.20    3.60
  -1 -10  -4   22.20    3.70
   1 -10   4   16.70    3.00
  -1 -10  -4   21.50    3.60
  -1  10  -4   24.50    4.00
   1  10   4   23.60    3.10
  -1  10  -4   15.80    3.40
   1  10   4   25.50    4.10
   1  10   4   23.00    3.80
  -1  10  -4   26.80    4.00
   2 -10   4    7.10    3.00
  -2 -10  -4   -3.50    2.20
   2 -10   4    3.70    3.30
  -2 -10  -4    3.50    1.90
  -2 -10  -4    3.40    2.50
   2 -10   4    1.10    3.20
  -2  10  -4    2.50    5.10
   2  10   4    3.90    2.20
  -2  10  -4    2.10    3.30
  -2  10  -4   -0.40    2.90
   2  10   4    0.00    2.70
   2  10   4   -1.40    2.90
  -3 -10  -4   -0.50    2.40
  -3 -10  -4    0.50    2.20
   3 -10   4    2.00    3.70
  -3 -10  -4   -5.70    2.30
   3 -10   4   -5.40    3.30
   3 -10   4    3.30    3.50
  -3  10  -4    0.20    3.40
  -3  10  -4    0.90    3.00
   3  10   4    2.90    3.20
   3  10   4   -1.60    2.20
   3  10   4    2.70    1.90
  -3  10  -4    5.30    4.00
  -4 -10  -4    1.50    2.80
   4 -10   4    2.90    4.00
  -4 -10  -4    5.40    2.40
   4 -10   4    6.10    4.50
   4  10   4    4.10    2.60
   4  10   4    6.80    3.70
  -4  10  -4    5.50    3.40
  -4  10  -4    4.10    4.60
  -5 -10  -4    2.70    3.40
   5 -10   4    0.40    5.60
   5 -10   4    9.10    4.80
   5  10   4   11.20    3.70
   5  10   4   10.60    3.10
  -5  10  -4    3.90    4.60
  -5  10  -4    1.20    4.70
  -5  10  -4    3.50    4.00
  -4 -11   4    2.30    2.30
   4 -11  -4   -0.80    4.30
   4 -11  -4   -9.40    5.20
   4  11  -4   -2.80    2.30
   4  11  -4    1.00    3.20
  -4  11   4    0.60    4.30
  -4  11   4   -2.10    4.60
   4  11  -4    1.80    3.70
  -4  11   4   -2.90    4.40
   3 -11  -4    6.30    4.40
   3 -11  -4    6.40    4.20
  -3 -11   4    5.20    2.50
   3 -11  -4   -0.40    4.30
  -3 -11   4    3.40    3.50
  -3  11   4   -3.10    4.60
   3  11  -4    2.10    2.20
   3  11  -4    1.70    3.60
   3  11  -4    3.60    3.30
  -3  11   4    9.40    4.00
  -3  11   4    0.20    3.70
  -2 -11   4    1.30    2.50
  -2 -11   4    2.90    3.30
   2 -11  -4    0.10    3.50
   2 -11  -4   -4.30    3.60
   2 -11  -4    2.10    3.60
   2  11  -4   -3.80    3.40
  -2  11   4   -2.50    3.20
  -2  11   4    9.10    3.60
   2  11  -4   -1.80    2.30
  -1 -11   4   66.29    5.80
   1 -11  -4   74.59    7.40
   1 -11  -4   63.59    6.60
  -1 -11   4   55.19    6.10
   1 -11  -4   69.79    6.90
  -1 -11   4   75.39    5.60
  -1  11   4   70.49    7.40
   1  11  -4   53.99    5.60
   1  11  -4   70.89    6.30
  -1  11   4   80.29    6.50
  -1  11   4   73.89    6.70
   0 -11   4    1.60    3.20
   0 -11  -4    2.80    3.30
   0 -11   4    0.50    2.90
   0 -11  -4    4.00    3.00
   0 -11  -4    0.60    3.10
   0 -11   4    1.90    2.70
   0  11   4    1.50    5.30
   0  11   4   -0.10    3.70
   0  11  -4    0.60    2.90
   0  11  -4   -0.10    3.50
   0  11   4    0.80    2.90
   0  11  -4    0.10    3.30
   1 -11   4    2.50    3.40
   1 -11   4    5.70    3.00
   1 -11   4    4.70    2.80
  -1 -11  -4    0.90    3.30
  -1 -11  -4   -0.10    2.80
  -1 -11  -4   -0.10    3.10
  -1  11  -4    2.20    3.50
   1  11   4    2.50    3.00
  -1  11  -4    3.00    3.40
  -1  11  -4    3.20    4.00
   1  11   4    2.40    2.80
   1  11   4    2.60    3.40
   2 -11   4   10.30    3.90
   2 -11   4   11.10    3.50
  -2 -11  -4    8.10    2.70
   2 -11   4   14.60    3.80
  -2 -11  -4   12.80    3.70
  -2  11  -4    7.20    3.70
  -2  11  -4    7.40    4.30
   2  11   4   14.80    3.10
   2  11   4   11.60    3.40
   2  11   4    6.20    3.80
  -2  11  -4    0.90    3.60
   3 -11   4   -2.40    4.10
  -3 -11  -4    1.70    2.10
  -3 -11  -4   -2.00    3.00
   3 -11   4   -6.60    3.80
  -3  11  -4    0.80    3.50
   3  11   4   -3.60    3.10
   3  11   4    2.70    2.50
  -3  11  -4   -1.20    3.50
  -3  11  -4    2.00    4.90
   3  11   4   -1.10    3.70
   4 -11   4    7.20    5.80
   4 -11   4   10.70    5.60
   4  11   4    2.70    3.30
  -4  11  -4   -1.60    4.30
  -4  11  -4    1.40    5.70
  -4  11  -4    3.60    4.10
   2 -12  -4    3.80    5.90
   2 -12  -4    8.60    4.60
  -2 -12   4    1.30    3.90
   2 -12  -4    1.70    4.40
  -2  12   4   -8.00    5.00
   2  12  -4    6.40    4.40
   2  12  -4   -7.30    3.10
  -2  12   4    2.30    3.90
  -2  12   4   10.00    4.70
   1 -12  -4   -5.70    4.20
   1 -12  -4   -9.10    4.70
  -1 -12   4   -3.20    3.80
   1 -12  -4    1.20    4.70
  -1  12   4   -2.00    4.80
  -1  12   4    9.00    4.30
   1  12  -4    2.10    4.50
   1  12  -4   -0.20    3.30
  -1  12   4   -4.70    4.00
   0 -12  -4   -1.80    4.20
   0 -12   4    8.40    3.80
   0 -12  -4    0.50    4.00
   0 -12  -4   -4.50    4.30
   0  12   4    1.60    4.00
   0  12  -4    6.10    4.40
   0  12  -4   -1.00    4.70
   0  12   4    3.60    4.90
   0  12   4   -1.70    4.10
   0  12  -4   -7.90    3.50
  -1 -12  -4    4.00    3.50
  -1  12  -4    4.50    5.10
   1  12   4   17.20    5.00
  -1  12  -4    8.00    4.80
  -1  12  -4    3.50    4.70
   1  12   4   12.70    7.20
   1  12   4    1.20    4.20
  -2 -12  -4   -3.30    3.00
  -2  12  -4    1.50    4.70
  -2  12  -4   -8.60    4.50
   2  12   4    4.00    4.20
  -2  12  -4   10.40    8.00
   2  12   4    2.70    3.70
   9   0  -5   -4.50    1.90
   9   0  -5   -2.10    2.30
   9   0  -5    6.10    4.90
   8   0  -5    1.20    1.80
   8   0  -5    4.70    3.40
  -8   0   5   -1.70    3.10
   8   0  -5    1.80    1.50
   7   0  -5    0.40    2.50
  -7   0   5    0.10    2.30
   7   0  -5   -0.70    1.40
   7   0  -5    0.90    1.20
  -6   0   5   -2.20    1.80
   6   0  -5    0.00    0.90
   6   0  -5    0.00    1.10
   6   0  -5   -2.60    1.80
   5   0  -5    0.40    0.80
   5   0  -5    0.80    1.60
  -5   0   5   -0.10    1.40
   5   0  -5   -0.30    0.90
   4   0  -5    0.30    0.70
  -4   0   5    0.40    0.50
  -4   0   5   -1.80    1.20
   4   0  -5   -1.60    1.10
  -4   0   5   -0.50    0.60
   4   0  -5    0.00    0.60
  -3   0   5    0.10    0.40
  -3   0   5    0.20    0.60
   3   0  -5   -0.40    0.60
   3   0  -5    1.40    1.10
   3   0  -5   -1.00    0.50
   2   0  -5   -0.30    0.50
   2   0  -5    0.00    0.60
  -2   0   5   -0.70    0.50
  -2   0   5   -0.30    0.40
   2   0  -5    0.60    1.20
  -1   0   5   -0.60    0.50
   1   0  -5    0.30    0.80
  -1   0   5   -0.30    0.60
   1   0  -5    0.70    0.70
   1   0  -5   -0.10    0.60
   0   0   5   -1.40    0.70
   0   0   5    0.30    0.60
   0   0  -5    0.40    0.70
   0   0  -5    0.70    0.70
   0   0  -5    0.40    0.80
   1   0   5   -0.40    0.50
  -1   0  -5   -0.70    0.70
   1   0   5   -0.50    0.70
   1   0   5    0.10    0.60
  -1   0  -5   -0.40    0.80
  -1   0  -5    0.10    0.70
   2   0   5   -0.10    1.00
   2   0   5   -1.10    0.70
   2   0   5   -1.10    0.60
  -2   0  -5   -0.30    0.70
  -2   0  -5   -0.90    0.80
  -2   0  -5   -0.30    1.70
  -3   0  -5    0.20    1.10
   3   0   5   -0.50    1.10
  -3   0  -5   -1.00    1.20
   3   0   5   -0.50    0.80
  -3   0  -5    0.40    0.80
   3   0   5    0.60    1.80
   4   0   5   -0.60    1.10
   4   0   5    1.20    1.00
  -4   0  -5   -1.90    1.20
  -4   0  -5    0.00    1.00
  -4   0  -5    0.10    1.00
   4   0   5   -0.30    1.30
   5   0   5    0.80    1.50
   5   0   5    0.20    1.20
  -5   0  -5   -0.10    1.70
  -5   0  -5   -1.40    1.90
  -5   0  -5    3.10    1.40
   5   0   5   -2.40    1.60
   6   0   5   -0.70    1.90
  -6   0  -5   -0.80    1.80
  -6   0  -5   -2.10    1.40
  -6   0  -5   -0.90    1.50
   6   0   5    2.30    1.70
   6   0   5    1.70    1.60
  -7   0  -5    1.60    1.90
  -7   0  -5    3.20    2.40
   7   0   5    1.70    2.00
   7   0   5   -4.20    2.40
   7   0   5   -4.30    1.90
  -7   0  -5   -0.40    1.60
  -8   0  -5   -0.30    2.80
   8   0   5    0.50    2.40
   8   0   5    0.80    3.20
  -8   0  -5    0.80    2.50
  -8   0  -5    1.10    2.30
   8   0   5   -0.30    4.40
   9   0   5    1.40    3.00
  -9   0  -5    3.20    3.40
   9   0   5    1.70    6.30
   9   0   5   -1.00    3.70
   9  -1  -5   13.20    5.20
   9  -1  -5    3.30    2.20
   9  -1  -5   11.10    3.00
  -9   1   5    5.80    4.00
   9   1  -5    7.50    2.20
   9   1  -5    4.90    4.90
   8  -1  -5    1.90    2.20
   8  -1  -5   -7.70    3.40
   8  -1  -5    1.00    1.60
   8   1  -5    8.70    3.40
  -8   1   5    1.30    2.80
   8   1  -5    0.90    1.30
   8   1  -5    1.50    1.50
   7  -1  -5   21.00    4.30
   7  -1  -5   18.20    2.30
   7  -1  -5   18.10    2.30
   7   1  -5   16.50    1.90
  -7   1   5   14.40    2.80
   7   1  -5   13.50    2.90
  -7   1   5   15.30    1.70
   7   1  -5   16.10    2.10
  -7   1   5   17.90    2.00
   6  -1  -5   -1.20    1.90
   6  -1  -5    2.50    2.10
   6  -1  -5   -0.40    1.30
   6   1  -5   -0.30    1.00
   6   1  -5    0.70    2.00
  -6   1   5   -1.40    1.10
  -6   1   5    1.60    0.90
  -6   1   5   -0.70    1.80
   5  -1  -5   -2.00    1.50
   5  -1  -5    1.90    0.90
   5  -1  -5    0.70    1.10
   5   1  -5   -0.40    1.60
   5   1  -5    0.70    0.60
  -5   1   5    0.70    1.60
   5   1  -5    0.10    0.70
  -5   1   5   -0.60    1.00
   4  -1  -5   13.70    1.60
   4  -1  -5   11.60    2.00
   4  -1  -5   11.00    1.40
   4   1  -5   11.80    1.00
   4   1  -5   13.90    1.90
   4   1  -5   12.90    1.10
  -4   1   5   11.20    1.50
  -4   1   5   12.10    2.00
  -4   1   5   12.50    1.20
   3  -1  -5  150.08    5.60
   3  -1  -5  146.99    4.60
   3  -1  -5  150.08    4.60
   3   1  -5  149.88    5.40
   3   1  -5  150.88    4.10
  -3   1   5  149.39    4.50
  -3   1   5  154.28    4.50
   3   1  -5  146.19    4.00
  -3   1   5  146.09    5.50
  -2  -1   5   91.09    2.60
   2  -1  -5   88.89    3.20
  -2  -1   5   92.99    2.70
   2  -1  -5   89.59    3.80
   2   1  -5   85.59    3.70
   2   1  -5   88.99    2.80
   2   1  -5   87.99    2.80
  -2   1   5   86.99    3.70
  -2   1   5   87.19    3.10
  -2   1   5   89.49    3.20
   1  -1  -5  331.07    8.80
   1  -1  -5  338.57    9.20
  -1  -1   5  348.17    8.50
  -1  -1   5  339.47    8.40
   1  -1  -5  330.77    8.90
   1   1  -5  338.67    8.60
  -1   1   5  342.57    8.80
   1   1  -5  327.67    9.20
   1   1  -5  335.57    8.60
   0  -1  -5  278.07    7.60
   0  -1  -5  261.87    7.30
   0  -1   5  264.47    7.40
   0  -1   5  273.87    7.60
   0  -1  -5  273.27    7.50
   0   1  -5  272.47    7.40
   0   1   5  279.67    7.50
   0   1  -5  275.77    7.70
   0   1   5  285.97    7.60
   0   1  -5  278.97    7.40
  -1  -1  -5 1397.96   32.00
   1  -1   5 1405.76   32.40
  -1  -1  -5 1388.16   32.50
  -1  -1  -5 1350.66   32.50
   1  -1   5 1436.66   32.50
   1  -1   5 1390.36   32.40
  -1   1  -5 1392.46   32.50
   1   1   5 1361.06   32.50
   1   1   5 1365.16   32.40
  -1   1  -5 1407.96   32.40
  -1   1  -5 1376.96   32.40
   2  -1   5    4.70    1.00
  -2  -1  -5    5.30    0.80
  -2  -1  -5    4.00    1.00
   2  -1   5    5.90    1.20
  -2  -1  -5    5.50    1.20
   2  -1   5    4.10    0.90
   2   1   5    4.70    1.10
  -2   1  -5    4.50    1.20
  -2   1  -5    3.50    1.20
   2   1   5    5.40    0.80
   2   1   5    4.70    1.00
  -2   1  -5    6.00    1.20
  -3  -1  -5   98.59    4.00
  -3  -1  -5   93.39    3.90
   3  -1   5   90.59    4.10
  -3  -1  -5   90.89    3.10
   3  -1   5   88.19    3.70
   3   1   5   93.79    3.10
   3   1   5   96.99    3.90
  -3   1  -5   95.59    3.80
   3   1   5   87.39    4.70
  -3   1  -5   94.89    4.20
  -3   1  -5   93.19    4.10
   4  -1   5  502.35   13.10
   4  -1   5  491.25   13.50
  -4  -1  -5  495.95   13.50
  -4  -1  -5  501.85   13.30
  -4  -1  -5  494.45   12.30
   4  -1   5  494.85   13.70
  -4   1  -5  489.75   13.60
   4   1   5  493.55   13.30
   4   1   5  479.85   13.50
  -4   1  -5  511.35   13.20
  -4   1  -5  491.25   13.40
   4   1   5  490.35   12.20
   5  -1   5   35.00    2.90
   5  -1   5   31.10    3.10
  -5  -1  -5   34.50    2.40
  -5  -1  -5   32.90    2.90
   5  -1   5   33.10    3.40
  -5   1  -5   29.10    3.00
  -5   1  -5   33.80    3.10
   5   1   5   32.00    2.90
   5   1   5   35.80    2.40
   5   1   5   34.30    3.30
  -6  -1  -5   99.29    5.30
  -6  -1  -5   94.29    4.20
   6  -1   5   92.49    5.60
   6  -1   5  102.29    5.30
   6  -1   5   96.49    4.80
  -6  -1  -5   93.89    4.70
   6   1   5   93.29    5.20
   6   1   5   92.29    5.60
  -6   1  -5   92.79    4.90
  -6   1  -5   99.99    5.00
   7  -1   5    1.60    2.70
  -7  -1  -5    0.60    2.30
   7  -1   5    2.40    1.90
   7  -1   5   -0.70    2.70
  -7  -1  -5    1.00    1.70
  -7  -1  -5   -1.00    1.60
   7   1   5    0.90    1.80
  -7   1  -5    4.40    2.10
   7   1   5    0.50    2.60
  -7   1  -5    0.80    1.90
   7   1   5    1.70    1.80
  -7   1  -5    0.10    2.30
   8  -1   5    2.40    2.60
   8  -1   5    0.60    3.20
   8  -1   5   -4.30    2.70
  -8  -1  -5   -0.20    3.00
  -8  -1  -5    3.00    2.10
  -8  -1  -5    1.90    2.20
   8   1   5    4.10    2.90
   8   1   5    1.60    2.40
  -8   1  -5   -2.10    2.40
  -8   1  -5   -0.80    3.10
  -8   1  -5    1.20    2.80
  -9  -1  -5    1.00    3.00
   9  -1   5    8.10    3.60
   9  -1   5    0.90    4.10
   9   1   5    9.10    3.50
   9   1   5    5.80    5.70
   9   1   5    2.90    2.90
  -9   1  -5   13.70    4.20
   9  -2  -5   -1.60    2.90
   9  -2  -5   -0.10    2.40
   9   2  -5    5.10    4.70
  -9   2   5    4.50    4.00
  -9   2   5    1.70    2.30
   8  -2  -5    5.30    3.70
   8  -2  -5    2.50    1.80
   8  -2  -5   -2.60    2.20
  -8   2   5   -2.30    2.20
   8   2  -5   -0.30    3.50
  -8   2   5    0.90    3.10
  -8   2   5   -1.30    1.60
   7  -2  -5   -0.50    1.40
   7  -2  -5   -0.10    1.70
   7  -2  -5   -3.00    2.70
   7   2  -5   -0.10    2.60
  -7   2   5    2.30    1.70
  -7   2   5   -1.50    2.60
  -7   2   5   -0.50    1.20
   6  -2  -5   -0.30    1.50
   6  -2  -5   -0.10    1.10
   6  -2  -5    1.70    2.20
  -6   2   5   -0.40    1.10
  -6   2   5    1.60    1.40
  -6   2   5    0.40    2.20
   6   2  -5    0.30    1.90
   5  -2  -5   40.50    3.50
   5  -2  -5   39.00    2.90
   5  -2  -5   38.10    2.50
  -5   2   5   41.90    2.70
  -5   2   5   34.60    2.50
   5   2  -5   36.60    3.30
  -5   2   5   36.70    3.50
   4  -2  -5  135.99    4.80
   4  -2  -5  137.59    4.70
   4  -2  -5  125.59    5.50
  -4   2   5  127.39    4.30
  -4   2   5  126.59    4.60
   4   2  -5  138.39    5.30
  -4   2   5  130.09    5.60
   3  -2  -5  208.78    6.20
   3  -2  -5  203.28    7.00
  -3   2   5  205.38    7.00
  -3   2   5  200.68    6.10
  -3   2   5  209.48    6.00
   3   2  -5  204.88    5.00
   3   2  -5  210.38    6.70
   3   2  -5  204.08    6.70
   3   2  -5  201.18    5.10
  -2  -2   5   88.99    2.60
   2  -2  -5   85.89    3.40
   2  -2  -5   88.49    3.80
   2  -2  -5   82.29    3.40
   2   2  -5   83.09    3.70
   2   2  -5   87.29    2.60
  -2   2   5   77.79    4.30
  -2   2   5   83.99    3.80
   2   2  -5   82.49    2.70
   1  -2  -5   69.79    3.00
  -1  -2   5   74.79    3.80
  -1  -2   5   75.99    2.60
   1  -2  -5   75.39    3.10
  -1  -2   5   73.99    2.60
   1  -2  -5   73.59    3.20
  -1   2   5   74.49    3.20
   1   2  -5   73.79    2.70
   1   2  -5   69.39    3.20
   1   2  -5   72.69    2.60
  -1   2   5   71.29    3.00
   0  -2  -5    5.20    1.00
   0  -2   5    7.00    1.10
   0  -2  -5    5.90    0.90
   0  -2  -5    6.80    1.20
   0  -2   5    9.50    1.40
   0   2  -5    9.00    1.20
   0   2   5    4.60    0.90
   0   2  -5    6.80    1.10
   0   2   5    8.70    1.30
   0   2  -5    6.50    1.20
   1  -2   5   38.60    2.20
   1  -2   5   38.50    2.20
  -1  -2  -5   39.00    1.80
  -1  -2  -5   37.00    2.30
  -1  -2  -5   39.00    2.40
  -1  -2  -5   38.20    1.80
   1  -2   5   37.60    2.20
   1   2   5   37.70    2.30
  -1   2  -5   36.20    2.30
  -1   2  -5   38.80    2.40
  -1   2  -5   41.10    2.30
   1   2   5   39.00    2.40
   2  -2   5  531.35   14.00
   2  -2   5  539.25   14.10
  -2  -2  -5  524.15   14.00
  -2  -2  -5  543.55   12.70
  -2  -2  -5  541.15   12.70
   2  -2   5  543.65   14.00
  -2  -2  -5  551.64   13.90
  -2   2  -5  551.64   14.00
   2   2   5  538.85   14.00
  -2   2  -5  530.95   14.10
   2   2   5  546.15   14.00
  -2   2  -5  548.55   14.00
   3  -2   5  110.19    4.60
   3  -2   5  115.19    4.50
  -3  -2  -5  106.09    3.20
  -3  -2  -5  113.39    4.40
   3  -2   5  110.49    4.70
  -3   2  -5  113.99    4.80
   3   2   5  110.69    4.40
   3   2   5  110.19    4.50
   3   2   5  111.49    3.10
  -3   2  -5  118.29    4.60
  -3   2  -5  116.29    4.60
   4  -2   5   86.99    4.20
  -4  -2  -5   91.89    2.80
  -4  -2  -5   88.89    4.00
   4  -2   5   88.39    4.60
   4  -2   5   92.99    4.40
   4   2   5   89.89    4.10
  -4   2  -5   89.79    4.30
  -4   2  -5   98.09    4.40
  -4   2  -5   94.39    4.60
   4   2   5   86.89    4.20
   4   2   5   91.99    2.80
  -5  -2  -5    4.30    1.30
  -5  -2  -5    5.20    1.80
   5  -2   5    2.60    1.90
   5  -2   5    3.80    1.60
   5  -2   5    3.50    1.80
  -5  -2  -5    4.10    0.90
  -5   2  -5    2.90    1.40
  -5   2  -5    2.80    2.00
  -5   2  -5    4.00    1.70
   5   2   5    4.60    0.90
   5   2   5    5.00    1.30
   5   2   5    3.20    1.70
   6  -2   5    0.20    2.40
   6  -2   5   -0.20    1.90
   6  -2   5    1.40    2.30
  -6  -2  -5    0.00    1.10
  -6  -2  -5   -2.10    1.80
  -6  -2  -5    0.30    1.40
   6   2   5   -0.70    1.80
   6   2   5    1.00    1.10
  -6   2  -5    0.50    1.70
  -6   2  -5    4.20    2.10
   6   2   5   -0.90    1.50
   7  -2   5    1.80    3.00
  -7  -2  -5    6.00    2.60
   7  -2   5    5.80    2.50
  -7  -2  -5    1.90    1.80
   7  -2   5    3.80    2.60
  -7  -2  -5    3.00    1.60
  -7   2  -5    7.00    2.50
  -7   2  -5    3.80    2.30
   7   2   5    5.60    1.80
   7   2   5    5.60    1.60
   7   2   5    5.10    2.70
  -8  -2  -5    5.20    2.30
   8  -2   5    9.50    3.10
   8  -2   5    5.50    3.40
   8  -2   5    7.50    4.00
  -8  -2  -5   11.90    4.20
  -8  -2  -5    8.80    2.00
   8   2   5   11.80    2.60
   8   2   5    5.60    3.10
  -8   2  -5    6.40    3.60
   8   2   5    8.20    2.30
  -8   2  -5    2.30    2.80
   9  -2   5    4.70    4.60
  -9   2  -5    4.10    4.00
   9   2   5    2.20    3.20
   9  -3  -5   -3.00    2.60
   9  -3  -5   -2.60    3.60
  -9   3   5   -9.40    4.50
  -9   3   5   -1.90    3.00
   9   3  -5   11.20    5.10
   9   3  -5    1.00    4.10
   8  -3  -5    1.00    1.90
   8  -3  -5   -0.60    6.00
   8  -3  -5    0.40    2.60
  -8   3   5    1.50    1.80
  -8   3   5    2.90    3.50
   8   3  -5   -3.10    3.00
   8   3  -5   -1.80    3.30
  -8   3   5    4.90    2.60
   7  -3  -5   -0.60    1.60
   7  -3  -5   -0.10    2.00
   7  -3  -5    4.40    2.90
   7   3  -5   -4.50    2.50
  -7   3   5    2.10    2.70
  -7   3   5    0.30    1.50
   7   3  -5    3.00    2.50
  -7   3   5   -4.00    2.10
   6  -3  -5   -3.60    2.10
   6  -3  -5    3.00    1.50
   6  -3  -5    2.70    1.80
  -6   3   5    1.60    1.30
  -6   3   5    1.60    3.60
   6   3  -5    2.30    2.10
  -6   3   5   -2.30    1.60
   6   3  -5    0.90    2.00
   5  -3  -5    0.10    1.00
   5  -3  -5   -0.60    1.80
   5  -3  -5    1.10    1.40
  -5   3   5    1.30    1.50
  -5   3   5    2.00    1.70
   5   3  -5   -2.20    2.40
   5   3  -5   -1.00    1.60
   4  -3  -5   12.20    1.90
   4  -3  -5   14.60    2.00
   4  -3  -5   12.90    2.60
   4   3  -5   11.00    1.70
   4   3  -5   14.80    2.10
  -4   3   5   14.60    1.70
  -4   3   5   12.30    2.20
  -4   3   5   12.40    1.80
   3  -3  -5    1.20    1.20
   3  -3  -5    2.00    1.00
   3  -3  -5   -0.30    1.30
   3   3  -5    1.50    0.50
   3   3  -5    0.90    0.50
   3   3  -5    0.00    1.20
  -3   3   5    0.60    0.60
  -3   3   5    0.30    1.30
   2  -3  -5   18.20    1.90
  -2  -3   5   18.70    1.00
  -2  -3   5   18.40    1.00
   2  -3  -5   18.90    2.00
   2  -3  -5   14.50    2.00
   2   3  -5   16.10    1.30
   2   3  -5   19.60    1.30
  -2   3   5   14.80    2.00
  -2   3   5   16.80    1.70
   2   3  -5   17.10    2.00
   1  -3  -5  694.93   17.70
   1  -3  -5  710.83   17.70
  -1  -3   5  728.43   17.90
  -1  -3   5  708.03   16.90
  -1  -3   5  728.23   17.00
   1  -3  -5  696.73   17.80
   1   3  -5  713.23   17.10
  -1   3   5  733.63   17.70
  -1   3   5  697.03   17.70
   1   3  -5  716.13   17.00
  -1   3   5  706.43   17.70
   1   3  -5  688.03   17.90
   0  -3  -5  105.79    4.10
   0  -3  -5  104.39    4.10
   0  -3  -5  107.59    3.80
   0  -3   5  108.19    4.20
   0   3  -5  104.39    3.80
   0   3  -5  105.49    3.90
   0   3   5  106.19    4.10
   0   3   5  103.09    3.70
   0   3  -5  106.19    4.20
  -1  -3  -5  121.89    4.60
   1  -3   5  122.39    4.60
  -1  -3  -5  115.59    4.50
   1  -3   5  118.59    4.30
  -1  -3  -5  122.59    3.70
   1  -3   5  124.79    4.50
  -1   3  -5  123.29    4.50
   1   3   5  120.59    4.40
   1   3   5  118.99    4.50
  -1   3  -5  112.59    4.30
  -1   3  -5  119.09    4.60
  -2  -3  -5  626.14   16.30
   2  -3   5  646.54   16.30
   2  -3   5  645.14   16.30
  -2  -3  -5  623.64   14.50
   2  -3   5  627.14   16.10
  -2  -3  -5  625.14   16.10
   2   3   5  623.24   16.00
  -2   3  -5  645.24   16.30
  -2   3  -5  609.04   16.20
   2   3   5  617.04   16.10
  -2   3  -5  617.44   16.00
   3  -3   5  117.79    5.80
  -3  -3  -5  123.09    4.70
  -3  -3  -5  115.69    4.80
   3  -3   5  120.79    4.90
   3   3   5  111.09    4.70
   3   3   5  116.89    4.70
  -3   3  -5  120.59    5.00
  -3   3  -5  123.19    5.10
  -3   3  -5  123.79    5.10
   4  -3   5   23.10    2.70
   4  -3   5   19.70    2.70
  -4  -3  -5   20.80    2.40
   4  -3   5   26.10    3.40
  -4   3  -5   22.60    2.80
  -4   3  -5   13.90    1.90
   4   3   5   22.20    2.30
   4   3   5   20.20    2.60
   5  -3   5   -0.50    2.00
   5  -3   5    4.50    2.30
  -5  -3  -5    1.30    1.30
   5  -3   5    2.90    1.70
  -5  -3  -5    1.60    1.60
   5   3   5    0.70    1.30
  -5   3  -5    3.10    2.00
  -5   3  -5    2.70    1.70
   5   3   5    2.40    1.80
  -5   3  -5    0.60    1.60
   6  -3   5   11.60    2.70
   6  -3   5   16.00    3.20
  -6  -3  -5   14.30    2.70
   6  -3   5   13.70    2.70
  -6  -3  -5   14.70    2.10
  -6   3  -5    7.80    2.10
   6   3   5   15.20    2.10
  -6   3  -5   12.00    2.80
  -6   3  -5   15.20    3.00
  -7  -3  -5   26.90    3.40
   7  -3   5   30.60    4.50
   7  -3   5   36.10    4.60
  -7  -3  -5   29.30    3.10
   7  -3   5   26.00    3.80
   7   3   5   27.60    3.40
  -7   3  -5   28.00    3.90
  -7   3  -5   19.60    3.10
   7   3   5   24.40    3.30
  -8  -3  -5   -1.60    2.10
   8  -3   5    0.60    3.50
   8  -3   5    1.80    3.70
  -8  -3  -5   -0.20    3.00
  -8   3  -5    4.20    2.80
  -8   3  -5    4.30    3.30
   8   3   5    5.50    2.40
   8   3   5    1.40    3.20
   8   3   5    1.00    1.20
   9  -3   5    2.30    4.00
   9  -3   5    0.10    5.10
  -9   3  -5    4.30    4.60
   9   3   5    1.20    3.60
  -9   4   5   -2.40    4.90
   9   4  -5    4.80    4.50
   9   4  -5   -0.70    4.80
   8  -4  -5    4.30    3.30
   8  -4  -5   -0.30    2.40
   8  -4  -5    5.30    3.80
  -8   4   5   -1.60    2.90
  -8   4   5   -1.80    2.20
   8   4  -5    5.30    3.50
  -8   4   5    3.00    3.80
   8   4  -5   -1.70    3.20
   7  -4  -5    1.40    1.80
   7  -4  -5   -2.80    2.90
   7  -4  -5    4.80    2.50
   7   4  -5    5.30    2.70
  -7   4   5    6.70    2.60
   7   4  -5    5.70    2.80
  -7   4   5    9.10    2.00
  -7   4   5    6.90    3.10
   6  -4  -5   33.90    3.30
   6  -4  -5   39.40    4.20
  -6   4   5   37.80    3.10
   6   4  -5   37.00    4.00
   6   4  -5   36.70    3.90
  -6   4   5   38.60    3.80
  -6   4   5   35.10    4.10
   5  -4  -5   35.00    3.00
   5  -4  -5   37.10    3.90
   5  -4  -5   32.40    3.50
  -5   4   5   38.10    3.40
   5   4  -5   32.50    3.50
  -5   4   5   37.10    3.80
  -5   4   5   37.20    2.60
   5   4  -5   38.60    3.40
   4  -4  -5    0.40    1.10
   4  -4  -5   -2.20    1.70
   4  -4  -5    0.00    1.20
  -4   4   5    0.70    1.00
   4   4  -5    0.20    1.40
  -4   4   5   -0.30    1.50
   4   4  -5    0.60    1.40
   3  -4  -5  103.59    4.50
   3  -4  -5  106.39    4.90
   3  -4  -5  101.49    4.60
  -3   4   5  106.29    4.30
   3   4  -5  104.59    3.20
   3   4  -5  102.29    4.60
  -3   4   5  103.29    5.00
   3   4  -5  107.39    3.20
   2  -4  -5    4.80    1.40
   2  -4  -5    7.00    1.70
  -2  -4   5    4.10    1.20
   2  -4  -5    4.90    1.00
  -2  -4   5    6.70    0.90
  -2  -4   5    6.40    0.80
   2   4  -5    5.60    0.90
   2   4  -5    6.40    0.90
  -2   4   5    4.00    1.40
  -2   4   5    6.20    1.30
   2   4  -5    6.00    1.60
  -2   4   5    5.50    1.50
  -1  -4   5   -1.00    0.60
   1  -4  -5    0.90    1.00
  -1  -4   5   -0.10    0.70
   1  -4  -5    1.10    1.00
   1  -4  -5    0.30    0.90
  -1  -4   5   -0.50    0.90
  -1   4   5   -0.30    1.00
   1   4  -5    0.20    0.70
   1   4  -5   -0.70    1.00
  -1   4   5   -0.30    1.00
   1   4  -5    0.70    0.80
  -1   4   5    1.00    1.00
   0  -4   5  913.71   22.40
   0  -4  -5  911.31   21.70
   0  -4   5  887.91   21.80
   0  -4  -5  898.71   22.30
   0  -4  -5  859.41   22.10
   0   4   5  912.01   21.70
   0   4  -5  886.01   21.90
   0   4   5  893.81   22.20
   0   4  -5  887.31   22.40
   0   4  -5  928.11   22.60
   0   4   5  901.81   22.30
   1  -4   5  165.18    5.90
  -1  -4  -5  161.38    4.80
  -1  -4  -5  167.08    5.80
   1  -4   5  155.28    5.50
  -1  -4  -5  165.58    5.80
   1   4   5  161.68    4.80
  -1   4  -5  164.18    5.90
   1   4   5  161.48    5.70
   1   4   5  162.58    5.70
  -1   4  -5  160.28    5.70
   2  -4   5   22.90    2.20
  -2  -4  -5   24.40    2.50
  -2  -4  -5   22.10    1.10
   2  -4   5   25.50    3.30
   2  -4   5   20.70    2.40
  -2  -4  -5   19.40    2.20
   2   4   5   22.30    2.30
  -2   4  -5   23.70    2.50
  -2   4  -5   22.20    2.40
   2   4   5   21.70    2.20
  -2   4  -5   22.20    3.70
  -3  -4  -5    0.10    1.00
   3  -4   5    1.70    1.70
  -3  -4  -5   -1.30    0.90
   3  -4   5   -1.40    1.20
   3  -4   5    0.10    1.10
  -3   4  -5    1.30    1.20
  -3   4  -5    0.90    1.50
   3   4   5    2.00    1.40
  -3   4  -5    0.40    1.50
   3   4   5    1.10    1.10
   4  -4   5   21.50    2.80
   4  -4   5   22.20    3.00
  -4  -4  -5   16.90    2.40
   4  -4   5   19.50    3.00
  -4  -4  -5   18.40    2.30
   4   4   5   18.20    2.50
  -4   4  -5   29.80    4.10
  -4   4  -5   23.30    2.90
   4   4   5   17.20    2.30
   5  -4   5    8.60    2.60
   5  -4   5   12.60    2.60
  -5  -4  -5    5.50    1.40
  -5  -4  -5    5.10    1.80
  -5   4  -5    5.70    2.10
   5   4   5    8.50    2.10
  -5   4  -5    6.70    3.70
   5   4   5    9.40    1.90
  -5   4  -5    6.30    2.30
  -6  -4  -5    8.30    2.30
   6  -4   5   10.80    2.80
  -6  -4  -5   10.60    1.90
   6  -4   5   10.80    3.40
   6   4   5   11.90    2.60
   6   4   5   12.50    1.90
  -6   4  -5   10.90    3.10
  -6   4  -5    6.50    2.20
  -6   4  -5    4.70    2.80
  -7  -4  -5   -3.50    2.30
   7  -4   5    2.10    2.70
  -7  -4  -5   -1.80    1.70
   7  -4   5   -0.50    3.00
   7  -4   5    0.10    3.50
  -7   4  -5   -1.20    2.90
  -7   4  -5   -0.30    3.00
  -7   4  -5    4.00    2.80
   7   4   5    1.40    2.70
   7   4   5   -0.50    1.80
   8  -4   5   -8.00    3.50
  -8  -4  -5    2.80    3.20
   8  -4   5   -2.00    4.30
   8  -4   5   -3.00    3.90
  -8   4  -5    4.40    3.80
   8   4   5   -1.20    3.20
   8   4   5   -0.50    2.40
  -8   4  -5   -6.70    3.40
   8  -5  -5   45.60    5.20
   8  -5  -5   33.60    4.80
   8   5  -5   35.10    4.70
  -8   5   5   30.60    4.40
  -8   5   5   34.70    4.90
   8   5  -5   35.70    4.80
   7  -5  -5    7.00    2.40
   7  -5  -5    5.20    3.20
   7  -5  -5   11.90    3.70
  -7   5   5    5.80    2.10
   7   5  -5    2.00    2.70
  -7   5   5    6.30    3.30
   7   5  -5    6.60    3.00
  -7   5   5    6.80    2.70
   6  -5  -5   11.50    2.90
   6  -5  -5   10.50    2.80
   6  -5  -5    8.30    2.10
   6   5  -5    7.00    2.40
  -6   5   5   12.60    2.30
  -6   5   5    9.70    2.40
   6   5  -5    6.70    2.50
  -6   5   5    9.90    2.60
   5  -5  -5   -0.70    2.20
   5  -5  -5    0.30    2.40
   5  -5  -5    3.50    1.70
  -5   5   5    5.50    3.90
   5   5  -5    3.20    3.00
   5   5  -5    2.60    2.00
  -5   5   5    2.30    1.40
   4  -5  -5   10.40    1.90
   4  -5  -5   12.00    2.60
   4  -5  -5   12.70    2.20
  -4   5   5   13.20    1.90
  -4   5   5   13.50    2.50
   4   5  -5   11.10    1.20
   4   5  -5   11.50    1.10
   4   5  -5   10.50    2.10
   3  -5  -5   13.50    3.00
   3  -5  -5   17.80    2.40
   3  -5  -5   14.60    2.20
  -3   5   5   17.80    2.30
   3   5  -5   15.10    1.70
   3   5  -5   20.00    1.50
  -3   5   5   21.60    2.80
  -3   5   5   19.60    2.50
   3   5  -5   15.10    2.20
  -2  -5   5  115.79    4.90
  -2  -5   5  114.09    3.70
   2  -5  -5  116.49    5.10
   2  -5  -5  117.49    5.10
   2  -5  -5  116.99    5.20
  -2  -5   5  112.79    3.70
  -2   5   5  124.09    5.00
  -2   5   5  107.69    5.00
   2   5  -5  117.19    4.10
   2   5  -5  116.59    4.00
  -2   5   5  116.19    5.10
   2   5  -5  113.89    5.00
  -1  -5   5   77.69    3.30
  -1  -5   5   77.89    3.20
   1  -5  -5   75.19    3.80
   1  -5  -5   84.39    4.10
  -1  -5   5   77.19    3.80
  -1   5   5   78.49    4.00
  -1   5   5   82.69    3.90
   1   5  -5   74.19    3.30
   1   5  -5   78.69    4.00
  -1   5   5   76.79    4.10
   1   5  -5   76.19    3.40
   0  -5  -5    0.80    1.20
   0  -5  -5    1.30    1.30
   0  -5  -5    0.30    1.10
   0  -5   5   -0.70    1.00
   0  -5   5   -0.70    0.80
   0  -5   5   -0.90    0.90
   0   5  -5    0.80    1.20
   0   5   5    0.20    1.10
   0   5  -5   -1.00    1.00
   0   5   5    0.80    1.40
   0   5  -5    1.20    1.10
  -1  -5  -5    2.10    1.30
   1  -5   5    3.60    1.30
   1  -5   5    3.60    1.40
   1  -5   5    2.80    1.10
  -1  -5  -5    2.60    1.00
  -1  -5  -5    3.90    1.40
  -1   5  -5    3.60    1.20
  -1   5  -5    3.40    1.30
  -1   5  -5    1.20    1.30
   1   5   5    4.20    1.10
   1   5   5    3.40    1.50
   1   5   5    2.60    1.00
   2  -5   5  120.89    5.00
   2  -5   5  112.89    5.20
  -2  -5  -5  118.29    4.80
  -2  -5  -5  116.79    5.00
  -2  -5  -5  111.29    3.40
   2  -5   5  113.49    5.00
   2   5   5  116.39    3.40
   2   5   5  113.79    4.90
  -2   5  -5  124.39    5.30
  -2   5  -5  114.79    5.20
   2   5   5  116.39    5.00
  -2   5  -5  117.09    5.20
   3  -5   5   -2.00    1.30
  -3  -5  -5    1.90    1.20
   3  -5   5   -0.90    1.70
   3  -5   5    0.30    1.70
  -3   5  -5   -1.40    2.90
  -3   5  -5    1.10    1.50
   3   5   5    0.90    1.10
   3   5   5    0.50    1.40
  -3   5  -5    0.10    1.40
   4  -5   5   19.00    2.90
  -4  -5  -5   21.90    2.90
   4  -5   5   23.40    3.10
   4  -5   5   22.70    2.90
  -4  -5  -5   22.10    2.40
   4   5   5   20.80    2.60
  -4   5  -5   14.10    2.20
   4   5   5   20.10    2.70
  -4   5  -5   23.30    3.20
  -4   5  -5   21.80    2.90
   5  -5   5  205.98    8.70
   5  -5   5  200.78    8.10
  -5  -5  -5  207.28    7.10
  -5  -5  -5  198.18    7.20
   5  -5   5  190.18    8.10
  -5   5  -5  200.28    8.40
  -5   5  -5  189.08    8.00
   5   5   5  192.68    7.20
  -5   5  -5  204.98    8.70
   6  -5   5    3.40    2.80
  -6  -5  -5    2.70    2.10
  -6  -5  -5    4.30    1.80
   6   5   5    0.20    2.30
   6   5   5    1.70    1.70
  -6   5  -5    3.80    2.60
  -6   5  -5    1.30    2.80
  -6   5  -5    2.30    2.70
   7  -5   5   -0.20    3.10
  -7  -5  -5    0.20    2.70
   7  -5   5    0.30    3.20
   7  -5   5    4.60    4.10
  -7  -5  -5    4.70    2.10
  -7   5  -5    2.00    3.40
   7   5   5    2.40    2.70
   7   5   5    1.80    1.80
  -7   5  -5    3.40    3.60
  -7   5  -5    1.10    3.10
  -8  -5  -5    9.00    3.50
   8  -5   5   -0.60    4.50
   8  -5   5    1.10    4.20
   8  -5   5    3.00    5.40
   8   5   5    0.60    2.30
  -8   5  -5    7.90    4.00
  -8   5  -5   -5.20    3.90
   8   5   5    1.70    3.70
  -8   5  -5   13.80    6.80
   8  -6  -5    5.60    3.50
  -8   6   5    0.00    4.40
   8   6  -5    6.00    4.00
   8   6  -5    2.70    3.90
   7  -6  -5    7.20    3.30
   7  -6  -5    6.90    3.40
   7  -6  -5    9.50    3.10
   7   6  -5    3.90    3.00
   7   6  -5    3.90    3.10
  -7   6   5    5.60    2.80
  -7   6   5    7.20    3.20
  -7   6   5   10.60    3.50
   6  -6  -5   -0.30    2.10
   6  -6  -5   -1.50    2.90
   6  -6  -5    1.40    2.90
  -6   6   5   -3.20    2.00
  -6   6   5    2.50    2.70
   6   6  -5    0.40    2.70
   6   6  -5    5.30    2.60
   5  -6  -5   16.20    2.80
   5  -6  -5   26.50    3.40
  -5   6   5   20.50    3.10
   5   6  -5   21.80    2.90
   5   6  -5   31.20    3.90
  -5   6   5   25.10    3.20
   5   6  -5   22.50    1.60
   4  -6  -5    2.90    1.50
   4  -6  -5    3.10    1.60
   4  -6  -5    4.90    2.10
  -4   6   5    1.10    2.00
   4   6  -5    1.10    0.90
   4   6  -5    3.40    1.10
  -4   6   5    2.90    2.00
  -4   6   5    1.90    1.40
   4   6  -5    3.90    1.90
   3  -6  -5   10.50    2.30
  -3  -6   5   11.10    2.00
  -3  -6   5    9.30    1.00
   3  -6  -5    7.40    2.30
  -3  -6   5    9.80    1.00
   3  -6  -5    5.10    1.60
  -3   6   5    9.30    2.00
   3   6  -5   10.00    2.30
  -3   6   5    7.20    2.20
   3   6  -5    8.20    1.30
   3   6  -5    9.60    1.40
  -3   6   5    9.80    2.40
  -2  -6   5  388.86   10.10
  -2  -6   5  378.06   10.20
   2  -6  -5  385.66   11.70
   2  -6  -5  386.26   11.70
  -2  -6   5  400.86   11.60
   2   6  -5  392.86   11.60
  -2   6   5  383.76   11.80
   2   6  -5  388.06   10.50
  -2   6   5  377.46   11.70
   2   6  -5  391.36   10.60
   1  -6  -5   11.50    1.90
   1  -6  -5   23.30    3.80
  -1  -6   5   14.80    2.10
  -1  -6   5   12.90    1.70
  -1  -6   5   15.20    1.90
   1   6  -5   14.30    1.80
  -1   6   5   16.10    2.30
   1   6  -5   12.80    2.00
  -1   6   5   17.80    2.70
  -1   6   5   16.70    2.50
   1   6  -5   16.70    2.10
   0  -6   5    9.10    1.50
   0  -6   5    9.80    1.80
   0  -6  -5   10.90    1.70
   0  -6  -5   11.10    2.10
   0  -6  -5   13.50    2.20
   0   6   5    8.90    1.70
   0   6  -5    9.10    1.80
   0   6  -5    9.40    1.80
   0   6  -5   11.50    2.10
   0   6   5    6.70    1.60
   0   6   5   11.90    2.20
   1  -6   5   10.20    1.90
  -1  -6  -5    6.80    1.50
  -1  -6  -5   14.30    2.30
   1  -6   5   12.40    2.00
  -1  -6  -5   12.30    1.50
   1  -6   5   14.70    2.20
  -1   6  -5    7.90    1.60
   1   6   5   11.10    2.00
  -1   6  -5   12.70    2.30
   1   6   5   13.30    1.70
   1   6   5   12.70    2.10
  -1   6  -5   10.70    2.10
   2  -6   5    0.40    1.50
   2  -6   5   -0.60    1.50
  -2  -6  -5    0.60    1.60
  -2  -6  -5    0.00    0.80
   2  -6   5   -1.40    1.60
  -2  -6  -5   -1.20    1.30
   2   6   5    0.70    0.90
  -2   6  -5   -0.30    1.40
  -2   6  -5   -1.10    1.80
   2   6   5    0.10    1.20
   2   6   5    1.00    1.40
  -2   6  -5   -2.20    1.60
   3  -6   5   15.10    2.70
   3  -6   5   14.00    2.50
  -3  -6  -5   11.50    1.80
   3  -6   5   19.70    2.70
   3   6   5   11.90    2.10
   3   6   5   16.90    2.40
  -3   6  -5   12.10    2.30
  -3   6  -5   10.60    2.30
  -3   6  -5   19.00    2.80
   4  -6   5    0.70    2.20
  -4  -6  -5    1.00    1.30
   4  -6   5    1.00    2.20
   4  -6   5    2.20    1.90
  -4  -6  -5    0.60    1.50
  -4   6  -5    1.50    2.30
   4   6   5    0.90    1.70
  -4   6  -5    1.00    2.30
  -4   6  -5    1.40    1.90
   4   6   5   -0.10    1.50
   5  -6   5   17.10    3.70
   5  -6   5   18.20    3.20
  -5  -6  -5   17.50    2.70
   5  -6   5   15.70    3.20
  -5  -6  -5   20.20    2.60
   5   6   5   16.50    2.50
  -5   6  -5   14.70    3.00
  -5   6  -5   17.70    3.20
  -5   6  -5   16.90    3.50
   6  -6   5   11.00    3.50
   6  -6   5   24.00    4.60
  -6  -6  -5   20.50    2.80
  -6  -6  -5   21.20    3.00
   6  -6   5   18.80    4.40
   6   6   5   24.00    3.40
  -6   6  -5   15.00    3.30
  -6   6  -5   13.50    3.70
   6   6   5   15.90    2.30
  -6   6  -5   23.60    4.10
  -7  -6  -5    2.60    2.10
   7  -6   5    0.80    3.50
   7  -6   5    4.10    4.60
  -7  -6  -5    1.90    2.80
   7  -6   5   -4.10    4.00
  -7   6  -5    4.00    4.10
   7   6   5    1.80    3.00
  -7   6  -5    4.90    3.50
   7   6   5    2.00    2.00
  -7   6  -5    6.40    3.70
   8  -6   5   -1.10    4.50
  -8  -6  -5    3.00    3.70
   8   6   5    1.50    2.60
  -8   6  -5   -4.30    4.30
   7  -7  -5   -1.60    2.70
   7  -7  -5    2.80    4.00
   7   7  -5   -0.40    3.20
   7   7  -5    2.50    3.40
  -7   7   5   -2.80    3.40
  -7   7   5   -6.20    3.50
  -7   7   5    7.20    3.30
   6  -7  -5   16.50    3.40
   6  -7  -5   14.10    4.00
   6  -7  -5   11.80    3.70
  -6   7   5   13.00    3.40
   6   7  -5   19.80    3.30
   6   7  -5   11.60    3.30
  -6   7   5    6.70    3.70
   5  -7  -5    3.00    3.20
   5  -7  -5   -0.90    2.60
   5  -7  -5    2.10    1.80
   5   7  -5    2.90    1.10
  -5   7   5    1.60    2.10
  -5   7   5   -1.30    2.60
   5   7  -5   -0.10    2.40
   5   7  -5    1.00    1.10
  -5   7   5    0.50    2.50
   4  -7  -5    5.80    2.10
   4  -7  -5    6.60    2.40
   4  -7  -5    5.70    2.20
   4   7  -5    7.20    2.40
  -4   7   5   10.90    2.70
  -4   7   5    9.20    2.90
  -4   7   5   13.20    2.40
   4   7  -5   11.20    1.50
  -3  -7   5    1.20    1.70
   3  -7  -5    0.50    1.90
   3  -7  -5    0.80    1.60
   3  -7  -5    1.50    2.00
  -3  -7   5    2.20    1.00
  -3  -7   5    1.20    1.00
  -3   7   5    1.50    2.00
  -3   7   5    3.60    2.30
   3   7  -5    2.00    1.20
   3   7  -5    0.50    1.20
  -3   7   5   -0.40    1.50
   3   7  -5    0.50    1.80
   2  -7  -5   26.10    3.40
  -2  -7   5   27.30    2.30
   2  -7  -5   19.70    2.80
   2  -7  -5   27.70    3.40
  -2  -7   5   27.20    2.40
  -2  -7   5   32.80    3.20
  -2   7   5   29.00    3.60
  -2   7   5   25.10    3.20
  -2   7   5   21.00    3.10
   2   7  -5   28.70    2.60
   2   7  -5   26.30    3.50
   2   7  -5   27.10    2.50
   1  -7  -5    4.00    2.20
  -1  -7   5    4.30    1.40
   1  -7  -5    4.10    1.90
   1  -7  -5    7.80    3.20
  -1  -7   5    5.20    1.40
  -1  -7   5    5.20    1.80
  -1   7   5    4.70    1.70
   1   7  -5    3.90    1.50
  -1   7   5    2.20    2.00
   1   7  -5    4.90    1.60
   1   7  -5    0.90    1.80
  -1   7   5    6.30    3.30
   0  -7  -5    7.50    1.90
   0  -7   5   10.10    1.90
   0  -7  -5    9.80    1.90
   0  -7   5    5.40    1.60
   0  -7  -5    8.00    2.20
   0  -7   5    2.30    1.40
   0   7   5    7.70    1.80
   0   7  -5    5.70    1.70
   0   7   5    7.00    2.20
   0   7  -5    7.40    1.90
   0   7   5    5.00    1.90
   0   7  -5    6.30    1.90
   1  -7   5   11.10    2.10
  -1  -7  -5   12.90    2.30
   1  -7   5   14.40    2.20
  -1  -7  -5   17.00    2.80
   1  -7   5   14.90    2.60
  -1  -7  -5   13.20    1.80
  -1   7  -5   14.60    2.30
   1   7   5   11.80    1.90
   1   7   5   12.00    2.30
   1   7   5   12.80    2.40
  -1   7  -5   13.50    2.30
  -1   7  -5   13.70    2.30
  -2  -7  -5    5.20    1.60
  -2  -7  -5    7.10    2.10
  -2  -7  -5    7.70    1.30
   2  -7   5    5.80    1.90
   2  -7   5    8.00    2.20
   2  -7   5    4.40    2.70
   2   7   5    6.10    2.20
  -2   7  -5    6.80    2.30
  -2   7  -5    7.50    2.20
  -2   7  -5    7.00    2.30
   2   7   5   11.20    2.20
   2   7   5    6.40    1.30
   3  -7   5   39.10    4.50
   3  -7   5   44.30    4.20
  -3  -7  -5   38.70    3.40
   3  -7   5   37.00    4.50
  -3   7  -5   32.30    4.30
  -3   7  -5   42.80    4.60
   3   7   5   36.70    4.00
   3   7   5   38.70    3.70
   4  -7   5   29.40    4.10
   4  -7   5   35.80    4.70
   4  -7   5   35.20    4.40
  -4  -7  -5   30.20    3.80
  -4  -7  -5   31.20    3.20
  -4   7  -5   27.10    3.50
  -4   7  -5   31.90    3.90
  -4   7  -5   29.20    3.80
   4   7   5   31.70    3.50
   4   7   5   32.80    4.00
  -5  -7  -5   11.80    2.00
   5  -7   5    8.60    3.20
  -5  -7  -5    7.20    2.50
   5  -7   5    5.00    3.40
   5  -7   5    7.30    2.80
  -5   7  -5    5.50    2.80
   5   7   5    6.80    2.00
   5   7   5    7.10    2.90
  -5   7  -5    3.90    3.30
  -5   7  -5    6.30    3.10
  -6  -7  -5   13.20    2.50
  -6  -7  -5   10.80    4.80
   6  -7   5   13.10    4.80
   6  -7   5    7.10    3.50
   6  -7   5   10.90    4.40
  -6   7  -5    9.50    3.60
  -6   7  -5   11.20    3.60
   6   7   5   10.10    2.30
   6   7   5   12.10    3.00
  -6   7  -5    7.70    3.80
   7  -7   5    7.60    5.40
  -7  -7  -5    8.10    3.60
   7  -7   5   13.10    4.70
  -7   7  -5    5.50    4.10
  -7   7  -5    3.10    4.40
  -7   7  -5    6.80    5.10
   7   7   5    7.40    3.70
   7   7   5    4.20    2.40
   7  -8  -5    2.10    3.60
   7   8  -5    7.10    4.10
  -7   8   5   13.60    4.50
   7   8  -5    4.90    7.60
   6  -8  -5   -6.90    3.20
   6  -8  -5    0.90    4.20
  -6   8   5   -0.70    3.50
   6   8  -5   -3.90    2.90
  -6   8   5    5.30    3.50
   6   8  -5    0.40    1.30
   6   8  -5   -2.70    3.00
   6   8  -5   -2.50    1.40
   5  -8  -5   -4.40    3.30
   5  -8  -5    2.50    2.90
   5  -8  -5    2.40    4.30
   5   8  -5    2.00    2.70
   5   8  -5    4.00    1.40
  -5   8   5    2.40    3.00
   5   8  -5    3.40    1.50
  -5   8   5    3.60    3.00
  -5   8   5    3.50    2.40
   4  -8  -5   -0.50    3.00
   4  -8  -5   -0.70    3.30
   4  -8  -5    3.50    2.70
  -4   8   5    4.70    3.00
   4   8  -5    1.60    1.30
   4   8  -5    1.00    2.40
  -4   8   5   -0.60    2.40
  -4   8   5    5.60    2.40
  -3  -8   5   -1.40    1.90
  -3  -8   5   -0.10    1.20
   3  -8  -5    0.90    2.10
  -3  -8   5   -0.80    1.00
   3  -8  -5    1.50    2.50
   3  -8  -5    3.20    2.60
  -3   8   5   -0.30    1.90
  -3   8   5    2.90    2.50
  -3   8   5    1.40    2.60
   3   8  -5   -0.60    2.10
   3   8  -5   -1.50    1.20
  -2  -8   5   18.90    2.20
  -2  -8   5   18.20    2.70
   2  -8  -5   16.00    3.00
  -2  -8   5   19.60    2.60
   2  -8  -5   21.80    3.30
   2  -8  -5   19.00    3.10
   2   8  -5   25.20    3.10
   2   8  -5   16.70    2.30
  -2   8   5   17.90    3.00
  -2   8   5   20.50    3.60
   2   8  -5   16.40    2.90
  -2   8   5   17.30    2.70
   1  -8  -5    4.00    2.00
   1  -8  -5    3.10    2.00
  -1  -8   5    3.10    1.40
  -1  -8   5    7.10    2.10
  -1  -8   5    3.20    1.60
   1  -8  -5    5.00    2.50
   1   8  -5    3.70    2.10
   1   8  -5    3.60    1.90
  -1   8   5    1.60    2.00
  -1   8   5    1.50    1.70
  -1   8   5    1.70    1.90
   0  -8  -5   16.60    2.30
   0  -8  -5   13.80    2.70
   0  -8   5   11.70    2.30
   0  -8   5    6.60    1.90
   0  -8   5   12.40    2.00
   0   8  -5   11.00    2.30
   0   8  -5   12.00    2.40
   0   8   5    9.80    2.30
   0   8  -5   13.10    2.60
   0   8   5   14.00    2.30
   0   8   5   17.90    3.20
  -1  -8  -5  241.88    7.80
   1  -8   5  249.97    8.80
   1  -8   5  259.77    9.00
  -1  -8  -5  243.38    9.00
  -1  -8  -5  243.08   10.30
   1  -8   5  255.37    9.20
   1   8   5  250.77    9.20
  -1   8  -5  245.78    9.20
  -1   8  -5  245.28    9.00
   1   8   5  256.77    8.10
  -1   8  -5  241.58    9.00
   1   8   5  246.28    9.30
   2  -8   5   10.10    2.40
  -2  -8  -5    8.60    2.30
   2  -8   5    7.80    2.20
  -2  -8  -5   11.50    1.60
  -2  -8  -5    9.60    2.20
   2  -8   5    4.50    2.10
  -2   8  -5    4.70    2.40
   2   8   5    5.00    1.90
  -2   8  -5   11.10    2.40
   2   8   5    5.90    2.30
   2   8   5    9.30    1.70
  -2   8  -5    8.30    2.80
  -3  -8  -5    1.30    0.80
   3  -8   5    2.80    2.40
   3  -8   5    3.10    2.90
   3  -8   5    2.50    2.50
  -3  -8  -5    0.90    2.00
   3   8   5    0.70    1.00
   3   8   5   -2.80    2.10
  -3   8  -5   -0.20    2.30
   3   8   5    1.30    1.90
  -3   8  -5    1.60    2.40
  -3   8  -5   -0.60    2.50
   4  -8   5   23.40    4.00
  -4  -8  -5   16.20    2.50
   4  -8   5   18.80    3.60
  -4  -8  -5   19.80    3.10
   4  -8   5   18.30    4.00
  -4   8  -5   24.50    3.70
   4   8   5   15.80    2.70
  -4   8  -5   19.20    3.90
   4   8   5   18.90    3.30
  -4   8  -5   15.50    4.00
  -5  -8  -5    0.20    2.00
  -5  -8  -5    2.50    2.60
   5  -8   5    1.50    2.90
   5  -8   5   -5.50    3.70
   5  -8   5    3.90    3.30
   5   8   5    1.70    2.20
  -5   8  -5   -2.50    3.40
   5   8   5   -1.80    2.60
  -5   8  -5   -0.40    3.10
  -5   8  -5    0.40    2.80
   6  -8   5    3.60    4.00
   6  -8   5    2.90    4.50
  -6  -8  -5   -0.40    2.70
  -6   8  -5   -0.40    3.90
  -6   8  -5   -2.90    3.80
   6   8   5    2.30    2.60
  -6   8  -5   -6.10    4.10
   6   8   5    0.20    3.00
   7  -8   5   -3.60    6.60
   7  -8   5    3.00    4.70
  -7   8  -5    6.70    4.70
  -7   8  -5    6.30    5.20
   7   8   5    4.10    2.80
   6  -9  -5   18.30    5.00
   6  -9  -5   14.20    5.40
   6   9  -5   18.30    4.90
   6   9  -5   17.20    2.20
   6   9  -5   23.70    3.90
   6   9  -5   17.70    2.40
  -6   9   5   15.30    4.20
   5  -9  -5    1.00    4.30
   5  -9  -5    7.10    4.50
   5  -9  -5    6.10    4.00
  -5   9   5   -1.10    3.40
  -5   9   5    4.50    4.00
  -5   9   5    3.30    3.50
   5   9  -5    1.60    1.60
   5   9  -5    3.20    3.20
   5   9  -5    2.50    1.90
   4  -9  -5    2.20    3.30
   4  -9  -5    1.80    3.30
   4  -9  -5   -1.20    3.00
  -4   9   5    0.20    3.20
   4   9  -5   -1.30    2.70
  -4   9   5    2.20    3.00
   4   9  -5   -0.60    1.50
  -4   9   5    3.00    2.40
   3  -9  -5    4.30    2.40
  -3  -9   5    4.50    1.70
   3  -9  -5    9.00    3.30
   3  -9  -5    1.30    2.70
  -3  -9   5    3.40    1.40
  -3  -9   5    3.10    2.50
  -3   9   5    6.70    3.00
   3   9  -5    7.20    2.60
  -3   9   5    7.90    3.20
  -3   9   5    1.20    1.90
   3   9  -5    1.70    1.50
  -2  -9   5   14.80    2.20
   2  -9  -5   14.50    3.30
  -2  -9   5   19.90    2.60
   2  -9  -5   16.40    3.40
   2  -9  -5   15.60    3.00
  -2  -9   5   18.90    3.10
  -2   9   5   20.80    3.40
   2   9  -5   17.20    3.10
  -2   9   5   17.50    3.50
   2   9  -5   18.70    2.50
   2   9  -5   18.20    2.70
  -1  -9   5   12.70    2.10
   1  -9  -5    9.10    2.90
   1  -9  -5    8.40    2.60
   1  -9  -5    4.90    2.50
  -1  -9   5    7.00    2.40
  -1  -9   5   10.80    2.40
  -1   9   5    9.40    3.00
   1   9  -5    5.60    4.90
   1   9  -5    6.60    2.10
  -1   9   5    8.60    2.60
  -1   9   5    6.30    2.70
   0  -9  -5    0.40    2.40
   0  -9   5   -0.20    2.10
   0  -9  -5   -3.90    2.20
   0  -9   5   -1.20    1.70
   0  -9  -5    1.60    2.20
   0  -9   5    2.20    1.90
   0   9  -5   -0.20    2.30
   0   9   5    0.20    2.10
   0   9   5    4.70    2.80
   0   9   5    0.20    2.40
   0   9  -5    1.10    1.90
   0   9  -5    0.00    2.40
  -1  -9  -5    7.20    2.60
  -1  -9  -5    9.30    2.20
   1  -9   5    8.60    2.80
  -1  -9  -5    5.40    2.40
   1  -9   5   12.40    2.80
   1  -9   5   10.60    2.80
  -1   9  -5    5.50    2.40
  -1   9  -5   10.20    2.80
  -1   9  -5    8.90    2.90
   1   9   5   11.00    2.80
   1   9   5   10.60    2.20
   1   9   5    6.30    2.40
   2  -9   5    5.60    2.20
   2  -9   5    4.50    2.50
  -2  -9  -5    3.70    2.70
  -2  -9  -5    5.60    1.70
   2  -9   5    7.90    2.70
  -2  -9  -5    6.40    2.20
   2   9   5    5.90    2.70
  -2   9  -5    8.00    3.00
  -2   9  -5    7.40    3.20
   2   9   5    4.50    2.40
  -2   9  -5    6.60    3.30
   2   9   5    3.50    1.90
   3  -9   5    4.10    3.30
  -3  -9  -5    1.80    1.20
  -3  -9  -5    1.40    2.60
   3  -9   5   -1.50    3.10
  -3  -9  -5    2.60    2.10
   3  -9   5    1.90    2.80
  -3   9  -5    2.40    3.00
  -3   9  -5    3.30    2.90
   3   9   5   -1.80    2.80
   3   9   5    2.10    1.40
   3   9   5    2.20    2.40
  -3   9  -5    3.50    2.60
  -4  -9  -5    7.80    2.30
  -4  -9  -5    4.70    2.50
   4  -9   5    3.20    4.10
   4  -9   5    1.80    3.30
   4  -9   5    0.40    2.70
  -4   9  -5    4.00    2.90
   4   9   5    4.30    3.10
   4   9   5    3.80    2.60
  -4   9  -5    5.30    5.20
  -4   9  -5    5.50    3.70
  -5  -9  -5    1.80    2.90
   5  -9   5    1.70    3.00
   5  -9   5    4.70    4.80
   5   9   5    1.50    3.50
  -5   9  -5    2.30    3.80
  -5   9  -5    3.50    4.40
   5   9   5    4.50    2.50
  -5   9  -5    3.50    3.30
   6  -9   5   -2.80    5.80
   6  -9   5   -0.30    4.70
   6   9   5    0.30    2.80
  -6   9  -5   -3.50    5.00
  -6   9  -5   -6.90    5.10
  -6   9  -5   -6.60    3.90
   5 -10  -5    4.90    5.90
   5 -10  -5    3.80    4.50
  -5  10   5   -0.70    4.70
   5  10  -5    2.00    2.40
  -5  10   5    7.80    4.30
   5  10  -5   -0.90    3.70
  -5  10   5   -4.70    4.20
   5  10  -5    2.20    2.10
   4 -10  -5   -4.70    4.00
   4 -10  -5   -1.50    4.50
  -4 -10   5    4.20    1.70
  -4 -10   5    2.60    1.70
   4 -10  -5    2.50    3.70
  -4  10   5    0.60    3.80
   4  10  -5    3.20    1.90
  -4  10   5    2.80    4.20
  -4  10   5    5.10    3.20
   4  10  -5    5.50    2.50
   4  10  -5   -4.60    3.10
   3 -10  -5    5.20    3.60
  -3 -10   5   -0.70    1.80
  -3 -10   5    2.90    1.80
   3 -10  -5   -1.80    4.00
   3 -10  -5    3.80    3.70
  -3 -10   5   -1.50    2.80
  -3  10   5   -3.20    2.20
  -3  10   5    5.70    3.60
   3  10  -5   -1.20    1.80
   3  10  -5    0.10    3.00
   3  10  -5    2.30    2.30
  -3  10   5    3.60    3.40
  -2 -10   5   16.50    2.60
   2 -10  -5   10.90    3.60
  -2 -10   5   16.00    3.50
   2 -10  -5   13.00    2.80
   2 -10  -5   15.10    3.80
   2  10  -5   16.70    2.60
   2  10  -5   20.60    3.00
   2  10  -5   24.60    3.90
  -2  10   5   14.50    3.50
  -2  10   5   19.70    3.70
  -2  10   5   22.20    4.30
  -1 -10   5   90.39    5.30
  -1 -10   5   92.59    5.50
   1 -10  -5   97.99    6.70
   1 -10  -5   93.29    6.70
   1 -10  -5   92.99    6.30
  -1 -10   5   92.39    6.20
   1  10  -5   89.69    6.50
  -1  10   5   89.19    6.20
   1  10  -5   98.49    5.70
   1  10  -5   82.89    7.30
  -1  10   5   91.99    7.10
  -1  10   5   76.39    8.60
   0 -10   5   43.70    5.20
   0 -10  -5   45.50    5.50
   0 -10  -5   48.80    5.30
   0 -10  -5   40.80    4.70
   0 -10   5   40.00    4.60
   0 -10   5   51.69    5.00
   0  10   5   36.50    5.30
   0  10  -5   37.90    4.90
   0  10   5   41.20    4.90
   0  10  -5   55.49    5.60
   0  10  -5   33.60    4.50
   1 -10   5   -0.40    2.60
  -1 -10  -5    4.40    2.70
   1 -10   5   -0.90    2.90
  -1 -10  -5    1.60    2.50
  -1 -10  -5   -1.00    2.70
   1 -10   5    1.10    4.40
  -1  10  -5    5.30    3.40
  -1  10  -5    2.60    3.00
   1  10   5    3.60    2.50
   1  10   5    0.80    3.20
  -1  10  -5   -2.00    2.50
   1  10   5   -0.90    2.80
   2 -10   5   19.60    3.90
  -2 -10  -5    9.30    3.40
  -2 -10  -5   15.70    2.50
   2 -10   5   14.00    3.20
  -2  10  -5   15.70    5.70
   2  10   5   11.10    2.50
   2  10   5   12.50    3.20
  -2  10  -5   17.60    3.60
  -2  10  -5   16.50    3.80
   2  10   5   18.30    3.60
  -3 -10  -5   -2.00    2.70
  -3 -10  -5   -4.80    2.80
  -3 -10  -5    0.50    1.50
   3 -10   5    4.60    3.20
   3 -10   5    2.30    3.50
   3 -10   5    0.70    3.90
   3  10   5    3.70    3.60
   3  10   5    2.90    2.80
  -3  10  -5    2.90    3.70
  -3  10  -5   -3.80    3.10
   3  10   5    0.50    1.70
  -3  10  -5    0.80    3.40
  -4 -10  -5    8.50    3.20
   4 -10   5   10.90    4.20
   4 -10   5   17.30    4.40
   4  10   5    9.90    3.90
   4  10   5   13.80    3.40
  -4  10  -5    3.10    3.80
  -4  10  -5   17.50    4.60
  -4  10  -5   17.50    4.30
   5 -10   5   10.90    5.60
   5 -10   5    0.20    5.70
   5  10   5    5.60    3.20
  -5  10  -5    3.00    4.10
  -5  10  -5    0.30    4.70
  -5  10  -5    2.20    5.20
   4 -11  -5    9.10    5.10
   4 -11  -5    1.10    4.80
  -4 -11   5    2.10    2.10
   4  11  -5    2.50    4.10
  -4  11   5    0.20    5.00
   4  11  -5   -4.00    2.40
  -4  11   5    8.40    4.50
   4  11  -5    3.00    3.00
  -4  11   5    3.00    4.80
   3 -11  -5   30.50    4.80
   3 -11  -5   24.90    5.50
  -3 -11   5   31.50    4.80
   3 -11  -5   32.60    5.00
  -3  11   5   36.20    5.00
   3  11  -5   33.90    4.10
  -3  11   5   28.50    4.40
  -3  11   5   37.50    6.10
   3  11  -5   30.90    3.30
   3  11  -5   36.70    4.80
   2 -11  -5   -1.50    3.50
   2 -11  -5   -2.10    3.80
  -2 -11   5    1.00    2.60
  -2 -11   5    3.00    3.40
   2 -11  -5    2.10    4.10
  -2  11   5   -8.50    3.70
   2  11  -5    1.30    3.10
  -2  11   5    4.40    3.70
   2  11  -5   -1.50    2.40
   2  11  -5   -7.90    3.40
   1 -11  -5    5.40    3.60
  -1 -11   5    4.20    2.80
  -1 -11   5    4.30    2.60
   1 -11  -5    3.60    3.60
  -1 -11   5    8.40    3.50
   1 -11  -5    2.90    3.80
  -1  11   5   -0.50    3.60
  -1  11   5    3.30    3.60
   1  11  -5    2.00    3.70
   1  11  -5   -3.10    3.60
  -1  11   5    3.30    4.20
   1  11  -5   -3.20    2.60
   0 -11   5    1.60    3.60
   0 -11   5   -2.10    2.60
   0 -11  -5    0.40    3.30
   0 -11  -5    0.30    3.40
   0 -11  -5    3.90    3.30
   0 -11   5    1.60    2.90
   0  11  -5   -2.00    2.90
   0  11   5    4.50    2.50
   0  11   5    1.30    3.60
   0  11  -5    1.90    3.40
   0  11   5    0.90    3.70
   0  11  -5    2.60    3.70
  -1 -11  -5   -2.40    3.30
   1 -11   5    5.30    3.40
   1 -11   5   -0.60    3.40
   1 -11   5   -0.20    3.20
  -1 -11  -5   -0.80    2.90
  -1 -11  -5    2.10    2.90
  -1  11  -5    2.00    3.80
   1  11   5   -5.70    3.60
  -1  11  -5    2.00    3.70
   1  11   5    5.70    3.10
   1  11   5    1.60    3.70
  -1  11  -5   -5.40    3.00
   2 -11   5    1.70    3.60
   2 -11   5    8.00    3.50
  -2 -11  -5   -1.00    2.40
  -2 -11  -5    4.80    3.00
   2  11   5    0.80    3.90
  -2  11  -5    1.20    4.10
   2  11   5   -2.30    2.70
  -2  11  -5   -4.80    3.60
   2  11   5    2.70    3.40
  -2  11  -5    2.30    4.50
   3 -11   5   -0.70    4.50
   3 -11   5   -0.60    4.50
  -3 -11  -5    0.80    2.70
  -3  11  -5    7.80    3.80
   3  11   5    3.40    2.20
  -3  11  -5    2.40    4.90
   3  11   5    5.50    4.10
   3  11   5   -1.60    3.40
  -3  11  -5   -2.30    4.50
   4 -11   5   -6.20    5.80
   4 -11   5    4.80    5.30
  -4  11  -5    5.00    4.40
  -4  11  -5    5.60    5.50
   4  11   5    2.20    3.60
  -4  11  -5   18.30    6.20
   2 -12  -5   -1.60    5.10
   2 -12  -5   16.60    4.70
  -2 -12   5   10.10    4.40
   2 -12  -5    8.90    5.00
  -2  12   5   19.20    5.40
   2  12  -5    6.00    4.90
  -2  12   5    0.60    5.10
  -2  12   5    0.90    4.20
   2  12  -5   -1.70    3.00
   1 -12  -5   -3.40    4.30
   1 -12  -5    2.80    4.60
   1 -12  -5   -3.10    3.90
   1  12  -5   -3.50    4.20
  -1  12   5    1.80    5.10
  -1  12   5   -1.40    4.20
  -1  12   5   -3.70    4.30
   1  12  -5   -1.50    3.30
   0 -12  -5   25.00    5.80
   0 -12  -5   24.10    4.60
   0  12   5   26.80    5.20
   0  12   5   29.30    4.90
   0  12  -5   25.00    5.60
   0  12  -5   12.30    4.20
   0  12   5   21.60    5.50
  -1 -12  -5    4.50    3.60
  -1  12  -5    4.60    4.70
  -1  12  -5   -3.00    4.20
   1  12   5   -0.20    4.20
   1  12   5    5.50    3.80
  -2  12  -5    4.60    5.00
   2  12   5    1.10    4.40
   2  12   5   -1.70    3.40
  -2  12  -5    7.80    5.10
   9   0  -6    2.70    2.00
   9   0  -6   -4.30    5.00
   9   0  -6   -0.50    3.90
   8   0  -6    6.00    3.80
   8   0  -6    0.40    1.50
   8   0  -6    2.00    1.80
   7   0  -6   17.10    2.00
   7   0  -6   15.90    2.00
   7   0  -6   17.30    3.30
   6   0  -6    0.10    1.90
   6   0  -6    0.50    1.20
   5   0  -6   10.60    2.00
   5   0  -6    8.90    1.30
   5   0  -6    9.70    1.20
   4   0  -6   36.10    2.90
  -4   0   6   39.80    2.10
   4   0  -6   39.00    2.00
   4   0  -6   40.40    2.10
  -3   0   6    3.80    0.80
   3   0  -6    2.10    1.20
  -3   0   6    3.60    0.70
   3   0  -6    4.20    0.90
   3   0  -6    3.90    0.80
   2   0  -6  313.17    8.20
  -2   0   6  316.27    8.10
   2   0  -6  309.07    8.20
   2   0  -6  308.77    9.10
  -2   0   6  311.07    8.00
   1   0  -6 2406.36   55.59
   1   0  -6 2427.96   55.49
   1   0  -6 2366.56   56.09
  -1   0   6 2549.84   55.59
   0   0  -6   82.79    3.40
   0   0  -6   81.59    3.30
   0   0   6   86.29    3.30
   0   0  -6   84.79    3.30
  -1   0  -6   13.70    1.60
  -1   0  -6   15.80    1.80
   1   0   6   14.10    1.50
  -1   0  -6   17.70    1.90
   1   0   6   26.00    3.00
  -2   0  -6  387.26   10.60
   2   0   6  381.06   10.40
   2   0   6  373.16   10.50
   2   0   6  374.06    9.90
  -2   0  -6  374.16   10.40
  -2   0  -6  390.26   10.00
  -3   0  -6  113.69    4.80
   3   0   6  120.09    4.70
   3   0   6  117.59    4.10
  -3   0  -6  116.09    4.10
  -3   0  -6  117.79    4.70
   4   0   6  411.46   10.90
  -4   0  -6  414.16   10.90
   4   0   6  402.36   11.90
  -4   0  -6  405.26   11.60
   4   0   6  401.86   11.70
  -4   0  -6  412.66   11.80
   5   0   6    0.40    1.30
   5   0   6    0.90    1.80
  -5   0  -6   -0.80    1.80
   5   0   6    0.50    1.60
  -5   0  -6    1.30    1.50
  -5   0  -6    0.80    1.40
   6   0   6    0.30    1.90
  -6   0  -6    1.20    1.70
   6   0   6    1.00    2.30
   6   0   6    3.70    1.70
  -6   0  -6    0.20    1.50
   7   0   6    0.30    2.30
   7   0   6   -0.30    2.10
  -7   0  -6   -1.60    1.90
  -7   0  -6   -0.70    2.10
  -7   0  -6    3.20    2.80
   7   0   6    2.90    2.80
   8   0   6    0.80    3.60
   8   0   6    4.30    2.60
  -8   0  -6   -1.10    2.50
  -8   0  -6   -1.60    2.50
  -8   0  -6   -1.00    3.20
   9   0   6   -0.80    3.80
   9   0   6   -1.60    3.40
  -9   0  -6    1.60    3.50
   9  -1  -6    1.50    2.20
   9  -1  -6   13.90    7.80
   9  -1  -6    6.10    2.80
   9   1  -6    4.70    2.00
   9   1  -6    3.30    1.80
  -9   1   6   11.30    4.30
   9   1  -6   15.60    5.60
   8  -1  -6    8.00    3.90
   8  -1  -6    1.40    1.70
   8  -1  -6   -0.50    2.00
  -8   1   6    5.30    3.30
   8   1  -6   -4.00    3.70
   8   1  -6    1.50    1.60
   8   1  -6   -1.10    1.30
   7  -1  -6   14.80    2.30
   7  -1  -6   16.90    3.10
   7  -1  -6   19.20    2.30
   7   1  -6   16.90    2.10
  -7   1   6   16.40    3.00
   7   1  -6   14.10    1.90
  -7   1   6   16.70    2.10
   7   1  -6   15.90    3.10
  -7   1   6   17.80    1.90
   6  -1  -6    2.80    1.10
   6  -1  -6    2.60    2.10
   6  -1  -6    4.90    1.50
  -6   1   6    5.10    1.30
   6   1  -6    4.70    2.30
  -6   1   6    5.60    2.00
   6   1  -6    4.00    1.00
  -6   1   6    3.30    1.10
   6   1  -6    3.80    0.90
   5  -1  -6    4.00    1.90
   5  -1  -6    3.10    1.10
   5  -1  -6    3.00    1.20
  -5   1   6    5.10    1.00
   5   1  -6    4.90    0.90
   5   1  -6    6.20    2.00
  -5   1   6    3.50    1.70
   5   1  -6    3.80    0.80
   4  -1  -6   23.20    2.80
   4  -1  -6   24.30    2.10
   4  -1  -6   23.60    1.80
  -4   1   6   22.80    2.40
  -4   1   6   24.30    1.60
  -4   1   6   22.20    1.90
   4   1  -6   24.10    2.50
   4   1  -6   22.90    1.50
   4   1  -6   23.20    1.40
   3  -1  -6   37.10    2.30
  -3  -1   6   37.60    1.40
   3  -1  -6   42.10    3.00
   3  -1  -6   37.50    2.10
  -3  -1   6   39.10    1.30
  -3   1   6   36.70    2.80
   3   1  -6   37.40    1.80
   3   1  -6   38.90    2.70
  -3   1   6   39.60    2.20
  -3   1   6   38.40    2.00
   3   1  -6   40.40    1.80
   2  -1  -6   13.10    1.50
  -2  -1   6   14.10    1.30
  -2  -1   6   15.10    1.10
   2  -1  -6   10.00    1.50
  -2   1   6   13.00    1.60
  -2   1   6   12.70    1.40
   2   1  -6   14.60    1.70
   2   1  -6   14.40    1.20
   2   1  -6   10.80    1.60
   2   1  -6   14.40    1.30
   1  -1  -6  135.89    4.50
  -1  -1   6  136.19    4.10
   1  -1  -6  128.39    4.40
  -1  -1   6  133.39    4.40
   1  -1  -6  127.29    5.30
   1   1  -6  131.39    4.70
  -1   1   6  131.29    4.30
   1   1  -6  129.79    4.20
   0  -1  -6   96.89    3.80
   0  -1  -6  106.59    4.00
   0  -1   6  107.29    3.80
   0  -1   6  101.89    4.00
   0  -1  -6  104.79    3.90
   0  -1  -6  106.39    3.80
   0   1   6  101.79    3.80
   0   1  -6  106.19    4.10
   0   1  -6  106.49    3.80
   0   1  -6  103.29    3.70
   0   1   6  103.59    3.80
  -1  -1  -6   22.10    1.70
   1  -1   6   20.70    1.90
   1  -1   6   23.00    1.90
   1  -1   6   22.80    1.80
   1   1   6   21.20    1.90
   1   1   6   20.90    1.90
  -1   1  -6   20.90    1.80
   2  -1   6  134.19    4.60
   2  -1   6  127.09    4.90
  -2  -1  -6  135.59    4.90
   2  -1   6  133.09    4.90
  -2  -1  -6  130.89    4.10
  -2  -1  -6  127.29    4.90
   2   1   6  133.09    4.80
   2   1   6  133.29    4.10
  -2   1  -6  124.89    4.90
  -2   1  -6  128.79    4.80
  -2   1  -6  128.69    4.60
  -3  -1  -6  146.29    5.40
   3  -1   6  155.88    5.20
   3  -1   6  156.08    7.80
  -3  -1  -6  145.79    4.50
  -3  -1  -6  151.98    5.60
   3  -1   6  146.29    5.50
   3   1   6  149.59    5.60
  -3   1  -6  146.99    5.20
  -3   1  -6  150.28    7.60
  -3   1  -6  147.89    5.60
   3   1   6  151.78    5.40
   3   1   6  145.49    5.50
   4  -1   6   63.29    3.80
   4  -1   6   66.09    4.00
  -4  -1  -6   63.99    3.70
  -4  -1  -6   64.39    2.80
  -4  -1  -6   61.09    3.60
  -4   1  -6   61.59    3.90
  -4   1  -6   61.89    3.70
  -4   1  -6   60.69    3.50
   4   1   6   62.09    2.70
   4   1   6   63.09    3.50
   4   1   6   57.79    3.70
  -5  -1  -6   13.20    1.70
   5  -1   6   13.00    2.10
   5  -1   6    7.10    1.60
  -5  -1  -6    9.00    1.70
   5  -1   6   12.50    2.50
  -5  -1  -6   11.40    2.20
   5   1   6    8.20    1.80
   5   1   6   11.00    2.20
  -5   1  -6   15.20    2.20
   5   1   6   15.60    2.00
  -5   1  -6   14.00    2.60
   6  -1   6   14.30    2.50
  -6  -1  -6   16.00    2.80
   6  -1   6   17.60    2.60
  -6  -1  -6   20.90    2.40
   6  -1   6   18.50    3.20
  -6  -1  -6   16.70    2.30
   6   1   6   18.40    4.00
   6   1   6   13.90    2.70
  -6   1  -6   19.40    2.70
  -6   1  -6   15.70    2.40
   7  -1   6    3.80    3.20
   7  -1   6   -1.50    2.20
  -7  -1  -6    3.40    2.70
  -7  -1  -6   -0.80    1.80
   7  -1   6    0.90    2.50
  -7  -1  -6    0.30    1.60
   7   1   6    3.20    1.90
   7   1   6    0.90    2.00
  -7   1  -6    4.80    2.40
   7   1   6   -2.50    2.60
  -7   1  -6    0.40    2.20
  -8  -1  -6   -4.00    2.20
  -8  -1  -6    1.00    2.20
   8  -1   6   -2.10    3.50
  -8  -1  -6    0.30    3.20
   8  -1   6    0.40    3.10
   8  -1   6    0.10    2.60
  -8   1  -6    2.60    2.80
  -8   1  -6    1.50    3.50
   8   1   6    2.10    2.40
   8   1   6    0.70    3.40
   8   1   6    1.60    2.80
   9  -1   6    2.00    4.30
   9  -1   6    5.10    4.10
  -9  -1  -6   -2.40    3.50
  -9   1  -6    0.30    4.40
   9   1   6    7.00    3.90
   9  -2  -6    2.60    2.40
   9  -2  -6   -2.60    3.00
  -9   2   6   11.30    4.40
   9   2  -6   11.70    5.30
   8  -2  -6   -6.80    3.70
   8  -2  -6   -1.70    2.40
   8  -2  -6    3.40    1.70
  -8   2   6   -3.20    3.00
  -8   2   6   -0.80    1.90
  -8   2   6   -1.20    1.60
   8   2  -6    0.90    3.50
   7  -2  -6    0.40    3.00
   7  -2  -6    1.50    1.40
   7  -2  -6    0.30    1.80
   7   2  -6    0.50    2.70
  -7   2   6    2.90    1.70
  -7   2   6    2.10    2.70
  -7   2   6   -1.40    1.20
   6  -2  -6    5.30    1.40
   6  -2  -6    2.80    2.20
   6  -2  -6    4.80    1.70
  -6   2   6    5.40    1.70
   6   2  -6    5.70    2.40
  -6   2   6    3.60    2.60
  -6   2   6    6.50    1.40
   5  -2  -6   18.90    2.10
   5  -2  -6   14.00    1.90
   5  -2  -6   17.70    2.50
   5   2  -6   16.40    2.40
  -5   2   6   16.20    2.50
  -5   2   6   18.70    2.00
   4  -2  -6   30.10    3.80
   4  -2  -6   29.30    2.30
   4  -2  -6   30.90    2.50
  -4   2   6   30.80    2.00
  -4   2   6   30.10    2.40
   4   2  -6   35.60    2.80
   4   2  -6   31.70    3.10
  -4   2   6   28.50    3.10
   3  -2  -6  159.28    6.10
   3  -2  -6  160.78    5.30
   3   2  -6  164.28    4.40
  -3   2   6  159.28    5.30
   3   2  -6  159.98    6.00
  -3   2   6  165.98    5.20
  -3   2   6  161.08    6.20
   3   2  -6  165.68    4.40
   3   2  -6  167.48    5.90
   2  -2  -6  379.06   10.50
   2  -2  -6  383.66   11.00
  -2  -2   6  398.76    9.50
  -2  -2   6  392.66    9.50
   2  -2  -6  394.06   10.50
   2   2  -6  384.76    9.70
   2   2  -6  389.06   11.00
   2   2  -6  399.46    9.80
  -2   2   6  394.96   11.10
  -2   2   6  392.26   10.40
  -1  -2   6  128.69    4.00
   1  -2  -6  132.49    4.60
  -1  -2   6  127.49    4.80
  -1  -2   6  129.69    4.00
   1  -2  -6  121.39    4.50
   1  -2  -6  133.09    6.00
   1   2  -6  119.19    4.70
   1   2  -6  129.69    4.10
   1   2  -6  130.59    4.20
  -1   2   6  129.19    4.50
  -1   2   6  126.39    4.60
   0  -2  -6   42.20    2.30
   0  -2   6   42.20    2.60
   0  -2   6   41.70    2.50
   0  -2  -6   39.50    2.50
   0  -2  -6   43.90    2.60
   0   2  -6   44.80    2.70
   0   2   6   42.60    2.40
   0   2  -6   43.30    2.40
   0   2  -6   41.40    2.30
   0   2   6   45.80    2.60
  -1  -2  -6  155.08    5.30
   1  -2   6  148.19    5.20
  -1  -2  -6  148.49    5.20
   1  -2   6  152.98    5.10
  -1  -2  -6  155.08    4.60
  -1  -2  -6  155.38    4.60
   1  -2   6  150.98    5.10
  -1   2  -6  151.88    5.20
   1   2   6  143.49    5.20
  -1   2  -6  153.98    5.20
  -1   2  -6  148.29    5.10
  -2  -2  -6  675.03   15.70
   2  -2   6  684.73   17.00
  -2  -2  -6  648.64   16.90
  -2  -2  -6  641.84   17.00
   2  -2   6  669.43   16.90
   2   2   6  671.83   17.00
  -2   2  -6  675.53   17.10
   2   2   6  659.73   17.00
  -2   2  -6  679.13   17.00
  -2   2  -6  636.94   16.80
   3  -2   6  110.89    4.70
   3  -2   6  113.99    4.50
  -3  -2  -6  106.89    3.20
  -3  -2  -6  107.59    4.50
  -3  -2  -6  107.79    4.60
   3   2   6  102.29    4.40
   3   2   6  101.69    4.60
  -3   2  -6  112.89    4.50
  -3   2  -6  110.09    4.90
   4  -2   6   46.50    3.70
   4  -2   6   51.19    3.40
   4  -2   6   51.39    3.60
  -4  -2  -6   51.79    2.10
  -4  -2  -6   48.80    3.20
  -4   2  -6   50.19    3.50
  -4   2  -6   49.30    3.80
  -4   2  -6   50.39    3.50
   4   2   6   47.30    2.00
   4   2   6   49.60    3.50
   4   2   6   46.00    3.20
   5  -2   6    9.90    2.50
  -5  -2  -6   10.60    1.20
  -5  -2  -6   11.10    1.80
   5  -2   6    6.80    1.50
   5  -2   6    6.80    1.90
  -5   2  -6    8.00    2.60
  -5   2  -6   10.20    2.20
   5   2   6    8.90    2.10
  -5   2  -6    8.80    2.20
   5   2   6    7.20    1.60
   5   2   6    9.10    1.10
   6  -2   6    8.50    2.70
  -6  -2  -6    7.00    2.40
  -6  -2  -6    6.00    1.20
   6  -2   6    5.50    2.10
  -6  -2  -6    7.50    1.80
   6  -2   6    3.80    2.20
   6   2   6    5.20    1.20
   6   2   6    5.70    1.90
  -6   2  -6    4.10    2.40
   6   2   6    4.90    2.20
  -6   2  -6    4.90    2.00
  -6   2  -6    4.70    2.40
  -7  -2  -6    1.20    1.40
  -7  -2  -6   -0.80    2.60
   7  -2   6   -0.30    2.50
  -7  -2  -6   -0.70    2.10
   7  -2   6   -3.00    2.90
   7  -2   6   -1.80    2.40
  -7   2  -6   -6.00    2.50
  -7   2  -6   -2.50    2.30
   7   2   6    4.90    2.80
   7   2   6    2.20    2.10
   7   2   6    1.30    1.40
  -8  -2  -6   -0.20    3.20
  -8  -2  -6    4.30    1.80
   8  -2   6    2.80    3.50
   8  -2   6   -4.00    3.60
  -8  -2  -6    2.20    2.20
   8  -2   6    7.50    3.60
   8   2   6   -1.10    3.10
   8   2   6    0.20    2.80
  -8   2  -6   11.40    3.90
   8   2   6    3.70    1.90
  -8   2  -6   -0.10    3.80
  -8   2  -6    3.80    3.40
   9  -2   6    3.00    4.70
   9  -2   6    6.70    4.00
  -9   2  -6   -5.40    4.00
   9   2   6    0.30    3.50
   9  -3  -6   -0.60    2.70
   9  -3  -6   -0.40    3.70
   9   3  -6    5.90    4.40
  -9   3   6    1.10    3.10
  -9   3   6    7.70    4.90
   9   3  -6   -2.80    5.00
   8  -3  -6    5.80    4.10
   8  -3  -6   -0.70    2.90
   8  -3  -6    0.60    2.00
   8   3  -6   -1.80    3.60
  -8   3   6   -5.10    2.30
  -8   3   6   -6.20    3.80
  -8   3   6    2.30    1.90
   8   3  -6    1.40    3.40
   7  -3  -6   -0.30    3.00
   7  -3  -6    1.70    1.60
   7  -3  -6    0.10    2.10
  -7   3   6   -0.10    2.00
  -7   3   6   -0.50    2.70
   7   3  -6   -2.10    2.60
  -7   3   6    1.10    1.60
   7   3  -6    3.60    2.80
   6  -3  -6   -0.90    1.30
   6  -3  -6    5.70    2.40
   6  -3  -6    1.40    1.80
   6   3  -6    1.30    2.10
  -6   3   6    1.20    1.40
   6   3  -6    3.50    2.20
  -6   3   6    1.70    2.20
  -6   3   6   -0.40    1.70
   5  -3  -6  107.89    5.50
   5  -3  -6   95.99    4.70
   5  -3  -6   97.69    4.40
  -5   3   6   97.59    4.10
  -5   3   6   93.69    4.60
  -5   3   6   97.19    5.40
   5   3  -6  103.49    5.40
   5   3  -6  100.49    5.10
   4  -3  -6    0.70    1.10
   4  -3  -6   -2.30    1.60
   4  -3  -6   -2.10    1.20
   4   3  -6   -1.50    1.60
  -4   3   6    0.80    1.60
  -4   3   6   -0.60    1.40
   4   3  -6   -0.10    1.20
  -4   3   6   -0.10    1.30
   3  -3  -6   -0.20    0.90
   3  -3  -6    0.40    0.80
   3  -3  -6   -1.10    1.30
   3   3  -6    0.90    1.40
  -3   3   6   -0.90    0.60
  -3   3   6   -0.10    1.30
   3   3  -6   -0.60    0.60
   3   3  -6    1.10    0.60
  -3   3   6   -1.60    1.00
  -2  -3   6   10.30    1.00
   2  -3  -6   13.80    1.90
  -2  -3   6   12.90    1.10
   2  -3  -6   10.20    1.50
   2  -3  -6   13.00    1.80
   2   3  -6   14.00    1.40
  -2   3   6   12.50    2.10
  -2   3   6   14.30    2.00
   2   3  -6   11.60    1.90
   2   3  -6   13.90    1.30
  -2   3   6   12.10    1.70
   1  -3  -6    2.20    0.90
  -1  -3   6    2.90    0.90
  -1  -3   6    3.50    1.20
   1  -3  -6    1.50    1.00
   1  -3  -6    2.40    1.00
  -1  -3   6    2.30    0.90
  -1   3   6    1.20    0.80
   1   3  -6    2.10    0.80
   1   3  -6    4.10    1.30
   1   3  -6    3.60    0.90
  -1   3   6    2.80    1.10
  -1   3   6    1.10    0.90
   0  -3   6  117.09    4.70
   0  -3  -6  118.69    4.60
   0  -3   6  118.49    4.20
   0  -3  -6  120.69    4.30
   0  -3  -6  113.29    4.60
   0   3   6  120.09    4.60
   0   3  -6  114.29    4.20
   0   3   6  121.19    4.60
   0   3  -6  118.59    4.80
   0   3   6  114.09    4.10
   0   3  -6  118.09    4.30
  -1  -3  -6  146.59    5.40
  -1  -3  -6  150.58    4.60
   1  -3   6  152.68    5.20
  -1  -3  -6  144.59    5.30
   1  -3   6  154.08    5.50
   1  -3   6  151.98    5.30
  -1   3  -6  149.79    5.50
  -1   3  -6  145.79    5.30
   1   3   6  150.48    5.40
   1   3   6  152.28    5.40
  -1   3  -6  147.49    5.20
   2  -3   6   49.50    3.60
   2  -3   6   51.49    3.20
  -2  -3  -6   51.79    3.10
  -2  -3  -6   55.39    3.20
  -2  -3  -6   50.19    2.00
  -2  -3  -6   51.79    2.00
   2  -3   6   56.39    3.10
  -2   3  -6   50.99    3.20
  -2   3  -6   50.09    3.30
  -2   3  -6   49.90    3.30
   2   3   6   54.89    3.20
   2   3   6   51.69    3.30
  -3  -3  -6   91.59    4.20
   3  -3   6   86.59    4.30
   3  -3   6   78.99    4.90
  -3  -3  -6   84.69    4.20
   3  -3   6   88.29    4.10
  -3   3  -6   92.09    4.40
   3   3   6   85.89    4.10
  -3   3  -6   84.59    4.40
   3   3   6   82.89    4.10
   4  -3   6    2.50    1.90
  -4  -3  -6    2.30    1.40
  -4  -3  -6    1.40    1.40
   4  -3   6    3.50    1.70
   4  -3   6    1.50    1.60
   4   3   6    1.60    1.50
   4   3   6    3.20    1.50
  -4   3  -6    2.70    2.90
  -4   3  -6    3.00    1.70
  -4   3  -6    1.40    1.90
   5  -3   6    1.40    2.20
  -5  -3  -6    2.40    1.60
   5  -3   6   -0.10    1.70
  -5  -3  -6    0.10    1.40
   5  -3   6    1.40    2.30
   5   3   6    3.60    1.70
  -5   3  -6    3.00    1.90
  -5   3  -6   -1.10    1.70
   5   3   6    1.50    1.70
  -6  -3  -6    2.60    2.20
   6  -3   6    3.50    2.90
   6  -3   6    2.80    2.20
  -6  -3  -6    0.70    1.60
   6  -3   6    2.90    2.30
   6   3   6    1.30    2.30
  -6   3  -6    4.90    2.40
  -6   3  -6    2.50    2.50
  -6   3  -6    1.70    2.30
   6   3   6   -0.10    1.50
   7  -3   6   25.40    3.60
   7  -3   6   16.60    4.00
  -7  -3  -6   20.10    2.70
  -7  -3  -6   25.30    3.70
   7  -3   6   17.00    3.70
   7   3   6   13.90    2.70
  -7   3  -6   15.60    3.10
  -7   3  -6   14.00    3.40
   8  -3   6   21.20    4.60
   8  -3   6   34.10    4.90
   8  -3   6   25.00    3.80
  -8   3  -6   26.40    4.60
  -8   3  -6   24.90    4.80
  -8   3  -6   30.80    4.80
   8   3   6   26.20    4.40
   8   3   6   26.60    3.60
   8  -4  -6    0.70    2.20
   8  -4  -6    5.30    3.30
  -8   4   6    5.90    3.70
  -8   4   6    1.60    3.00
   8   4  -6   -4.00    3.80
   8   4  -6    7.10    3.80
   7  -4  -6   -0.80    2.40
   7  -4  -6    6.80    3.00
   7  -4  -6    2.20    1.90
   7   4  -6    0.90    2.80
   7   4  -6   -3.80    2.90
  -7   4   6    4.10    2.90
  -7   4   6    0.70    1.80
  -7   4   6    5.70    2.40
   6  -4  -6    2.30    1.70
   6  -4  -6    1.30    2.10
   6  -4  -6    5.70    2.40
   6   4  -6    1.90    2.40
  -6   4   6    1.70    1.50
  -6   4   6    3.90    2.10
   6   4  -6    1.90    2.40
  -6   4   6    1.90    2.20
   5  -4  -6    1.60    1.30
   5  -4  -6    3.20    1.80
   5  -4  -6   -0.30    2.30
   5   4  -6    1.30    2.00
  -5   4   6   -0.10    1.80
  -5   4   6    2.50    1.60
  -5   4   6   -0.10    1.10
   5   4  -6    3.00    1.90
   4  -4  -6   22.60    3.20
   4  -4  -6   20.80    2.60
   4  -4  -6   15.80    2.20
  -4   4   6   20.20    2.20
   4   4  -6   18.60    2.50
  -4   4   6   13.40    2.20
  -4   4   6   21.00    3.00
   4   4  -6   22.40    2.90
   3  -4  -6   18.20    2.40
   3  -4  -6   23.00    2.70
   3  -4  -6   20.10    2.50
   3   4  -6   16.40    2.20
  -3   4   6   15.70    2.40
  -3   4   6   17.60    2.00
   3   4  -6   16.40    1.40
  -3   4   6   15.40    2.10
   3   4  -6   17.10    1.40
  -2  -4   6   -1.30    1.00
  -2  -4   6   -0.90    0.50
   2  -4  -6    1.20    1.30
   2  -4  -6    0.70    1.00
   2  -4  -6    0.30    1.20
  -2  -4   6    0.40    0.60
  -2   4   6    0.20    1.20
   2   4  -6    0.20    1.20
   2   4  -6    0.00    0.80
  -2   4   6    1.90    1.30
  -2   4   6   -0.80    0.90
   2   4  -6   -0.40    0.60
  -1  -4   6   64.69    2.80
  -1  -4   6   66.09    2.80
  -1  -4   6   65.39    3.50
   1  -4  -6   72.49    3.50
   1  -4  -6   65.39    3.50
  -1   4   6   69.49    4.00
   1   4  -6   61.89    3.60
  -1   4   6   58.29    3.40
   1   4  -6   68.89    3.00
   1   4  -6   66.59    3.00
  -1   4   6   64.19    3.60
   0  -4   6 1207.68   29.50
   0  -4  -6 1226.08   28.80
   0  -4  -6 1165.88   29.20
   0  -4   6 1217.88   28.80
   0  -4  -6 1205.08   29.40
   0   4  -6 1168.68   28.90
   0   4   6 1218.58   29.30
   0   4   6 1231.98   28.70
   0   4  -6 1172.68   28.70
   0   4   6 1222.08   29.40
   0   4  -6 1229.58   29.60
   1  -4   6   16.40    2.10
   1  -4   6   16.10    2.00
  -1  -4  -6   11.70    2.90
   1  -4   6   19.10    2.30
  -1  -4  -6   16.80    2.30
  -1  -4  -6   18.30    1.70
  -1   4  -6   14.90    2.00
  -1   4  -6   17.40    2.20
   1   4   6   15.50    1.60
   1   4   6   17.30    2.30
  -1   4  -6   15.10    2.10
  -2  -4  -6    5.10    1.60
  -2  -4  -6    5.40    0.80
   2  -4   6    4.00    1.40
  -2  -4  -6    3.20    1.30
   2  -4   6    4.60    1.40
  -2  -4  -6    5.10    0.80
   2  -4   6    6.50    1.70
  -2   4  -6    6.40    1.80
   2   4   6    7.10    1.70
  -2   4  -6    6.20    1.70
   2   4   6    5.20    1.60
  -2   4  -6    7.10    1.60
  -3  -4  -6  309.77    9.80
   3  -4   6  322.47    9.90
   3  -4   6  314.47    9.90
  -3  -4  -6  319.77    9.60
  -3   4  -6  318.57   10.10
  -3   4  -6  330.87   10.60
   3   4   6  300.87    9.60
   3   4   6  309.57    9.60
   4  -4   6   14.40    3.20
  -4  -4  -6    8.50    1.60
   4  -4   6   18.80    2.70
   4  -4   6   11.90    2.30
  -4   4  -6   14.60    2.40
   4   4   6   10.20    1.80
   4   4   6   13.90    2.30
  -4   4  -6   15.90    2.90
  -4   4  -6    9.30    2.20
   5  -4   6   12.50    3.30
  -5  -4  -6   19.80    2.40
   5  -4   6   13.50    2.60
   5  -4   6   15.30    2.70
  -5  -4  -6   16.10    2.70
   5   4   6   20.60    3.10
  -5   4  -6   18.20    3.30
  -5   4  -6   19.30    2.90
   5   4   6   21.10    2.90
  -5   4  -6   11.40    3.90
   6  -4   6   -0.40    2.40
   6  -4   6    7.10    2.70
   6  -4   6    1.00    3.00
  -6  -4  -6    2.60    1.70
  -6  -4  -6    1.60    2.30
   6   4   6    2.10    2.30
   6   4   6    6.20    1.60
  -6   4  -6    1.90    3.40
  -6   4  -6    3.20    2.40
  -6   4  -6    0.20    2.70
  -7  -4  -6    4.40    2.00
   7  -4   6    8.40    3.40
  -7  -4  -6    9.10    3.20
   7  -4   6    3.90    3.90
   7   4   6    7.20    2.00
   7   4   6    7.00    2.80
  -7   4  -6   10.20    3.40
  -7   4  -6    0.10    2.90
  -7   4  -6    8.90    3.70
  -8  -4  -6    3.80    3.60
   8  -4   6    0.20    3.70
   8  -4   6    4.20    4.50
   8  -4   6    1.10    4.60
  -8   4  -6   -1.70    4.40
   8   4   6    2.40    3.80
  -8   4  -6    2.10    3.60
   8   4   6    3.30    2.70
  -8   4  -6   -1.50    3.60
   8  -5  -6    0.50    2.80
   8  -5  -6   -0.80    3.60
  -8   5   6    2.60    4.20
   8   5  -6    0.40    3.90
  -8   5   6    4.40    3.50
   8   5  -6    3.00    4.00
   7  -5  -6   15.00    3.40
   7  -5  -6   19.50    2.80
   7   5  -6   24.60    3.70
  -7   5   6   24.00    3.80
  -7   5   6   22.00    2.60
  -7   5   6   22.20    3.60
   7   5  -6   20.90    6.40
   6  -5  -6    2.50    2.60
   6  -5  -6    6.80    2.60
   6  -5  -6    5.10    2.00
  -6   5   6    6.00    2.70
  -6   5   6    5.30    2.30
   6   5  -6    8.50    2.60
   6   5  -6    6.80    2.80
   5  -5  -6   -2.00    3.00
   5  -5  -6    1.40    2.30
   5  -5  -6    2.20    1.70
  -5   5   6    4.50    2.40
  -5   5   6    1.10    1.40
  -5   5   6    2.40    1.70
   5   5  -6    1.10    2.00
   5   5  -6    1.50    1.80
   4  -5  -6    2.40    1.70
   4  -5  -6   10.50    2.30
   4  -5  -6    7.40    2.00
   4   5  -6    6.70    1.00
   4   5  -6    6.00    0.90
  -4   5   6    6.60    2.20
   4   5  -6    7.90    2.10
  -4   5   6    7.10    2.30
  -4   5   6    8.60    1.90
   3  -5  -6    0.90    1.10
   3  -5  -6    0.60    1.80
   3  -5  -6   -0.40    1.40
   3   5  -6    1.00    1.70
  -3   5   6    1.50    1.60
  -3   5   6   -0.10    1.20
  -3   5   6    0.50    1.50
   3   5  -6   -0.20    0.80
   3   5  -6    0.90    0.80
  -2  -5   6  240.08    6.50
   2  -5  -6  229.38    8.10
  -2  -5   6  246.58    8.10
   2  -5  -6  248.18    8.10
   2  -5  -6  233.78    8.10
  -2  -5   6  234.68    6.50
  -2   5   6  243.58    8.20
  -2   5   6  227.18    8.10
  -2   5   6  243.58    8.00
   2   5  -6  238.48    7.00
   2   5  -6  234.48    8.10
   2   5  -6  240.68    6.90
  -1  -5   6   13.60    1.90
  -1  -5   6   12.10    1.60
   1  -5  -6    9.10    1.80
   1  -5  -6   11.30    2.10
  -1  -5   6   10.10    1.50
   1  -5  -6   10.30    1.90
  -1   5   6   10.70    2.00
  -1   5   6    8.20    1.50
   1   5  -6   12.60    2.10
  -1   5   6    7.80    1.80
   1   5  -6    9.10    1.60
   1   5  -6   11.50    1.60
   0  -5  -6   17.40    2.30
   0  -5   6   17.90    2.30
   0  -5   6   18.70    2.00
   0  -5  -6   17.60    2.30
   0  -5  -6   15.90    2.40
   0   5   6   13.20    1.90
   0   5  -6   19.50    2.60
   0   5  -6   11.90    1.60
   0   5   6   17.30    2.20
   0   5  -6   18.30    2.10
   0   5   6   19.00    2.50
   1  -5   6    8.10    1.80
   1  -5   6    7.80    1.60
  -1  -5  -6    8.90    1.80
  -1  -5  -6   17.00    2.40
  -1  -5  -6   12.20    1.70
   1  -5   6    8.90    1.60
  -1   5  -6    9.10    1.60
   1   5   6   17.50    3.30
  -1   5  -6   12.10    1.90
  -1   5  -6    9.20    1.80
   1   5   6   13.60    2.10
   1   5   6   11.40    1.50
  -2  -5  -6    0.80    1.50
  -2  -5  -6    0.80    1.30
   2  -5   6   -1.30    1.30
   2  -5   6   -0.60    1.50
   2  -5   6    0.40    1.30
  -2  -5  -6    1.10    0.70
  -2   5  -6    0.70    1.40
   2   5   6   -2.40    2.40
  -2   5  -6    1.00    1.20
   2   5   6    1.30    1.30
  -2   5  -6    1.10    1.70
   3  -5   6    6.90    1.70
   3  -5   6    7.50    2.20
  -3  -5  -6    8.30    2.60
   3  -5   6    8.40    1.90
  -3   5  -6    8.10    2.20
  -3   5  -6    8.00    2.00
  -3   5  -6   10.90    4.00
   3   5   6   11.00    2.20
   3   5   6    6.80    1.70
   4  -5   6   73.89    4.70
   4  -5   6   63.39    5.10
  -4  -5  -6   63.59    4.00
   4  -5   6   67.99    4.70
  -4   5  -6   65.49    4.90
   4   5   6   68.59    4.50
   4   5   6   69.09    4.20
  -4   5  -6   58.29    4.60
  -4   5  -6   63.19    4.80
  -5  -5  -6   23.00    2.60
   5  -5   6   23.00    3.70
   5  -5   6   22.70    3.30
  -5  -5  -6   18.50    2.60
   5  -5   6   20.70    3.30
   5   5   6   13.70    2.00
  -5   5  -6   24.40    3.80
  -5   5  -6   19.60    5.10
  -5   5  -6   21.80    3.40
   5   5   6   22.80    3.20
   6  -5   6   -2.20    2.50
  -6  -5  -6    0.10    2.20
   6  -5   6   -1.00    3.50
  -6  -5  -6    0.00    1.90
   6  -5   6    1.20    2.90
  -6   5  -6    0.50    2.60
   6   5   6   -3.00    1.80
  -6   5  -6   -0.60    2.60
  -6   5  -6    6.30    3.10
   7  -5   6   15.50    4.10
  -7  -5  -6    9.50    2.50
   7  -5   6   19.70    4.30
  -7  -5  -6   15.60    3.40
   7  -5   6   12.50    4.70
  -7   5  -6   22.30    4.00
   7   5   6   16.00    3.50
  -7   5  -6   13.40    3.70
  -7   5  -6   19.90    4.50
   7   5   6   19.40    2.90
   8  -5   6   -2.90    5.90
  -8  -5  -6    2.30    4.50
   8  -5   6    2.10    4.90
   8  -5   6    0.70    4.20
   8   5   6    0.80    2.60
  -8   5  -6    3.30    4.40
   8   5   6   -1.20    4.50
   8  -6  -6    3.00    3.40
  -8   6   6    7.80    4.70
   8   6  -6    5.20    4.50
   8   6  -6   15.40    4.40
   7  -6  -6   -2.50    2.70
   7  -6  -6    0.00    3.50
   7   6  -6   -1.50    3.10
  -7   6   6   -0.20    3.00
  -7   6   6   -0.20    3.60
   7   6  -6   -1.80    3.30
  -7   6   6    2.70    2.60
   6  -6  -6    0.80    2.80
   6  -6  -6    4.90    2.40
   6  -6  -6    2.60    3.00
  -6   6   6    4.10    2.80
  -6   6   6   -1.30    2.60
   6   6  -6    3.20    2.80
   6   6  -6    5.50    2.80
   5  -6  -6    8.20    2.60
   5  -6  -6    9.70    2.40
   5  -6  -6    9.10    2.20
   5   6  -6   11.60    2.40
  -5   6   6   12.40    2.80
  -5   6   6   18.60    2.50
   5   6  -6   16.00    3.00
  -5   6   6    9.00    2.90
   4  -6  -6   -0.40    1.90
   4  -6  -6   -0.30    2.10
   4  -6  -6    4.00    1.90
  -4   6   6    0.50    1.80
   4   6  -6    1.10    1.00
  -4   6   6    0.30    1.40
  -4   6   6    2.70    2.80
   4   6  -6    1.80    2.10
  -3  -6   6   45.60    1.90
  -3  -6   6   47.20    1.90
   3  -6  -6   40.50    3.90
   3  -6  -6   45.70    4.20
   3  -6  -6   42.30    4.10
  -3  -6   6   49.20    3.80
  -3   6   6   40.40    4.00
   3   6  -6   48.80    2.60
   3   6  -6   45.20    4.10
  -3   6   6   45.70    4.10
   3   6  -6   44.00    2.60
  -2  -6   6  131.39    6.00
   2  -6  -6  137.59    6.10
   2  -6  -6  129.89    8.00
   2  -6  -6  148.39    6.40
  -2  -6   6  141.59    4.70
  -2  -6   6  140.39    4.60
   2   6  -6  140.99    5.10
  -2   6   6  139.39    6.10
  -2   6   6  141.39    6.30
   2   6  -6  140.79    6.10
  -2   6   6  143.09    6.20
   2   6  -6  136.79    5.00
   1  -6  -6   27.00    3.00
   1  -6  -6   27.00    3.20
  -1  -6   6   29.10    2.40
  -1  -6   6   23.30    2.30
  -1  -6   6   26.10    3.00
  -1   6   6   28.70    3.50
   1   6  -6   23.70    2.50
   1   6  -6   22.50    2.40
   1   6  -6   23.80    3.10
  -1   6   6   26.40    2.90
  -1   6   6   29.30    3.10
   0  -6   6   66.69    3.60
   0  -6   6   76.59    4.20
   0  -6  -6   74.39    3.80
   0  -6  -6   82.39    4.50
   0  -6   6   79.09    4.20
   0  -6  -6   77.39    4.50
   0   6   6   81.69    4.50
   0   6  -6   78.49    4.40
   0   6  -6   76.39    4.10
   0   6  -6   81.79    4.20
   0   6   6   77.49    3.90
   0   6   6   81.09    4.70
  -1  -6  -6   10.90    2.00
  -1  -6  -6   15.00    2.40
   1  -6   6   12.10    2.10
   1  -6   6   10.60    2.10
  -1  -6  -6   11.50    1.60
   1  -6   6    9.20    1.60
   1   6   6   12.80    2.30
   1   6   6    9.10    1.90
   1   6   6   14.00    1.80
  -1   6  -6   11.80    2.10
  -1   6  -6   14.30    2.40
  -1   6  -6   12.40    2.30
  -2  -6  -6   20.90    1.70
   2  -6   6   23.20    3.10
  -2  -6  -6   15.80    2.40
   2  -6   6   23.10    3.00
  -2  -6  -6   22.50    2.70
   2  -6   6   23.40    3.20
  -2   6  -6   16.60    2.30
  -2   6  -6   20.00    2.70
   2   6   6   18.30    2.30
   2   6   6   22.40    1.70
  -2   6  -6   23.40    2.80
   2   6   6   22.40    3.10
   3  -6   6   -0.70    1.80
   3  -6   6    2.00    1.80
   3  -6   6   -1.50    1.80
  -3  -6  -6    0.80    1.50
   3   6   6    1.60    1.40
  -3   6  -6    1.30    2.10
  -3   6  -6    1.20    2.20
  -3   6  -6    3.40    2.00
   3   6   6    1.30    1.70
   4  -6   6   17.10    3.00
  -4  -6  -6   14.10    2.10
   4  -6   6   18.90    3.40
   4  -6   6   17.60    2.90
  -4   6  -6   11.60    2.40
   4   6   6   17.70    4.40
  -4   6  -6   22.50    3.30
   4   6   6   21.40    2.90
  -4   6  -6   22.30    3.60
  -5  -6  -6   45.10    4.20
   5  -6   6   35.60    4.50
   5  -6   6   39.20    5.10
  -5  -6  -6   35.20    3.40
   5  -6   6   42.30    5.80
   5   6   6   46.10    4.60
  -5   6  -6   35.00    4.30
   5   6   6   42.10    4.00
  -5   6  -6   42.30    4.60
  -5   6  -6   45.10    5.20
  -6  -6  -6    2.00    2.30
   6  -6   6   -5.60    3.40
   6  -6   6    1.50    3.80
  -6  -6  -6    0.20    1.90
  -6   6  -6    3.70    3.30
  -6   6  -6   -1.10    2.80
   6   6   6    1.40    1.90
  -6   6  -6   -1.00    3.40
   6   6   6    1.50    2.70
   7  -6   6    0.20    3.90
   7  -6   6    0.30    5.00
  -7  -6  -6   -1.20    3.00
   7  -6   6    2.40    4.40
  -7   6  -6    0.10    3.90
   7   6   6    7.90    2.40
   7   6   6    1.00    3.50
  -7   6  -6   10.20    4.20
  -7   6  -6    3.50    4.30
   7  -7  -6    9.40    3.50
   7  -7  -6    5.70    4.20
  -7   7   6    8.40    4.20
   7   7  -6    6.10    4.00
   7   7  -6    7.00    4.00
  -7   7   6   -0.30    5.30
   6  -7  -6   34.00    5.10
   6  -7  -6   24.70    4.20
   6  -7  -6   26.50    3.60
  -6   7   6   22.80    3.90
   6   7  -6   28.90    4.20
  -6   7   6   27.50    4.10
   6   7  -6   33.30    4.40
   5  -7  -6    1.20    3.10
   5  -7  -6    0.30    2.90
   5  -7  -6    0.90    2.50
   5   7  -6    4.40    1.20
  -5   7   6    5.80    2.20
   5   7  -6    1.60    1.20
  -5   7   6    4.50    3.00
  -5   7   6    5.30    2.70
   5   7  -6   -0.20    2.50
   4  -7  -6  191.78    8.30
   4  -7  -6  190.78    8.10
   4  -7  -6  186.18    8.10
   4   7  -6  186.48    5.80
  -4   7   6  191.68    8.30
  -4   7   6  170.48    8.00
   4   7  -6  189.98    5.80
  -4   7   6  174.58    7.40
   4   7  -6  185.98    7.70
  -3  -7   6    9.80    1.30
   3  -7  -6    7.60    2.70
   3  -7  -6    7.90    2.30
  -3  -7   6    9.90    1.20
   3  -7  -6    4.30    2.40
  -3  -7   6    8.00    2.30
   3   7  -6   10.60    1.80
   3   7  -6    8.30    1.50
   3   7  -6    9.10    2.40
  -3   7   6    5.10    1.50
  -3   7   6   12.60    3.00
  -3   7   6   11.60    2.70
  -2  -7   6    1.10    1.20
  -2  -7   6    1.40    1.70
   2  -7  -6    1.00    2.00
   2  -7  -6    2.00    2.30
   2  -7  -6    0.90    1.50
  -2  -7   6    1.20    1.20
  -2   7   6    0.00    1.90
   2   7  -6    2.30    1.50
   2   7  -6    4.40    2.00
  -2   7   6    1.60    2.00
  -2   7   6    0.20    1.80
   1  -7  -6   17.70    2.80
   1  -7  -6   17.20    2.50
  -1  -7   6   23.70    3.00
  -1  -7   6   18.00    2.20
  -1  -7   6   16.70    2.30
   1  -7  -6   18.40    3.00
  -1   7   6   18.00    2.60
  -1   7   6   21.70    3.00
  -1   7   6   14.80    2.60
   1   7  -6   20.20    2.40
   1   7  -6   18.60    2.50
   1   7  -6   21.80    3.00
   0  -7  -6    6.30    1.80
   0  -7   6    5.30    1.60
   0  -7  -6    9.40    2.50
   0  -7   6    6.80    1.70
   0  -7  -6    3.90    2.10
   0  -7   6    6.90    1.70
   0   7  -6    6.80    2.20
   0   7   6    4.60    1.90
   0   7  -6    8.30    1.90
   0   7   6    5.40    1.90
   0   7  -6    4.10    2.00
  -1  -7  -6    4.40    2.10
   1  -7   6    1.60    1.60
  -1  -7  -6    2.00    1.40
   1  -7   6    1.10    1.90
   1  -7   6    2.40    1.80
   1   7   6    2.40    1.50
   1   7   6    5.50    2.10
  -1   7  -6    2.50    2.00
  -1   7  -6    0.90    1.80
  -1   7  -6    1.70    1.80
   1   7   6    2.30    1.80
  -2  -7  -6   18.90    2.70
  -2  -7  -6   15.90    2.70
   2  -7   6   18.50    2.70
   2  -7   6   15.50    2.70
   2  -7   6   20.90    5.10
  -2  -7  -6   16.60    1.90
   2   7   6   12.00    2.00
  -2   7  -6   14.20    2.60
  -2   7  -6   15.10    2.70
  -2   7  -6   12.90    2.40
   2   7   6   16.30    2.00
   2   7   6   16.10    2.70
   3  -7   6    3.40    2.50
  -3  -7  -6   11.90    2.30
   3  -7   6   11.30    2.70
  -3  -7  -6    7.50    2.50
   3  -7   6   11.10    2.60
  -3   7  -6    5.50    2.30
  -3   7  -6   10.60    3.00
  -3   7  -6    9.40    2.50
   3   7   6    8.70    2.20
   3   7   6    6.90    2.00
   4  -7   6    9.50    3.10
   4  -7   6   11.00    3.50
  -4  -7  -6    9.00    2.70
  -4  -7  -6   12.10    2.30
   4  -7   6    7.90    2.50
   4   7   6    8.70    2.60
   4   7   6    9.20    2.30
  -4   7  -6    8.70    3.10
  -4   7  -6   11.20    3.00
  -4   7  -6    7.60    2.50
  -5  -7  -6    0.90    2.30
   5  -7   6    1.90    2.90
  -5  -7  -6    5.60    2.00
   5  -7   6   -1.10    3.60
   5  -7   6   -2.00    2.90
  -5   7  -6    5.20    3.30
   5   7   6    2.50    2.10
  -5   7  -6    5.30    3.20
   5   7   6    2.00    2.40
  -5   7  -6   -0.60    2.60
   6  -7   6    3.60    4.40
  -6  -7  -6    4.80    2.30
   6  -7   6    2.10    4.70
   6  -7   6    5.90    4.00
  -6  -7  -6    6.90    3.10
   6   7   6    5.30    2.60
   6   7   6    5.70    3.00
  -6   7  -6    9.00    3.80
  -6   7  -6    8.10    3.80
  -6   7  -6   11.20    4.20
   7  -7   6   21.50    5.50
   7  -7   6   17.00    6.00
  -7  -7  -6   14.90    4.00
  -7   7  -6   20.90    4.80
   7   7   6   15.20    3.30
  -7   7  -6   18.00    6.00
   7   7   6   10.40    4.00
  -7   7  -6   21.80    5.20
   7  -8  -6   -3.40    4.30
  -7   8   6   -0.90    4.50
   7   8  -6   -1.30    4.20
   7   8  -6    2.60    4.20
   6  -8  -6    4.70    4.30
   6  -8  -6    1.40    3.00
   6   8  -6   11.20    3.40
   6   8  -6   10.30    3.80
  -6   8   6    9.60    3.80
  -6   8   6   14.70    4.60
   5  -8  -6   -2.90    2.60
   5  -8  -6   -3.60    3.40
   5  -8  -6    3.30    3.00
   5   8  -6    2.00    1.50
   5   8  -6   -3.10    3.30
  -5   8   6    1.00    3.60
  -5   8   6   -3.10    2.60
   5   8  -6    4.00    1.50
  -5   8   6    4.00    3.40
   4  -8  -6    1.60    3.10
   4  -8  -6   -5.10    2.90
   4  -8  -6   -0.10    2.90
  -4   8   6    1.20    2.80
   4   8  -6   -0.60    1.30
  -4   8   6    1.80    2.80
  -4   8   6   -4.50    2.20
   4   8  -6   -4.40    2.40
   4   8  -6   -0.70    1.50
  -3  -8   6   -1.50    1.20
   3  -8  -6   -0.30    2.70
  -3  -8   6    1.20    2.20
  -3  -8   6    1.40    1.20
   3  -8  -6    0.70    2.20
   3  -8  -6   -3.40    2.50
  -3   8   6   -2.70    2.40
  -3   8   6    1.20    1.50
   3   8  -6   -1.30    1.20
   3   8  -6   -2.60    1.50
   3   8  -6   -0.50    2.30
  -3   8   6   -0.20    2.70
   2  -8  -6    1.30    1.90
  -2  -8   6   -2.50    2.00
   2  -8  -6    0.90    2.40
  -2  -8   6    1.80    1.40
   2  -8  -6   -1.60    2.00
  -2  -8   6    0.20    1.40
   2   8  -6   -0.60    1.20
  -2   8   6   -2.10    4.00
  -2   8   6   -1.60    2.30
   2   8  -6    0.90    2.10
  -2   8   6   -1.70    2.30
   2   8  -6   -0.30    1.70
  -1  -8   6    6.00    1.60
   1  -8  -6    4.90    1.90
   1  -8  -6    4.30    2.50
   1  -8  -6    1.20    2.10
  -1  -8   6    2.90    1.60
  -1  -8   6    4.30    2.00
  -1   8   6    2.10    2.30
   1   8  -6    6.10    2.00
  -1   8   6    4.90    2.30
   1   8  -6    3.80    1.60
  -1   8   6    6.50    2.70
   1   8  -6    0.10    2.00
   0  -8   6    6.30    2.00
   0  -8  -6    7.30    2.60
   0  -8   6    7.10    2.20
   0  -8   6    7.10    1.80
   0  -8  -6    8.70    2.10
   0   8   6    5.30    2.50
   0   8  -6    5.50    2.50
   0   8   6    8.10    2.10
   0   8   6    3.60    2.50
   0   8  -6    3.70    2.10
   1  -8   6    7.90    2.70
   1  -8   6    7.50    2.40
  -1  -8  -6   15.00    3.00
   1  -8   6    8.00    2.20
  -1  -8  -6   13.00    2.80
  -1  -8  -6   13.00    2.10
   1   8   6   11.80    2.70
  -1   8  -6    7.60    2.30
  -1   8  -6   11.80    2.60
   1   8   6    6.40    2.40
  -1   8  -6   12.00    2.60
   1   8   6   12.40    2.20
   2  -8   6   49.10    4.70
  -2  -8  -6   43.80    4.60
   2  -8   6   45.90    4.80
  -2  -8  -6   45.80    2.90
   2  -8   6   50.79    4.70
  -2  -8  -6   46.00    4.40
   2   8   6   44.10    4.60
  -2   8  -6   48.30    4.80
   2   8   6   35.50    4.40
  -2   8  -6   43.50    5.00
  -2   8  -6   47.10    4.30
   2   8   6   47.30    3.00
   3  -8   6    4.50    2.90
  -3  -8  -6    1.50    1.90
  -3  -8  -6    0.90    2.00
   3  -8   6    2.10    2.50
   3  -8   6    1.00    3.00
  -3   8  -6    2.20    2.50
   3   8   6    0.00    2.50
  -3   8  -6    0.90    2.30
   3   8   6    2.50    2.00
  -3   8  -6   -1.00    2.60
   4  -8   6   14.90    3.70
   4  -8   6   15.70    4.00
  -4  -8  -6   13.10    3.10
   4  -8   6   11.70    3.10
  -4  -8  -6   14.80    2.70
  -4   8  -6   15.00    3.80
  -4   8  -6   10.50    3.40
  -4   8  -6   11.80    3.10
   4   8   6   10.90    2.40
   4   8   6   11.10    3.20
  -5  -8  -6    2.20    2.60
   5  -8   6    6.70    3.40
  -5  -8  -6   -0.70    2.10
   5  -8   6    3.40    4.10
   5  -8   6    4.20    4.00
   5   8   6    3.10    2.40
  -5   8  -6    1.70    3.40
  -5   8  -6    3.60    2.90
  -5   8  -6    0.70    3.90
   5   8   6    4.00    2.80
  -6  -8  -6   16.10    4.10
   6  -8   6    4.50    5.40
   6  -8   6   19.30    5.40
   6   8   6   15.40    4.00
   6   8   6   14.90    3.30
  -6   8  -6    7.60    4.50
  -6   8  -6    4.40    5.10
  -6   8  -6   16.80    4.30
   6  -9  -6   25.80    5.40
   6  -9  -6   17.70    6.60
   6   9  -6   21.40    2.40
   6   9  -6   22.50    2.90
  -6   9   6   26.40    5.40
   6   9  -6   23.80    4.80
   6   9  -6   20.80    4.40
   5  -9  -6    8.60    4.30
   5  -9  -6   -0.60    3.70
  -5   9   6   -1.10    3.90
   5   9  -6   -0.20    3.40
  -5   9   6   -1.60    3.20
   5   9  -6    1.40    1.80
  -5   9   6    2.10    4.10
   5   9  -6    1.60    2.00
   4  -9  -6   13.90    4.30
   4  -9  -6   11.80    3.40
   4  -9  -6   16.80    3.70
  -4   9   6   18.50    3.70
   4   9  -6   15.60    2.10
  -4   9   6    9.80    3.60
  -4   9   6   17.00    3.80
   4   9  -6   22.10    3.90
   4   9  -6   15.50    2.50
  -3  -9   6    2.30    1.50
   3  -9  -6    1.80    3.10
  -3  -9   6    1.70    2.50
   3  -9  -6   -0.10    2.60
   3  -9  -6    3.80    3.00
  -3  -9   6    0.50    1.50
  -3   9   6   -0.20    2.40
  -3   9   6   -4.50    2.60
   3   9  -6    3.10    3.00
   3   9  -6    0.20    2.00
   3   9  -6    1.90    1.60
  -3   9   6   -2.10    2.70
   2  -9  -6    7.00    2.60
  -2  -9   6   12.90    2.70
  -2  -9   6   10.20    2.00
   2  -9  -6   14.00    3.20
  -2  -9   6   13.00    2.70
   2  -9  -6    8.80    2.70
  -2   9   6   12.40    3.60
  -2   9   6   13.60    3.60
   2   9  -6    9.80    2.00
  -2   9   6   14.20    3.50
   2   9  -6   10.40    2.50
   2   9  -6   11.30    3.00
   1  -9  -6   -4.80    2.20
  -1  -9   6   -0.90    2.30
  -1  -9   6   -1.00    1.70
   1  -9  -6    0.30    2.50
  -1  -9   6    0.30    1.60
   1  -9  -6   -1.40    2.40
   1   9  -6   -1.40    2.10
  -1   9   6   -3.80    2.30
  -1   9   6   -3.00    2.30
   1   9  -6    0.00    1.80
  -1   9   6    3.40    3.00
   1   9  -6    2.00    2.80
   0  -9  -6    4.80    2.40
   0  -9  -6    2.10    2.90
   0  -9   6    1.00    1.90
   0  -9   6    4.10    2.50
   0  -9   6    2.00    1.90
   0  -9  -6   -0.60    2.50
   0   9  -6    2.00    2.30
   0   9  -6    1.30    2.10
   0   9  -6    5.30    2.70
   0   9   6    8.70    3.10
   0   9   6    1.00    2.20
   0   9   6    3.10    2.30
  -1  -9  -6   18.40    3.40
  -1  -9  -6   12.10    2.50
  -1  -9  -6   13.70    3.00
   1  -9   6   13.70    2.80
   1  -9   6   16.60    3.30
   1   9   6   12.20    3.10
   1   9   6   14.40    2.60
  -1   9  -6   16.30    3.20
  -1   9  -6    7.90    2.50
   1   9   6    8.50    2.90
  -1   9  -6    7.00    3.10
  -2  -9  -6   43.80    5.30
   2  -9   6   46.40    5.40
   2  -9   6   52.19    5.60
  -2  -9  -6   47.30    5.20
   2  -9   6   56.79    5.20
  -2  -9  -6   47.70    3.40
  -2   9  -6   52.49    4.90
   2   9   6   46.40    3.50
  -2   9  -6   57.89    5.80
  -2   9  -6   45.30    5.40
   2   9   6   40.00    5.50
   2   9   6   45.10    5.30
   3  -9   6   12.40    3.30
   3  -9   6    8.20    3.40
  -3  -9  -6   15.90    3.10
  -3  -9  -6   11.30    4.20
   3  -9   6   14.10    3.40
  -3  -9  -6   12.40    1.60
  -3   9  -6   14.20    4.00
   3   9   6   15.80    1.70
   3   9   6   11.20    2.70
  -3   9  -6   13.10    3.00
   3   9   6    9.50    3.30
   4  -9   6   11.50    3.70
   4  -9   6    9.20    4.00
  -4  -9  -6   13.80    2.90
   4  -9   6   22.60    4.70
  -4  -9  -6   10.50    3.00
  -4   9  -6   11.50    3.20
  -4   9  -6   11.60    4.70
   4   9   6   12.70    2.90
  -4   9  -6   13.50    4.00
   4   9   6   11.20    3.60
   5  -9   6    1.60    3.80
  -5  -9  -6    2.50    3.40
   5  -9   6    1.10    4.60
   5   9   6    1.60    3.70
  -5   9  -6   -3.70    6.90
  -5   9  -6    4.10    4.80
  -5   9  -6   -4.70    3.50
   5   9   6    4.50    2.90
   6  -9   6    7.10    5.40
   6  -9   6   -6.70    6.10
   6   9   6    3.90    3.30
  -6   9  -6    4.40    5.90
  -6   9  -6   -0.40    4.70
  -6   9  -6    0.40    5.30
   5 -10  -6   -1.50    4.90
   5 -10  -6   -2.10    4.30
  -5  10   6    3.40    4.70
   5  10  -6   -0.30    2.50
  -5  10   6   -2.60    4.40
   5  10  -6    4.60    2.30
   5  10  -6   -0.10    4.30
   4 -10  -6   -0.50    4.30
   4 -10  -6    5.70    3.90
   4  10  -6   -0.80    3.60
  -4  10   6    3.40    4.50
   4  10  -6   -0.30    1.90
  -4  10   6    1.80    3.80
  -4  10   6    3.80    3.70
   4  10  -6    0.20    2.60
   3 -10  -6    5.80    3.20
  -3 -10   6    4.10    3.30
   3 -10  -6    2.80    4.00
  -3 -10   6    3.90    1.90
   3 -10  -6   16.30    6.70
  -3  10   6    5.20    3.80
  -3  10   6    1.50    3.50
   3  10  -6    0.10    3.20
   3  10  -6    3.60    2.00
   3  10  -6    4.40    2.80
  -3  10   6    6.60    4.20
   2 -10  -6    8.70    4.00
   2 -10  -6    3.90    3.60
  -2 -10   6    6.10    3.10
  -2 -10   6    4.80    2.30
   2 -10  -6    4.60    3.50
  -2 -10   6    0.20    2.00
   2  10  -6    0.90    2.70
  -2  10   6   -0.70    2.40
   2  10  -6    4.70    2.10
  -2  10   6   -3.30    3.20
  -2  10   6    3.10    4.00
   2  10  -6   -0.10    3.30
   1 -10  -6   39.70    4.80
  -1 -10   6   32.60    4.30
  -1 -10   6   31.90    3.80
  -1 -10   6   32.10    4.30
   1 -10  -6   38.30    4.50
   1 -10  -6   37.40    4.70
  -1  10   6   27.20    6.30
  -1  10   6   35.60    4.30
   1  10  -6   38.40    5.20
  -1  10   6   38.30    5.00
   1  10  -6   33.20    3.80
   0 -10   6   -5.40    3.00
   0 -10  -6   -3.10    2.90
   0 -10  -6    1.70    3.00
   0 -10   6   -0.40    2.50
   0 -10   6    1.00    2.40
   0 -10  -6    0.30    2.50
   0  10  -6   -3.30    2.50
   0  10  -6   -3.50    3.10
   0  10   6   -1.00    2.60
   0  10   6   -1.30    3.10
   0  10  -6    1.80    2.80
   0  10   6    4.40    4.00
   1 -10   6    0.10    3.00
  -1 -10  -6    1.70    3.00
   1 -10   6    3.50    2.90
  -1 -10  -6    2.50    2.80
  -1 -10  -6    1.20    2.30
  -1  10  -6    8.20    3.10
   1  10   6    4.70    3.40
  -1  10  -6    3.40    3.20
  -1  10  -6   -1.10    3.50
   1  10   6    0.60    2.30
   2 -10   6    5.30    3.40
  -2 -10  -6    5.10    3.10
  -2 -10  -6    1.60    2.30
   2 -10   6    8.30    3.70
   2 -10   6    4.40    3.00
  -2 -10  -6    8.80    2.20
   2  10   6    2.00    3.60
  -2  10  -6    6.20    3.40
  -2  10  -6    4.90    3.90
   2  10   6    5.70    2.20
  -2  10  -6    5.50    3.50
   2  10   6    9.00    3.50
   3 -10   6   10.90    3.70
  -3 -10  -6    5.70    1.50
  -3 -10  -6    2.80    3.00
   3 -10   6    4.50    4.50
  -3  10  -6    7.40    3.70
  -3  10  -6    3.20    3.80
   3  10   6    4.70    1.60
   3  10   6    2.60    3.00
  -3  10  -6   11.60    3.60
   3  10   6    2.60    3.50
   4 -10   6    9.60    5.20
  -4 -10  -6   14.90    3.70
   4 -10   6    6.60    4.60
   4  10   6    5.20    4.10
  -4  10  -6    1.10    4.70
   4  10   6   11.10    3.60
  -4  10  -6   11.90    4.70
  -4  10  -6   10.50    3.70
   5 -10   6   -4.20    5.20
   5 -10   6    7.60    5.80
  -5  10  -6    0.90    5.30
  -5  10  -6    1.90    4.20
  -5  10  -6   -0.20    5.70
   5  10   6   -4.10    3.40
   4 -11  -6    0.50    5.20
   4 -11  -6    7.50    5.40
  -4 -11   6   -2.60    1.80
  -4  11   6    3.60    5.20
  -4  11   6    8.70    4.40
   4  11  -6   -6.20    3.30
  -4  11   6   -9.90    5.20
   4  11  -6   -1.90    4.40
  -3 -11   6   19.90    4.90
  -3 -11   6   18.20    2.90
   3 -11  -6   35.80    5.20
   3 -11  -6   18.80    5.40
   3  11  -6   18.40    2.90
  -3  11   6   19.90    5.00
   3  11  -6   18.30    4.70
   3  11  -6   21.80    4.00
  -3  11   6   19.60    4.30
  -3  11   6   23.60    5.60
   2 -11  -6   -0.40    3.60
   2 -11  -6    3.60    4.40
  -2 -11   6   -1.60    2.80
  -2 -11   6    1.50    3.50
   2 -11  -6    3.00    2.80
  -2  11   6    2.00    3.70
   2  11  -6   -3.30    3.30
   2  11  -6    5.00    3.70
  -2  11   6    4.30    5.20
   2  11  -6   -4.60    2.20
  -2  11   6   -1.80    3.90
   1 -11  -6   -4.60    3.50
  -1 -11   6   -2.00    2.90
   1 -11  -6    0.40    3.90
   1 -11  -6    0.70    3.00
  -1 -11   6    7.20    4.00
  -1  11   6    2.60    4.10
  -1  11   6   -1.40    3.50
  -1  11   6   -2.40    2.90
   1  11  -6   -1.70    3.90
   1  11  -6   -0.90    2.70
   0 -11  -6   -0.40    4.50
   0 -11  -6    1.60    3.70
   0 -11   6   -0.70    3.00
   0 -11   6    5.40    3.70
   0 -11  -6   -0.10    3.60
   0 -11   6   -0.30    2.90
   0  11   6    4.50    4.20
   0  11  -6    5.60    3.80
   0  11   6   -0.90    3.80
   0  11  -6    5.10    4.00
   0  11  -6   -0.40    2.90
   0  11   6    1.50    3.90
  -1 -11  -6    1.50    2.80
  -1 -11  -6   -0.20    4.00
   1 -11   6    7.20    4.10
  -1 -11  -6    2.60    3.50
  -1  11  -6   -1.20    3.80
   1  11   6    1.20    3.40
   1  11   6   -3.00    3.10
  -1  11  -6    7.00    4.40
   1  11   6    6.10    3.80
  -1  11  -6    5.70    3.60
  -2 -11  -6    1.60    3.60
  -2 -11  -6    1.30    2.40
   2 -11   6   -3.00    3.20
  -2 -11  -6   -4.20    3.10
   2 -11   6    2.40    3.80
   2  11   6   -2.90    3.90
  -2  11  -6    0.80    4.60
   2  11   6    4.70    3.70
   2  11   6    0.40    2.60
  -2  11  -6    2.00    3.90
  -2  11  -6    2.30    4.50
   3 -11   6   -4.70    5.20
   3 -11   6    3.80    6.00
  -3  11  -6   -2.30    4.30
   3  11   6    0.10    3.80
   3  11   6   -3.40    2.10
  -3  11  -6    9.30    5.40
  -3  11  -6    4.30    5.20
   1 -12  -6   -2.40    4.50
   1 -12  -6    3.80    4.00
  -1  12   6    2.20    4.60
  -1  12   6   -2.40    4.50
  -1  12   6   15.50    5.30
   1  12  -6   -2.00    4.70
   1  12  -6    5.40    3.50
   0 -12  -6    3.30    4.40
   0 -12  -6    1.50    5.10
   0  12   6    7.60    4.30
   0  12   6    9.20    4.80
   0  12  -6    5.40    4.90
   0  12   6    8.60    5.30
   0  12  -6   -0.30    3.60
  -1 -12  -6    3.10    3.80
  -1  12  -6    3.70    4.90
  -1  12  -6   -4.50    4.10
   1  12   6   -1.30    3.90
   9   0  -7    2.40    2.00
   9   0  -7    1.20    2.40
   8   0  -7    2.90    1.60
   8   0  -7    6.40    3.90
   7   0  -7    1.20    1.20
   7   0  -7   -0.30    1.40
   6   0  -7    0.20    1.20
   6   0  -7    0.10    1.00
   6   0  -7   -1.00    2.20
   5   0  -7    0.40    1.00
   5   0  -7   -2.20    1.80
   5   0  -7   -0.80    0.80
  -4   0   7   -0.40    0.50
   4   0  -7   -0.30    2.80
   4   0  -7   -0.10    0.80
   4   0  -7    0.50    0.90
  -3   0   7   -0.10    0.80
   3   0  -7   -0.40    0.80
   3   0  -7    1.30    1.20
  -3   0   7    0.30    0.60
   3   0  -7    0.70    0.80
   2   0  -7    0.80    0.80
   2   0  -7   -0.40    1.00
   2   0  -7   -0.50    0.70
  -2   0   7   -1.40    0.50
  -2   0   7    0.20    0.80
  -1   0   7    0.00    0.70
   1   0  -7   -0.70    0.60
  -1   0   7   -0.10    0.60
   1   0  -7    0.00    1.00
   1   0  -7    1.20    0.90
   0   0  -7    0.20    0.90
   0   0   7   -0.40    0.70
   0   0  -7    0.60    1.00
   0   0  -7   -1.10    0.90
   1   0   7    0.00    0.90
  -1   0  -7    0.00    0.90
   1   0   7    0.00    0.80
  -1   0  -7    0.20    0.90
  -1   0  -7   -0.40    0.80
   1   0   7    0.40    1.00
   2   0   7    0.00    0.90
  -2   0  -7   -1.30    1.00
  -2   0  -7    0.30    1.30
   2   0   7   -0.70    0.80
   2   0   7   -0.40    1.10
  -2   0  -7    0.70    0.90
  -3   0  -7   -2.20    1.20
   3   0   7    0.80    1.40
   3   0   7    0.30    1.70
  -3   0  -7   -0.80    1.00
  -3   0  -7   -1.30    0.90
   3   0   7    0.80    1.00
   4   0   7    3.20    1.90
  -4   0  -7    0.40    1.30
   4   0   7    0.60    1.20
  -4   0  -7    0.50    1.50
   4   0   7    0.70    1.40
  -4   0  -7    0.10    1.10
   5   0   7    0.90    1.40
   5   0   7    0.50    1.70
  -5   0  -7   -2.10    1.40
  -5   0  -7    0.80    1.60
  -5   0  -7    0.30    1.70
   5   0   7   -1.80    1.90
  -6   0  -7    2.30    2.00
  -6   0  -7   -0.20    1.60
   6   0   7   -1.80    3.60
   6   0   7   -0.20    1.70
   6   0   7    0.60    2.00
  -7   0  -7   -2.00    2.40
   7   0   7    2.60    2.20
   7   0   7    1.30    2.60
  -7   0  -7   -0.20    2.10
   7   0   7    4.80    2.50
   8   0   7   -2.00    2.90
   8   0   7    0.00    3.40
  -8   0  -7   -5.70    3.00
  -8   0  -7    1.70    3.40
  -8   0  -7   -1.40    2.70
   9  -1  -7    5.70    2.90
   9  -1  -7    4.70    2.30
   9   1  -7   18.00    5.50
   8  -1  -7    1.10    2.10
   8  -1  -7    1.70    4.00
   8  -1  -7   -2.10    1.60
   8   1  -7   -2.80    3.60
  -8   1   7    0.50    3.40
   8   1  -7   -0.90    1.20
   8   1  -7   -1.50    1.80
   7  -1  -7   19.30    2.50
   7  -1  -7   20.20    2.60
   7  -1  -7   21.00    3.60
  -7   1   7   19.70    3.40
   7   1  -7   20.40    2.20
   7   1  -7   18.60    1.90
   7   1  -7   19.70    3.70
   6  -1  -7   43.20    3.10
   6  -1  -7   35.00    3.70
   6  -1  -7   34.50    2.50
   6   1  -7   36.80    2.10
   6   1  -7   32.80    2.00
  -6   1   7   36.00    2.40
   6   1  -7   37.80    4.00
  -6   1   7   35.40    2.10
   5  -1  -7    1.60    1.00
   5  -1  -7    1.30    1.20
   5  -1  -7   -0.90    1.70
  -5   1   7    0.00    1.10
   5   1  -7    0.40    0.80
   5   1  -7    1.30    1.80
  -5   1   7   -0.40    1.60
   5   1  -7    2.10    0.80
   4  -1  -7   77.69    3.50
   4  -1  -7   76.29    4.60
   4  -1  -7   76.09    3.30
  -4   1   7   74.59    2.90
  -4   1   7   71.29    4.20
   4   1  -7   74.99    4.30
   4   1  -7   78.19    2.80
  -4   1   7   79.19    3.20
   4   1  -7   79.59    2.80
  -3  -1   7  316.77    7.60
  -3  -1   7  314.17    7.70
   3  -1  -7  296.97    8.50
   3  -1  -7  308.37    8.60
   3  -1  -7  299.07    9.60
  -3   1   7  308.07    8.40
   3   1  -7  317.07    8.10
   3   1  -7  312.77    9.60
  -3   1   7  310.17    8.30
   3   1  -7  306.67    8.10
   2  -1  -7    2.30    1.30
  -2  -1   7    4.20    0.90
   2  -1  -7    5.00    1.20
  -2  -1   7    4.90    0.80
  -2   1   7    6.30    1.30
   2   1  -7    5.20    1.40
   2   1  -7    5.30    1.00
   2   1  -7    5.00    0.90
  -2   1   7    5.80    1.00
   2   1  -7    3.20    1.20
  -1  -1   7  193.88    5.80
   1  -1  -7  206.88    6.60
   1  -1  -7  201.18    6.30
   1  -1  -7  204.48    6.30
  -1  -1   7  197.68    5.80
   1   1  -7  197.68    6.00
  -1   1   7  196.28    6.10
   1   1  -7  203.98    6.70
   0  -1  -7  175.08    5.90
   0  -1   7  187.48    5.80
   0  -1   7  193.38    6.50
   0  -1   7  188.68    6.10
   0  -1  -7  190.88    6.10
   0  -1  -7  184.18    6.00
   0  -1  -7  182.28    5.90
   0   1   7  185.98    5.90
   0   1  -7  177.88    6.00
   0   1  -7  188.38    5.90
   0   1  -7  182.08    5.80
   0   1   7  182.88    5.90
  -1  -1  -7  574.44   15.50
   1  -1   7  604.84   15.40
   1  -1   7  601.04   15.50
   1  -1   7  603.94   15.40
  -1  -1  -7  599.14   15.00
  -1   1  -7  611.84   15.60
  -1   1  -7  598.74   15.40
  -1   1  -7  620.74   15.50
   1   1   7  591.44   15.40
   1   1   7  600.04   15.50
  -2  -1  -7  107.29    3.80
   2  -1   7  107.49    4.20
  -2  -1  -7  104.39    4.60
  -2  -1  -7  110.09    4.60
   2  -1   7  112.39    4.50
   2  -1   7  108.29    4.60
   2   1   7  108.39    3.80
  -2   1  -7  114.19    4.70
   2   1   7  109.89    4.50
  -2   1  -7  108.29    4.30
  -2   1  -7  104.69    4.50
  -3  -1  -7    0.90    1.30
   3  -1   7   -1.70    1.30
  -3  -1  -7    1.70    1.30
   3  -1   7   -0.30    1.30
  -3  -1  -7   -0.50    0.80
   3  -1   7   -0.30    1.00
  -3   1  -7   -0.80    1.30
   3   1   7   -0.30    1.10
   3   1   7    1.10    1.10
  -3   1  -7    0.50    1.10
   3   1   7   -0.20    0.80
  -3   1  -7   -0.60    1.30
   4  -1   7    9.30    2.20
  -4  -1  -7    7.90    1.30
   4  -1   7    8.40    1.60
   4  -1   7    6.20    2.00
  -4  -1  -7    3.90    1.40
  -4  -1  -7    6.20    1.70
   4   1   7    4.90    1.30
   4   1   7    7.80    1.20
  -4   1  -7    5.40    1.60
  -4   1  -7    9.70    2.10
  -4   1  -7    6.70    2.10
   4   1   7    6.60    1.90
   5  -1   7    3.90    1.80
   5  -1   7    1.90    2.20
  -5  -1  -7    1.80    1.90
  -5  -1  -7    0.40    1.50
   5  -1   7    3.90    1.80
  -5  -1  -7    1.90    1.30
  -5   1  -7    2.10    2.00
  -5   1  -7    2.50    1.90
   5   1   7    3.80    2.30
  -5   1  -7    4.50    1.70
   5   1   7    2.20    1.20
   5   1   7    1.60    1.70
   6  -1   7   19.50    2.60
   6  -1   7   15.80    3.00
  -6  -1  -7   23.00    3.10
  -6  -1  -7   17.90    5.00
   6  -1   7   15.70    3.30
  -6  -1  -7   18.40    2.60
  -6   1  -7   16.60    3.00
   6   1   7   13.10    2.50
   6   1   7   15.70    2.90
  -6   1  -7   16.20    2.50
   6   1   7   15.60    2.40
  -6   1  -7   14.40    2.60
   7  -1   7    0.20    3.20
  -7  -1  -7    0.00    2.90
  -7  -1  -7    3.40    2.50
   7  -1   7    1.70    2.80
  -7  -1  -7   -0.70    1.90
   7  -1   7    2.50    2.50
  -7   1  -7   -1.80    2.30
  -7   1  -7    0.90    2.60
   7   1   7    1.40    2.70
   7   1   7    0.70    1.90
  -7   1  -7   -0.70    3.00
   7   1   7   -0.10    2.30
   8  -1   7    0.10    2.80
  -8  -1  -7    2.00    2.20
  -8  -1  -7   -1.50    2.80
  -8  -1  -7    3.20    3.60
   8  -1   7    2.30    3.30
   8  -1   7    2.40    4.00
  -8   1  -7    0.80    3.50
  -8   1  -7    0.40    2.80
   8   1   7   -0.30    3.70
  -8   1  -7    3.00    3.10
   8   1   7    2.40    2.90
   8   1   7    0.40    2.40
   9  -2  -7   -0.90    2.50
   9  -2  -7    2.80    3.30
   9   2  -7    2.40    5.30
  -9   2   7   -1.60    4.80
   8  -2  -7    0.50    6.10
   8  -2  -7   -3.40    1.70
   8  -2  -7   -2.40    2.40
  -8   2   7    7.60    3.60
  -8   2   7    0.90    1.70
  -8   2   7   -2.90    1.90
   8   2  -7   -6.30    3.60
   7  -2  -7   -1.20    1.50
   7  -2  -7   -1.30    1.90
   7  -2  -7    2.30    3.20
   7   2  -7    6.70    2.90
  -7   2   7    3.70    1.80
  -7   2   7    6.00    2.70
  -7   2   7    1.40    1.40
   6  -2  -7    6.70    1.80
   6  -2  -7    3.00    2.30
   6  -2  -7    5.10    1.50
  -6   2   7    7.70    1.40
  -6   2   7    6.60    1.80
  -6   2   7    6.70    2.40
   5  -2  -7   59.69    3.50
   5  -2  -7   57.49    4.00
   5  -2  -7   61.89    3.30
  -5   2   7   57.89    4.30
   5   2  -7   62.89    4.50
  -5   2   7   56.09    3.40
  -5   2   7   58.39    2.80
   5   2  -7   59.59    4.30
   4  -2  -7    7.30    1.60
   4  -2  -7    3.40    1.10
   4  -2  -7    3.10    1.70
  -4   2   7    2.40    1.30
  -4   2   7    3.50    1.50
   4   2  -7    5.50    1.90
   4   2  -7    5.60    3.10
  -4   2   7    3.10    1.10
   4   2  -7    3.40    0.70
   4   2  -7    3.40    0.80
   3  -2  -7    0.90    1.00
   3  -2  -7    0.00    1.40
  -3   2   7    0.20    0.80
  -3   2   7   -2.40    1.10
   3   2  -7    1.80    1.40
  -3   2   7   -0.80    1.10
   3   2  -7    0.60    0.70
   3   2  -7   -0.20    1.00
   3   2  -7    0.70    0.70
   2  -2  -7   45.50    2.70
  -2  -2   7   45.80    2.00
  -2  -2   7   48.70    2.10
   2  -2  -7   47.30    2.80
   2  -2  -7   47.10    3.00
  -2   2   7   48.30    2.60
   2   2  -7   50.29    2.30
  -2   2   7   51.69    3.20
   2   2  -7   45.50    3.10
   2   2  -7   48.00    2.20
  -1  -2   7   15.90    1.50
  -1  -2   7   14.00    1.70
   1  -2  -7   15.10    2.00
   1  -2  -7   20.20    1.90
  -1  -2   7   16.50    2.00
  -1   2   7   16.90    1.70
   1   2  -7   14.30    1.60
   1   2  -7   15.10    1.60
   1   2  -7   14.20    2.00
   0  -2  -7  127.79    4.80
   0  -2   7  129.99    4.90
   0  -2   7  129.29    4.60
   0  -2  -7  130.89    5.00
   0  -2  -7  134.29    4.70
   0   2  -7  132.39    4.70
   0   2   7  126.89    4.80
   0   2  -7  129.69    5.00
   0   2  -7  128.99    4.80
   1  -2   7  612.64   16.10
   1  -2   7  614.64   15.80
  -1  -2  -7  612.64   15.30
  -1  -2  -7  616.74   16.20
  -1  -2  -7  630.24   15.40
   1  -2   7  623.14   16.00
   1   2   7  628.74   16.20
  -1   2  -7  632.94   16.20
  -1   2  -7  622.44   16.00
  -1   2  -7  625.24   16.10
   1   2   7  609.34   16.00
   2  -2   7   31.10    2.50
   2  -2   7   37.00    3.00
  -2  -2  -7   33.20    2.80
  -2  -2  -7   31.30    3.30
  -2  -2  -7   32.50    1.90
   2  -2   7   32.10    2.70
   2   2   7   28.30    3.80
   2   2   7   30.50    2.60
  -2   2  -7   36.10    2.80
  -2   2  -7   28.90    3.10
  -2   2  -7   32.30    2.60
   3  -2   7   40.90    3.00
   3  -2   7   44.40    3.40
  -3  -2  -7   43.80    2.10
  -3  -2  -7   50.09    3.40
   3  -2   7   45.50    3.30
  -3  -2  -7   47.70    3.30
   3   2   7   47.10    3.20
  -3   2  -7   48.70    3.50
   3   2   7   42.50    3.20
  -3   2  -7   39.60    3.00
  -4  -2  -7   31.70    1.80
  -4  -2  -7   30.90    3.00
   4  -2   7   28.50    3.30
  -4  -2  -7   32.50    3.20
   4  -2   7   28.20    3.50
   4  -2   7   33.90    4.90
   4   2   7   31.30    2.90
   4   2   7   32.20    1.80
   4   2   7   23.70    3.10
  -4   2  -7   25.70    3.50
  -4   2  -7   30.00    3.00
  -4   2  -7   26.30    4.40
   5  -2   7   27.10    3.30
  -5  -2  -7   29.60    3.90
  -5  -2  -7   29.20    3.20
  -5  -2  -7   26.00    1.90
   5  -2   7   28.10    3.30
   5  -2   7   22.60    3.20
   5   2   7   29.60    3.20
  -5   2  -7   32.20    4.10
  -5   2  -7   23.80    3.10
  -5   2  -7   23.80    3.00
   5   2   7   23.80    1.80
   6  -2   7   35.20    4.00
   6  -2   7   37.30    4.40
   6  -2   7   30.90    4.00
  -6  -2  -7   34.40    3.80
  -6  -2  -7   32.90    2.30
   6   2   7   37.40    4.20
   6   2   7   41.40    4.00
  -6   2  -7   39.20    4.40
  -6   2  -7   38.00    4.00
  -6   2  -7   42.00    4.60
   6   2   7   35.70    2.30
  -7  -2  -7    4.10    3.00
   7  -2   7    5.70    2.60
   7  -2   7    5.30    3.00
   7  -2   7    7.50    4.00
  -7  -2  -7    5.80    1.50
  -7  -2  -7    1.30    2.30
   7   2   7    3.60    2.40
  -7   2  -7    1.40    3.10
   7   2   7    5.70    3.00
  -7   2  -7    3.10    2.90
  -7   2  -7   -0.30    2.90
   7   2   7    5.70    1.40
  -8  -2  -7    9.20    1.80
  -8  -2  -7   15.50    4.20
   8  -2   7   15.10    4.70
   8  -2   7    4.20    3.40
   8  -2   7    9.60    3.90
   8   2   7    8.10    4.00
   8   2   7    8.80    3.40
  -8   2  -7    5.30    5.70
  -8   2  -7    5.40    3.70
  -8   2  -7   11.20    6.10
   8   2   7    6.20    1.80
   8  -3  -7   -0.70    2.10
   8  -3  -7    9.90    6.30
   8  -3  -7   -1.70    2.80
  -8   3   7    1.40    3.40
  -8   3   7    2.00    2.00
   8   3  -7    5.90    3.70
  -8   3   7   -2.60    2.60
   8   3  -7   -2.60    3.90
   7  -3  -7    0.10    1.70
   7  -3  -7    2.80    2.30
   7  -3  -7    1.00    3.10
  -7   3   7   -1.50    1.90
  -7   3   7    2.70    1.60
  -7   3   7    0.80    2.80
   7   3  -7    4.60    3.00
   7   3  -7    5.00    2.90
   6  -3  -7    8.60    2.10
   6  -3  -7   11.00    2.90
   6  -3  -7    8.20    1.80
  -6   3   7    5.50    2.60
   6   3  -7    9.00    2.60
  -6   3   7    8.70    1.80
  -6   3   7    9.90    2.10
   6   3  -7    9.10    2.80
   5  -3  -7   11.50    2.00
   5  -3  -7   12.90    2.30
   5  -3  -7   18.90    2.70
  -5   3   7   17.00    2.00
   5   3  -7   12.40    2.60
  -5   3   7   13.30    2.80
  -5   3   7   12.80    2.00
   5   3  -7   11.50    2.50
   4  -3  -7  136.39    5.30
   4  -3  -7  133.99    6.10
  -4   3   7  132.19    6.00
   4   3  -7  142.59    6.10
  -4   3   7  132.29    5.40
  -4   3   7  139.59    5.00
   4   3  -7  137.59    6.00
   3  -3  -7    9.70    1.50
   3  -3  -7   10.20    1.70
   3  -3  -7    8.10    1.80
  -3   3   7   10.20    1.50
  -3   3   7    7.40    1.60
   3   3  -7   10.60    2.00
  -3   3   7    7.50    2.00
   3   3  -7   10.50    1.20
   3   3  -7   10.70    1.30
   2  -3  -7   66.99    3.50
   2  -3  -7   64.29    3.60
  -2  -3   7   64.89    2.40
   2   3  -7   62.49    2.70
  -2   3   7   65.79    3.20
  -2   3   7   63.09    3.50
   2   3  -7   62.39    3.70
   2   3  -7   67.49    2.80
  -2   3   7   63.89    3.60
   1  -3  -7  128.49    5.00
  -1  -3   7  131.89    5.20
   1  -3  -7  131.89    5.10
  -1  -3   7  133.99    4.40
   1  -3  -7  127.49    5.00
  -1  -3   7  129.69    4.30
   1   3  -7  134.29    4.40
  -1   3   7  124.29    4.90
   1   3  -7  130.89    5.30
   1   3  -7  132.59    4.50
  -1   3   7  127.89    5.00
  -1   3   7  127.69    4.90
   0  -3  -7   34.10    2.80
   0  -3  -7   38.60    2.80
   0  -3   7   39.50    2.80
   0  -3  -7   37.00    2.60
   0  -3   7   37.90    2.40
   0   3  -7   35.70    2.40
   0   3   7   38.90    2.80
   0   3   7   36.60    2.60
   0   3  -7   36.00    2.80
   0   3  -7   34.20    2.40
   1  -3   7  150.48    5.30
  -1  -3  -7  143.89    4.70
   1  -3   7  144.79    5.30
  -1  -3  -7  142.19    5.50
  -1  -3  -7  142.79    5.50
   1  -3   7  151.88    5.60
  -1   3  -7  138.69    5.50
  -1   3  -7  143.49    5.30
  -1   3  -7  148.19    5.40
   1   3   7  149.79    5.50
  -2  -3  -7  159.48    6.00
  -2  -3  -7  150.48    4.50
   2  -3   7  152.28    5.70
   2  -3   7  152.28    5.90
  -2  -3  -7  152.08    4.40
  -2  -3  -7  149.99    5.80
   2  -3   7  158.18    5.80
  -2   3  -7  148.99    5.70
   2   3   7  149.79    5.80
  -2   3  -7  151.08    5.90
  -2   3  -7  145.59    5.90
   2   3   7  150.98    5.80
  -3  -3  -7   62.49    2.10
  -3  -3  -7   59.79    3.90
   3  -3   7   59.69    3.90
  -3  -3  -7   64.69    2.20
  -3  -3  -7   66.19    3.90
   3  -3   7   62.09    3.70
   3  -3   7   63.19    4.20
  -3   3  -7   64.39    3.90
   3   3   7   69.59    4.00
   3   3   7   67.39    3.80
  -3   3  -7   59.09    4.20
  -3   3  -7   59.89    4.70
  -4  -3  -7    1.40    1.50
   4  -3   7    3.40    2.00
   4  -3   7    3.80    1.90
  -4  -3  -7    4.40    2.30
  -4   3  -7    2.20    1.90
  -4   3  -7    1.60    1.80
  -4   3  -7    0.60    1.60
   4   3   7    0.90    1.50
   4   3   7    4.00    1.60
   5  -3   7    1.80    2.10
   5  -3   7   -0.70    2.30
  -5  -3  -7    1.60    1.80
   5  -3   7    0.80    2.10
   5   3   7    3.90    1.60
  -5   3  -7    4.10    2.10
  -5   3  -7   -0.70    1.90
   5   3   7    0.70    1.80
  -5   3  -7    0.50    2.30
  -6  -3  -7   12.00    2.80
   6  -3   7   12.20    3.50
   6  -3   7   10.10    2.70
   6  -3   7   12.90    3.10
  -6  -3  -7    8.40    2.10
  -6   3  -7    6.50    2.50
  -6   3  -7   10.20    2.70
   6   3   7    8.40    2.20
  -6   3  -7    9.20    2.50
   6   3   7    7.90    2.70
  -7  -3  -7   -1.40    2.10
  -7  -3  -7   -1.90    2.90
   7  -3   7    0.10    3.30
   7  -3   7    1.90    3.00
   7  -3   7    3.40    3.10
   7   3   7   -5.70    2.40
   7   3   7   -0.10    2.50
  -7   3  -7   -0.30    3.10
  -7   3  -7    4.80    2.90
  -7   3  -7    2.30    3.00
   8  -3   7    7.40    4.40
   8  -3   7    0.20    3.60
   8  -3   7    1.40    4.70
  -8  -3  -7    4.40    4.00
  -8   3  -7   -4.80    3.40
  -8   3  -7   -2.70    3.70
  -8   3  -7   -3.00    5.00
   8   3   7   -0.40    2.90
   8  -4  -7   -0.80    2.40
   8  -4  -7    2.50    3.30
   8   4  -7   10.70    4.50
   8   4  -7    5.00    4.10
  -8   4   7   -1.60    2.90
  -8   4   7   -6.20    3.90
   7  -4  -7   12.60    3.00
   7  -4  -7   22.40    3.80
   7  -4  -7   20.10    2.90
   7   4  -7   18.80    3.80
  -7   4   7   14.40    2.50
  -7   4   7   11.60    4.50
  -7   4   7   16.40    3.60
   7   4  -7   21.20    3.80
   6  -4  -7    0.30    2.00
   6  -4  -7   -2.70    2.50
   6  -4  -7   -1.50    1.60
   6   4  -7   -0.10    2.60
  -6   4   7   -3.70    2.40
  -6   4   7    1.70    2.00
   6   4  -7    2.00    2.40
   5  -4  -7   21.10    2.90
   5  -4  -7   23.20    3.10
   5  -4  -7   17.50    2.60
   5   4  -7   21.20    3.30
  -5   4   7   17.10    2.60
  -5   4   7   16.20    2.90
  -5   4   7   19.00    2.20
   5   4  -7   17.10    2.80
   4  -4  -7   14.70    2.00
   4  -4  -7   24.00    3.30
   4  -4  -7   14.40    2.30
   4   4  -7   13.70    2.30
  -4   4   7   14.30    1.90
  -4   4   7   13.30    2.50
  -4   4   7   13.80    2.30
   4   4  -7   15.50    2.60
   3  -4  -7   63.59    4.00
   3  -4  -7   67.19    3.80
   3  -4  -7   68.89    4.20
   3   4  -7   69.59    2.70
  -3   4   7   63.29    4.00
  -3   4   7   62.59    4.00
   3   4  -7   72.99    4.30
  -3   4   7   63.39    3.50
   3   4  -7   68.69    2.70
  -2  -4   7    8.40    1.00
   2  -4  -7    9.20    1.90
  -2  -4   7   10.30    1.20
  -2  -4   7   11.50    2.00
   2  -4  -7    8.00    1.80
   2  -4  -7    7.50    1.70
   2   4  -7    9.80    1.90
   2   4  -7    7.80    1.20
  -2   4   7    9.40    1.80
  -2   4   7    7.90    1.40
  -2   4   7    8.70    1.80
   2   4  -7    8.30    1.20
  -1  -4   7    7.60    1.70
   1  -4  -7    7.50    1.60
   1  -4  -7    5.80    1.40
   1  -4  -7    8.60    1.70
  -1  -4   7    8.10    1.20
  -1  -4   7   10.80    1.40
   1   4  -7    7.80    1.70
  -1   4   7   12.80    2.10
  -1   4   7    8.10    1.60
  -1   4   7    7.80    1.80
   1   4  -7   11.40    1.60
   1   4  -7    7.00    1.30
   0  -4  -7    3.00    1.20
   0  -4   7    1.60    1.00
   0  -4   7    0.10    1.20
   0  -4  -7    0.80    1.50
   0  -4   7    0.30    1.00
   0   4   7    3.50    1.40
   0   4   7    1.90    1.10
   0   4   7    2.00    1.40
   0   4  -7    1.80    1.20
   0   4  -7    2.60    1.30
   0   4  -7    3.70    1.30
   1  -4   7   -0.80    1.20
  -1  -4  -7    2.20    2.30
  -1  -4  -7   -0.70    1.30
   1  -4   7    1.00    1.10
  -1  -4  -7   -0.80    0.90
   1  -4   7   -0.10    1.20
  -1   4  -7    0.90    1.20
   1   4   7   -1.20    1.00
   1   4   7    0.70    1.20
  -1   4  -7    0.30    1.20
  -1   4  -7    1.30    1.30
   2  -4   7    1.00    1.20
  -2  -4  -7   -0.50    1.30
  -2  -4  -7    2.50    0.80
   2  -4   7    0.70    1.30
  -2  -4  -7    2.90    0.80
   2  -4   7   -0.70    1.30
  -2  -4  -7    2.80    1.60
  -2   4  -7    2.10    1.40
   2   4   7    2.50    1.50
  -2   4  -7    1.60    1.40
   2   4   7    1.40    1.20
  -2   4  -7    0.90    1.60
   3  -4   7  106.59    5.30
  -3  -4  -7  103.39    5.10
   3  -4   7  103.29    5.10
  -3  -4  -7  105.99    4.90
   3  -4   7  110.49    5.50
   3   4   7  103.19    5.00
  -3   4  -7  107.29    5.10
  -3   4  -7  105.69    7.20
   3   4   7  103.69    5.00
  -3   4  -7  103.29    5.30
  -4  -4  -7   26.20    3.20
   4  -4   7   33.00    3.90
   4  -4   7   36.50    3.50
   4  -4   7   30.90    3.90
  -4   4  -7   34.20    3.50
   4   4   7   31.40    3.30
  -4   4  -7   33.60    3.90
   4   4   7   27.70    3.40
  -4   4  -7   20.30    2.90
  -5  -4  -7   38.50    3.70
   5  -4   7   45.60    4.90
   5  -4   7   47.80    5.30
   5  -4   7   50.59    7.20
  -5   4  -7   44.90    4.50
  -5   4  -7   48.40    4.80
  -5   4  -7   44.60    4.70
   5   4   7   43.80    4.50
   5   4   7   50.89    4.50
  -6  -4  -7   -2.40    1.90
   6  -4   7    5.80    2.80
   6  -4   7    3.00    3.40
  -6  -4  -7    0.00    2.30
   6  -4   7    7.10    2.80
  -6   4  -7    4.30    2.80
   6   4   7    6.00    2.00
  -6   4  -7    3.20    2.60
  -6   4  -7    2.60    2.40
   6   4   7    2.80    2.40
   7  -4   7    2.50    4.60
   7  -4   7    7.50    3.80
   7  -4   7    8.90    3.30
  -7  -4  -7   -0.30    2.30
  -7  -4  -7    7.20    3.30
  -7   4  -7    3.10    3.70
  -7   4  -7   -4.30    3.20
   7   4   7    1.80    2.90
  -7   4  -7    4.40    3.30
   7   4   7    4.90    2.40
   8  -4   7    9.70    5.00
   8   4   7    0.10    2.90
  -8   4  -7   -2.10    4.20
   8   4   7    2.80    4.70
   8  -5  -7   -4.60    3.00
   8  -5  -7    3.40    3.70
  -8   5   7    6.00    4.80
   8   5  -7    0.70    4.40
   8   5  -7   -3.90    4.20
  -8   5   7   -0.40    4.60
   7  -5  -7    0.90    2.40
   7  -5  -7    7.80    3.70
   7  -5  -7    5.90    3.30
  -7   5   7    3.50    2.20
   7   5  -7    6.40    3.50
  -7   5   7    3.50    3.00
  -7   5   7    8.70    3.50
   7   5  -7    2.40    3.50
   6  -5  -7    0.60    2.10
   6  -5  -7    1.50    2.50
   6  -5  -7    7.80    3.20
   6   5  -7    1.40    2.90
   6   5  -7    2.80    2.60
  -6   5   7    2.10    2.80
  -6   5   7    0.10    2.30
  -6   5   7   -0.70    1.60
   5  -5  -7    0.80    2.50
   5  -5  -7   -0.10    1.80
   5  -5  -7   -0.10    2.00
  -5   5   7   -2.50    2.30
   5   5  -7   -1.20    1.90
  -5   5   7   -1.60    2.10
  -5   5   7    0.90    1.40
   5   5  -7    3.00    2.20
   4  -5  -7    2.70    2.40
   4  -5  -7    1.50    1.60
   4  -5  -7    5.90    2.40
  -4   5   7   -1.30    1.90
   4   5  -7    3.80    0.90
   4   5  -7    4.80    2.10
   4   5  -7    3.40    0.90
  -4   5   7    0.20    2.10
  -4   5   7    0.40    1.00
   3  -5  -7   14.20    2.70
   3  -5  -7   10.20    2.10
   3  -5  -7   14.30    2.50
   3   5  -7   13.20    1.50
  -3   5   7   10.00    2.00
   3   5  -7   13.00    1.70
   3   5  -7   13.60    2.50
  -3   5   7   14.00    2.50
   2  -5  -7  483.85   13.60
   2  -5  -7  470.65   13.40
   2  -5  -7  451.15   13.30
  -2  -5   7  470.55   11.60
  -2  -5   7  454.65   13.90
  -2  -5   7  425.86   12.10
  -2   5   7  453.65   13.10
   2   5  -7  467.35   13.50
   2   5  -7  472.55   12.20
  -2   5   7  456.75   13.30
  -2   5   7  452.95   13.40
   2   5  -7  481.55   12.10
   1  -5  -7   13.20    2.20
  -1  -5   7   11.60    1.50
   1  -5  -7   11.20    2.00
  -1  -5   7   11.40    1.50
   1  -5  -7   13.50    2.10
  -1  -5   7   15.00    3.70
  -1   5   7   15.50    2.30
   1   5  -7   10.70    1.50
  -1   5   7   13.40    2.20
  -1   5   7   11.00    2.00
   1   5  -7   10.20    2.20
   1   5  -7   11.70    1.70
   0  -5   7   23.70    2.30
   0  -5  -7   23.40    3.00
   0  -5  -7   23.30    2.50
   0  -5   7   25.00    2.30
   0   5  -7   24.40    2.80
   0   5   7   24.30    3.10
   0   5  -7   23.80    2.50
   0   5   7   18.40    2.40
   0   5  -7   25.90    3.00
  -1  -5  -7    3.40    1.70
  -1  -5  -7    2.70    1.30
   1  -5   7    2.30    1.70
   1  -5   7   -0.70    1.10
   1  -5   7   -0.50    1.30
  -1  -5  -7    1.10    1.70
  -1   5  -7   -0.70    1.40
  -1   5  -7   -1.50    1.30
  -1   5  -7    0.80    1.50
   1   5   7    2.70    1.60
   1   5   7    0.90    1.10
   1   5   7   -0.40    1.30
  -2  -5  -7   23.60    2.90
  -2  -5  -7   25.20    1.70
   2  -5   7   25.10    3.30
   2  -5   7   25.50    3.00
  -2  -5  -7   32.00    3.50
  -2   5  -7   21.20    2.60
  -2   5  -7   23.70    3.10
   2   5   7   26.30    3.10
  -2   5  -7   22.30    3.00
   2   5   7   24.70    2.90
  -3  -5  -7    1.00    1.40
   3  -5   7   -0.50    2.00
  -3  -5  -7   -0.20    1.50
   3  -5   7   -0.60    1.60
  -3   5  -7   -2.40    3.10
  -3   5  -7   -2.70    1.60
  -3   5  -7   -0.30    1.70
   3   5   7    1.20    1.60
   3   5   7    0.10    1.70
   4  -5   7    8.50    3.00
   4  -5   7   10.00    2.30
  -4  -5  -7   11.50    2.50
  -4  -5  -7   11.50    2.40
  -4   5  -7   15.50    2.90
   4   5   7   10.50    2.50
  -4   5  -7    6.70    1.90
   4   5   7   10.30    2.30
  -4   5  -7    9.90    2.60
  -5  -5  -7   21.90    3.10
   5  -5   7   16.50    3.70
   5  -5   7   14.50    3.10
  -5  -5  -7   16.20    2.60
  -5   5  -7   24.50    5.20
   5   5   7   13.80    2.30
  -5   5  -7   21.00    3.60
  -5   5  -7   15.50    3.00
   5   5   7   15.50    2.80
   6  -5   7   14.90    3.40
  -6  -5  -7   10.40    2.20
   6  -5   7   14.20    3.40
   6  -5   7    6.40    3.90
  -6  -5  -7    6.30    2.80
  -6   5  -7    4.40    3.10
  -6   5  -7    7.70    3.00
   6   5   7    7.20    3.00
  -6   5  -7    9.90    2.90
   6   5   7    7.30    2.50
  -7  -5  -7   -2.90    2.50
   7  -5   7    0.10    4.70
   7  -5   7   -0.60    3.50
  -7  -5  -7   -0.20    3.30
   7  -5   7    7.70    4.10
  -7   5  -7    3.00    3.60
  -7   5  -7    3.50    3.50
  -7   5  -7    0.30    4.00
   7   5   7    4.10    2.50
   8  -5   7    3.90    4.60
   8   5   7    5.10    3.00
  -8   5  -7    1.10    4.70
  -8   6   7   10.80    5.00
   8   6  -7   10.50    4.70
   8   6  -7    3.50    5.00
   7  -6  -7    0.90    2.80
   7  -6  -7   -0.30    3.60
  -7   6   7    9.70    3.80
   7   6  -7    2.60    3.80
  -7   6   7   -1.00    3.40
   7   6  -7    3.80    3.60
   6  -6  -7   -0.40    2.90
   6  -6  -7   -0.20    3.40
   6  -6  -7    4.30    2.70
  -6   6   7   -0.80    1.90
   6   6  -7    3.60    3.00
  -6   6   7    6.80    3.00
  -6   6   7    6.20    2.70
   6   6  -7    8.90    3.10
   5  -6  -7    1.70    2.30
   5  -6  -7   -5.20    2.50
   5  -6  -7    3.90    2.60
  -5   6   7    1.60    1.70
  -5   6   7    4.70    2.90
   5   6  -7    1.70    2.40
  -5   6   7    0.90    2.60
   5   6  -7    2.40    2.30
   4  -6  -7   39.00    4.00
   4  -6  -7   30.70    4.20
   4  -6  -7   39.00    4.20
  -4   6   7   33.40    3.40
  -4   6   7   33.80    4.40
   4   6  -7   30.10    4.20
  -4   6   7   35.30    4.40
   4   6  -7   35.00    2.30
   4   6  -7   33.60    2.20
   3  -6  -7    6.80    2.10
   3  -6  -7   12.00    2.80
   3  -6  -7    5.30    1.70
  -3  -6   7    9.00    1.00
   3   6  -7    7.60    1.40
   3   6  -7    8.10    1.60
  -3   6   7    8.90    2.40
  -3   6   7   11.30    2.60
  -3   6   7    6.80    1.80
   3   6  -7    9.00    2.50
   2  -6  -7    3.00    2.00
   2  -6  -7    3.00    3.90
  -2  -6   7    0.80    1.00
   2  -6  -7    0.30    1.50
  -2  -6   7    1.90    1.70
  -2  -6   7    0.00    0.90
  -2   6   7   -0.60    3.00
  -2   6   7    1.10    1.80
   2   6  -7    2.20    2.00
  -2   6   7    1.30    1.90
   2   6  -7    0.50    1.10
   2   6  -7    2.30    1.30
   1  -6  -7   48.10    3.90
   1  -6  -7   45.10    3.80
  -1  -6   7   43.50    2.90
   1  -6  -7   40.50    4.40
  -1  -6   7   46.40    3.60
  -1  -6   7   42.80    2.90
  -1   6   7   42.60    3.50
   1   6  -7   45.80    3.10
  -1   6   7   49.50    3.80
  -1   6   7   44.40    4.10
   1   6  -7   47.00    3.10
   1   6  -7   47.90    3.90
   0  -6  -7   48.20    3.30
   0  -6  -7   48.30    3.80
   0  -6  -7   43.90    3.80
   0  -6   7   43.40    3.10
   0  -6   7   47.80    3.30
   0  -6   7   45.40    3.40
   0   6  -7   46.90    3.60
   0   6   7   48.30    3.30
   0   6   7   48.20    4.00
   0   6  -7   47.20    3.30
   0   6  -7   49.10    3.80
  -1  -6  -7    0.70    1.30
  -1  -6  -7    0.70    1.60
   1  -6   7   -0.70    1.60
  -1  -6  -7    3.20    1.50
   1  -6   7    2.60    1.70
   1   6   7    1.40    1.40
   1   6   7    1.10    1.20
   1   6   7    1.40    1.80
  -1   6  -7    2.50    1.80
  -1   6  -7    0.10    1.70
  -1   6  -7    1.00    1.70
   2  -6   7   28.70    3.10
  -2  -6  -7   30.00    3.50
   2  -6   7   27.90    3.40
   2  -6   7   30.30    3.70
  -2  -6  -7   27.80    2.00
  -2  -6  -7   29.50    3.80
   2   6   7   29.90    3.50
   2   6   7   28.20    3.50
  -2   6  -7   34.30    4.00
  -2   6  -7   28.20    3.30
  -2   6  -7   27.90    3.60
   3  -6   7   12.10    2.80
  -3  -6  -7   11.80    2.30
  -3  -6  -7   11.20    2.30
   3  -6   7   12.50    2.40
   3  -6   7    7.10    2.20
  -3   6  -7   13.10    2.60
  -3   6  -7   13.50    3.00
   3   6   7   10.20    2.50
   3   6   7    9.10    2.00
  -3   6  -7    7.50    2.40
   4  -6   7    4.60    2.20
   4  -6   7    7.60    2.50
   4  -6   7    9.30    2.90
  -4  -6  -7    6.80    2.40
  -4  -6  -7    8.80    2.30
   4   6   7    7.40    2.10
  -4   6  -7    8.00    2.70
  -4   6  -7    6.20    2.90
   4   6   7   10.60    2.60
  -4   6  -7    9.00    2.50
   5  -6   7    6.60    2.90
   5  -6   7   10.70    4.30
   5  -6   7    8.40    3.20
  -5  -6  -7    7.70    2.10
  -5  -6  -7    7.20    2.70
   5   6   7    7.30    2.80
  -5   6  -7    5.50    3.10
   5   6   7   11.30    2.50
  -5   6  -7    2.90    2.60
  -5   6  -7   10.00    3.50
   6  -6   7    4.80    3.50
   6  -6   7    5.50    5.40
  -6  -6  -7    9.00    2.30
  -6  -6  -7    5.20    2.90
   6  -6   7    1.90    4.30
   6   6   7    6.10    2.60
  -6   6  -7    6.30    3.50
  -6   6  -7    7.30    3.30
  -6   6  -7    0.00    3.90
   6   6   7    5.90    3.20
   7  -6   7    3.40    5.50
   7  -6   7    2.10    4.40
  -7  -6  -7    8.30    3.80
   7  -6   7   16.90    4.60
  -7   6  -7    8.10    4.20
  -7   6  -7    2.20    4.30
   7   6   7    4.90    3.70
  -7   6  -7    4.90    5.30
   7   6   7    7.00    2.80
   7  -7  -7    6.00    3.60
   7  -7  -7   -6.70    4.80
  -7   7   7    4.60    4.40
   7   7  -7   -1.10    4.00
   7   7  -7    6.50    4.20
   6  -7  -7   -3.00    3.10
   6  -7  -7    2.70    3.70
   6  -7  -7   -1.60    4.60
   6   7  -7   -2.40    3.10
  -6   7   7    2.90    2.70
  -6   7   7   -6.00    3.30
   6   7  -7   -0.50    3.50
   5  -7  -7    3.20    3.00
   5  -7  -7   -1.90    2.30
   5  -7  -7    3.20    3.30
   5   7  -7   -1.10    1.10
   5   7  -7   -0.20    1.00
  -5   7   7    1.10    2.30
  -5   7   7    5.90    2.90
  -5   7   7    1.70    3.00
   5   7  -7   -0.10    3.40
   4  -7  -7   26.60    4.80
   4  -7  -7   41.50    4.60
   4  -7  -7   43.10    5.00
   4   7  -7   38.50    2.70
  -4   7   7   40.80    4.10
  -4   7   7   42.80    4.70
   4   7  -7   40.20    4.80
  -4   7   7   40.80    4.70
   4   7  -7   33.50    2.50
   3  -7  -7   17.00    2.90
   3  -7  -7   13.50    2.90
   3  -7  -7    8.60    2.40
  -3  -7   7   12.00    1.70
  -3  -7   7   13.80    1.70
  -3  -7   7   14.50    2.60
  -3   7   7   15.20    2.50
   3   7  -7   15.10    2.00
  -3   7   7    9.80    2.40
   3   7  -7   18.90    2.20
   3   7  -7    8.10    2.60
  -3   7   7   11.50    2.80
   2  -7  -7   20.60    3.00
   2  -7  -7   20.80    3.30
   2  -7  -7   25.70    3.60
  -2  -7   7   18.10    3.10
  -2  -7   7   20.30    3.00
  -2  -7   7   17.00    2.10
   2   7  -7   16.40    2.10
  -2   7   7   17.60    2.70
  -2   7   7   16.50    2.60
   2   7  -7   17.10    2.00
  -2   7   7   17.40    2.90
   2   7  -7   15.90    3.00
  -1  -7   7   34.30    3.00
   1  -7  -7   38.10    3.70
  -1  -7   7   38.40    3.10
   1  -7  -7   37.20    4.00
   1  -7  -7   40.30    4.30
  -1  -7   7   38.20    3.80
   1   7  -7   34.40    3.40
  -1   7   7   39.10    4.50
  -1   7   7   37.10    3.50
  -1   7   7   39.40    3.90
   1   7  -7   43.00    3.60
   1   7  -7   37.80    4.00
   0  -7   7   44.40    3.80
   0  -7  -7   44.20    4.30
   0  -7   7   47.50    3.60
   0  -7  -7   41.10    4.30
   0  -7  -7   48.10    3.60
   0  -7   7   48.60    3.40
   0   7   7   47.60    3.70
   0   7   7   41.90    4.30
   0   7  -7   48.10    4.10
   0   7  -7   45.20    4.10
   0   7  -7   46.00    3.70
   0   7   7   57.39    4.60
  -1  -7  -7   69.19    5.00
  -1  -7  -7   71.49    5.60
   1  -7   7   72.99    4.80
  -1  -7  -7   72.59    3.70
   1  -7   7   70.89    4.60
   1   7   7   76.69    5.10
  -1   7  -7   70.69    4.70
  -1   7  -7   70.89    4.90
   1   7   7   72.69    5.10
   1   7   7   72.69    3.80
  -1   7  -7   70.89    4.70
   2  -7   7    0.00    2.00
  -2  -7  -7    3.70    2.20
  -2  -7  -7    4.30    1.30
   2  -7   7    2.90    2.10
   2   7   7    5.60    2.10
  -2   7  -7    3.60    2.20
  -2   7  -7    0.90    2.00
   2   7   7    5.40    2.30
  -2   7  -7    0.10    2.10
   2   7   7    4.00    1.30
  -3  -7  -7   15.00    2.70
  -3  -7  -7   10.00    2.40
   3  -7   7   15.40    2.90
   3  -7   7   10.50    3.00
   3  -7   7   11.90    2.60
   3   7   7   10.70    2.70
  -3   7  -7   11.90    2.60
  -3   7  -7   15.30    3.30
   3   7   7    7.20    2.00
  -3   7  -7   15.50    3.20
   4  -7   7   29.60    3.70
  -4  -7  -7   21.10    2.90
   4  -7   7   21.90    3.40
   4  -7   7   21.40    4.10
  -4   7  -7   26.90    3.80
  -4   7  -7   20.60    4.20
  -4   7  -7   25.70    4.10
   4   7   7   15.30    2.70
   4   7   7   31.50    3.70
  -5  -7  -7   -1.60    2.60
   5  -7   7    5.20    3.90
  -5  -7  -7    0.90    2.10
   5  -7   7   -5.00    2.90
   5  -7   7    1.00    3.20
   5   7   7   -3.70    2.10
  -5   7  -7   -0.30    3.70
  -5   7  -7    2.00    2.90
[truncated: 306,510 more chars]
