# Supplementary material for: Crystal structure of (E)-N′-(3-fluoro-2-hy­droxy­benzyl­idene)isonicotinohydrazide
Source: Acta Crystallogr E Crystallogr Commun. 2017 Jul 11;73(Pt 8):1151–3. doi: 10.1107/S2056989017009926 (PMC5598838; doi:10.1107/S2056989017009926)
Supplement: Supplementary file 2 [file e-73-01151-Isup2.hkl]

#
# h,k,l, Fc-squared, Fo-squared, sigma(Fo-squared), status flag
#
data_I
_shelx_title ' FK_3F_SIH_0m_a.res in P2(1)/c'
_shelx_refln_list_code          4
_shelx_F_calc_maximum      156.62
_exptl_crystal_F_000       536.00
_reflns_d_resolution_high  0.7994

loop_
 _space_group_symop_operation_xyz
 'x, y, z'
 '-x, y+1/2, -z+1/2'
 '-x, -y, -z'
 'x, -y-1/2, z-1/2'

_cell_length_a     7.8555
_cell_length_b    10.2748
_cell_length_c    14.9390
_cell_angle_alpha  90.000
_cell_angle_beta   92.397
_cell_angle_gamma  90.000

_shelx_F_squared_multiplier     1.000

loop_
 _refln_index_h
 _refln_index_k
 _refln_index_l
 _refln_F_squared_calc
 _refln_F_squared_meas
 _refln_F_squared_sigma
 _refln_observed_status
   2   0   0       9977.04       9834.83       100.35 o
   3   0   0        432.82        398.89         4.69 o
   4   0   0          3.30          2.84         0.81 o
   5   0   0        180.41        169.72         3.21 o
   6   0   0          0.33         -0.12         1.19 o
   7   0   0         17.25         14.19         2.04 o
   8   0   0          0.10          2.67         1.82 o
   9   0   0          0.61          2.73         2.49 o
   1   1   0        227.22        189.20         3.87 o
   2   1   0       6710.98       6771.15        48.38 o
   3   1   0         12.67         15.43         0.64 o
   4   1   0        359.09        357.98         3.42 o
   5   1   0         37.83         43.27         1.42 o
   6   1   0         14.87         17.82         1.21 o
   7   1   0          8.72         10.44         1.14 o
   8   1   0          0.36          0.13         1.56 o
   9   1   0          0.31          0.82         1.94 o
   0   2   0       2283.15       2242.02        27.37 o
   1   2   0        503.74        474.23         6.33 o
   2   2   0      22857.39      22263.12       152.28 o
   3   2   0         71.07         76.09         1.33 o
   4   2   0        571.60        579.51         5.21 o
   5   2   0         18.39         16.81         0.94 o
   6   2   0         45.49         49.19         1.67 o
   7   2   0         42.64         44.64         1.89 o
   8   2   0          2.09          2.67         1.73 o
   9   2   0          0.02          3.15         2.81 o
   1   3   0       1411.43       1396.77        10.69 o
   2   3   0       1329.29       1352.34         9.56 o
   3   3   0        811.72        819.98         6.25 o
   4   3   0       4082.66       4176.28        28.01 o
   5   3   0          1.41          1.40         0.77 o
   6   3   0         71.73         68.14         1.85 o
   7   3   0         18.35         20.82         1.68 o
   8   3   0          8.04         10.00         2.39 o
   9   3   0         20.62         23.76         2.77 o
   0   4   0        912.24        954.63        11.09 o
   1   4   0       1359.49       1436.96        11.26 o
   2   4   0         49.46         44.89         1.18 o
   3   4   0         42.82         42.56         1.32 o
   4   4   0        348.40        352.16         3.46 o
   5   4   0        116.96        117.93         2.11 o
   6   4   0          0.26          0.56         1.15 o
   7   4   0          0.17          0.68         1.43 o
   8   4   0          2.56          3.16         1.95 o
   9   4   0         12.44         12.00         4.33 o
   1   5   0          4.11          7.52         0.76 o
   2   5   0         56.61         45.08         1.35 o
   3   5   0        207.92        208.12         2.85 o
   4   5   0        215.12        207.80         2.66 o
   5   5   0         49.85         43.90         1.50 o
   6   5   0        876.34        834.41         8.52 o
   7   5   0         84.94         93.99         3.16 o
   8   5   0         18.03         15.09         2.22 o
   9   5   0          0.95         -3.56         3.56 o
   0   6   0         84.27         93.87         2.67 o
   1   6   0       1182.87       1258.51        10.57 o
   2   6   0          0.41         -0.66         0.75 o
   3   6   0         12.59         12.02         1.06 o
   4   6   0         17.76         23.31         1.26 o
   5   6   0        148.61        139.99         3.22 o
   6   6   0         11.69         12.57         1.71 o
   7   6   0          3.56          3.09         2.04 o
   8   6   0         23.47         18.27         2.40 o
   1   7   0        229.56        227.85         3.28 o
   2   7   0        118.82        120.11         2.50 o
   3   7   0        142.75        152.59         2.67 o
   4   7   0          3.47          3.29         1.16 o
   5   7   0         86.19         86.29         2.30 o
   6   7   0          6.51          8.84         1.85 o
   7   7   0          0.31          6.12         2.26 o
   8   7   0         87.68         84.40         9.25 o
   0   8   0         73.97         72.86         3.26 o
   1   8   0         85.34         87.21         2.46 o
   2   8   0          4.84          3.83         1.12 o
   3   8   0          7.75          7.67         1.33 o
   4   8   0          5.52          4.76         1.36 o
   5   8   0          1.81          2.43         1.40 o
   6   8   0          1.95          3.86         2.08 o
   7   8   0         13.63         11.79         2.02 o
   1   9   0         19.54         16.32         2.28 o
   2   9   0         45.25         50.45         2.42 o
   3   9   0         14.46         14.75         1.56 o
   4   9   0          0.65          2.74         1.56 o
   5   9   0        120.51        121.92         3.38 o
   6   9   0          2.91          5.09         2.83 o
   7   9   0          0.57         12.88        10.97 o
   0  10   0         19.39         16.92         2.62 o
   1  10   0         30.28         30.00         2.10 o
   2  10   0          3.63          4.01         1.68 o
   3  10   0          3.97          6.25         1.85 o
   4  10   0          2.04          0.32         1.94 o
   5  10   0          8.49          9.80         2.43 o
   6  10   0          7.11         11.07         3.15 o
   1  11   0          0.31          0.96         2.03 o
   2  11   0          0.04         -1.08         2.04 o
   3  11   0         11.30         14.00         2.40 o
   4  11   0          4.09          8.52         2.80 o
   5  11   0          2.44         -0.89         4.05 o
   0  12   0          8.46          8.02         3.81 o
   1  12   0         14.54          6.61         2.78 o
   2  12   0         23.14         25.51         3.22 o
   3  12   0          0.03         -3.63         3.63 o
  -9   1   1          7.74          7.19         2.85 o
  -8   1   1          4.50          4.42         1.54 o
  -7   1   1          0.39          0.43         1.07 o
  -6   1   1          4.39          3.02         0.81 o
  -5   1   1        369.84        389.15         3.65 o
  -4   1   1         12.18         13.44         0.71 o
  -3   1   1        181.29        175.50         1.85 o
  -2   1   1      24530.57      23282.55       186.43 o
  -1   1   1        440.28        405.39         5.58 o
   1   1   1         62.22         52.51         1.10 o
   2   1   1        728.94        710.40         5.74 o
   3   1   1        921.86        890.95         6.85 o
   4   1   1          0.01         -0.20         0.58 o
   5   1   1        133.99        131.68         2.14 o
   6   1   1          0.97          1.15         0.92 o
   7   1   1         10.30          9.71         1.28 o
   8   1   1         17.61         20.71         1.59 o
   9   1   1          0.66         -1.97         2.07 o
  -9   2   1         16.67         11.72         2.41 o
  -8   2   1          0.63          1.90         2.37 o
  -7   2   1         12.87         12.80         1.43 o
  -6   2   1         14.39         13.40         1.25 o
  -5   2   1          6.69          7.58         0.99 o
  -4   2   1        140.18        139.17         2.18 o
  -3   2   1        145.88        144.15         2.12 o
  -2   2   1       2716.78       2751.96        21.20 o
  -1   2   1       3905.05       3942.36        27.07 o
   0   2   1        393.95        357.75         3.27 o
   1   2   1       2147.31       2117.90        14.83 o
   2   2   1      11325.43      11282.78        85.19 o
   3   2   1         21.35         14.32         0.77 o
   4   2   1        133.27        124.35         1.99 o
   5   2   1         53.98         51.36         1.55 o
   6   2   1          0.12         -0.57         0.93 o
   7   2   1          0.41          0.62         1.11 o
   8   2   1         17.23         19.94         1.77 o
   9   2   1          2.70          0.36         2.24 o
  -9   3   1          4.54          7.46         3.05 o
  -8   3   1          2.14          4.73         1.75 o
  -7   3   1          0.44          0.02         1.77 o
  -6   3   1        129.76        118.60         2.68 o
  -5   3   1         65.82         63.23         1.93 o
  -4   3   1       5673.27       6016.69        48.96 o
  -3   3   1       1896.35       2079.69        15.63 o
  -2   3   1        162.22        155.21         1.75 o
  -1   3   1       1674.92       1646.46        11.90 o
   0   3   1        474.48        462.48         6.01 o
   1   3   1          0.64         -0.45         0.45 o
   2   3   1        102.62         96.41         1.48 o
   3   3   1        712.84        723.47         5.87 o
   4   3   1          0.03          0.43         0.64 o
   5   3   1          8.64          6.89         1.00 o
   6   3   1         31.16         31.98         1.47 o
   7   3   1         10.49         14.71         1.38 o
   8   3   1          4.28          4.48         2.01 o
   9   3   1        144.95        148.61         5.19 o
  -9   4   1         14.48         11.31         2.74 o
  -8   4   1          8.20          6.31         1.82 o
  -7   4   1          7.96          9.67         1.47 o
  -6   4   1        200.75        179.99         3.25 o
  -5   4   1         20.20         15.87         1.22 o
  -4   4   1          0.22          0.69         0.77 o
  -3   4   1        958.77        989.35         8.19 o
  -2   4   1         53.92         58.39         1.29 o
  -1   4   1        770.08        843.33         6.76 o
   0   4   1        180.97        170.13         2.13 o
   1   4   1        163.35        158.41         2.10 o
   2   4   1        142.54        130.67         1.95 o
   3   4   1        250.72        241.67         2.88 o
   4   4   1       1561.19       1629.24        11.86 o
   5   4   1         53.37         46.50         1.59 o
   6   4   1          0.32          0.42         0.96 o
   7   4   1         12.16         13.26         1.30 o
   8   4   1         13.21         15.12         1.96 o
   9   4   1          9.20          6.48         2.98 o
  -9   5   1          0.92          0.15         2.98 o
  -8   5   1          3.55          1.89         1.86 o
  -7   5   1          2.79          1.45         1.46 o
  -6   5   1        534.58        533.68         7.96 o
  -5   5   1         75.27         73.79         2.22 o
  -4   5   1          0.78          1.24         0.70 o
  -3   5   1        186.23        180.38         2.57 o
  -2   5   1        351.09        399.01         3.83 o
  -1   5   1        553.78        595.96         5.33 o
   0   5   1         11.36         10.09         0.76 o
   1   5   1         16.46         14.74         1.12 o
   2   5   1         44.58         38.51         1.26 o
   3   5   1         21.01         23.10         1.11 o
   4   5   1         15.40         12.98         0.92 o
   5   5   1        312.66        320.79         3.56 o
   6   5   1        316.87        301.67         3.58 o
   7   5   1        297.61        296.57         4.44 o
   8   5   1          2.06          1.48         2.17 o
   9   5   1          0.58          9.13        11.33 o
  -8   6   1        149.80        125.26         6.51 o
  -7   6   1         27.58         22.66         1.89 o
  -6   6   1         31.20         30.21         2.40 o
  -5   6   1          4.02          2.95         1.47 o
  -4   6   1         14.92         17.94         1.19 o
  -3   6   1        115.71        117.09         2.53 o
  -2   6   1          1.79          1.44         0.78 o
  -1   6   1        156.51        157.72         2.38 o
   0   6   1          0.81         -0.11         0.81 o
   1   6   1       1002.16       1064.76         8.82 o
   2   6   1         38.22         35.76         1.34 o
   3   6   1         57.35         58.20         1.79 o
   4   6   1        233.72        227.97         2.98 o
   5   6   1        200.38        188.88         3.33 o
   6   6   1         83.41         74.13         2.07 o
   7   6   1          2.82          1.35         1.89 o
   8   6   1          0.82         -2.27         2.74 o
  -8   7   1         19.55          6.58         3.44 o
  -7   7   1         56.55         54.21         2.68 o
  -6   7   1          5.61          7.14         1.62 o
  -5   7   1         12.37         12.17         1.29 o
  -4   7   1         14.41         15.32         1.37 o
  -3   7   1         21.75         23.47         1.26 o
  -2   7   1         54.55         49.95         1.82 o
  -1   7   1          0.76          1.34         0.84 o
   0   7   1         11.75         15.89         1.19 o
   1   7   1         93.68        102.39         2.44 o
   2   7   1        126.79        119.23         2.40 o
   3   7   1        113.34        117.51         2.41 o
   4   7   1         61.11         66.56         2.61 o
   5   7   1        296.64        279.04         3.59 o
   6   7   1         14.62         14.17         2.40 o
   7   7   1          4.56          0.99         2.85 o
   8   7   1        107.72         95.61        10.53 o
  -7   8   1          0.14          1.10         2.31 o
  -6   8   1          1.56          4.04         1.86 o
  -5   8   1          0.83          1.05         1.30 o
  -4   8   1         43.50         42.15         1.96 o
  -3   8   1          0.01          0.40         1.16 o
  -2   8   1         20.00         20.65         1.41 o
  -1   8   1         44.74         43.57         1.81 o
   0   8   1         22.18         24.46         2.05 o
   1   8   1         43.94         43.38         1.86 o
   2   8   1          0.00         -0.53         1.10 o
   3   8   1       1525.05       1560.92        12.76 o
   4   8   1         19.98         21.74         1.62 o
   5   8   1         15.73         16.67         1.43 o
   6   8   1         15.01         16.26         2.32 o
   7   8   1         14.19         16.70         4.07 o
  -7   9   1          0.34         -3.18         4.91 o
  -6   9   1          3.32          1.41         2.26 o
  -5   9   1          1.09         -0.71         1.69 o
  -4   9   1         10.13         10.08         1.62 o
  -3   9   1         12.86         11.29         1.48 o
  -2   9   1         25.07         24.01         1.74 o
  -1   9   1          6.92          5.89         1.44 o
   0   9   1          0.40         -1.34         1.34 o
   1   9   1          9.93          7.70         1.44 o
   2   9   1         34.89         35.10         1.78 o
   3   9   1         11.37         10.00         1.51 o
   4   9   1         27.27         29.10         2.16 o
   5   9   1          9.91         10.14         1.71 o
   6   9   1         14.81         16.93         2.74 o
  -6  10   1          5.85          9.35         3.30 o
  -5  10   1          0.79          2.00         2.32 o
  -4  10   1          0.19         -1.16         1.96 o
  -3  10   1          3.01          6.62         1.76 o
  -2  10   1          8.31          9.79         1.76 o
  -1  10   1         21.73         21.52         1.94 o
   0  10   1         18.01         23.17         1.91 o
   1  10   1        343.81        347.92         5.09 o
   2  10   1         35.35         38.20         2.20 o
   3  10   1          5.63          8.83         1.80 o
   4  10   1          2.11          3.13         2.35 o
   5  10   1         33.39         33.63         3.47 o
   6  10   1          1.79          5.81         3.71 o
  -5  11   1          0.00         11.75         4.60 o
  -4  11   1          2.07          3.99         2.59 o
  -3  11   1         11.36         13.73         2.52 o
  -2  11   1          0.18          0.10         2.03 o
  -1  11   1         47.90         53.89         2.61 o
   0  11   1         11.76         10.77         2.37 o
   1  11   1          9.11         14.21         2.25 o
   2  11   1          8.81          3.34         2.14 o
   3  11   1          2.03          4.77         2.59 o
   4  11   1         11.13         12.14         3.01 o
   5  11   1          0.81         -2.10         8.33 o
  -3  12   1         19.69         19.65         3.83 o
  -2  12   1         25.71         23.83         3.35 o
  -1  12   1         58.00         62.17         3.41 o
   0  12   1          5.95          9.49         2.74 o
   1  12   1         19.90         20.38         3.03 o
   2  12   1          2.25          0.62         3.30 o
   3  12   1         11.26         11.83         3.73 o
  -9   0   2         10.31          9.85         3.22 o
  -8   0   2          2.93          3.93         2.67 o
  -7   0   2        625.56        633.64         7.98 o
  -6   0   2         56.79         59.43         2.27 o
  -5   0   2        404.69        432.80         5.50 o
  -4   0   2        103.48         93.02         1.93 o
  -3   0   2          2.70          0.52         0.54 o
  -2   0   2       2782.98       2763.67        25.79 o
  -1   0   2        805.20        790.91        31.37 o
   1   0   2        717.20        641.87        14.68 o
   2   0   2        765.26        739.46         8.40 o
   3   0   2         71.22         66.90         1.94 o
   4   0   2        627.55        624.27         7.39 o
   5   0   2         60.35         65.00         2.57 o
   6   0   2        274.26        272.60         4.73 o
   7   0   2          0.22          1.27         1.62 o
   8   0   2          1.00         -1.13         2.12 o
   9   0   2          4.08         16.20         3.94 o
  -9   1   2          1.16          4.41         1.97 o
  -8   1   2          0.95          2.11         1.45 o
  -7   1   2          6.84          6.46         1.20 o
  -6   1   2          0.30          1.23         1.03 o
  -5   1   2        299.46        319.51         3.83 o
  -4   1   2          0.30          2.40         0.59 o
  -3   1   2        607.02        642.51         5.39 o
  -2   1   2       6834.60       6813.10        58.34 o
  -1   1   2        198.12        184.51         1.69 o
   0   1   2      11730.12      10163.62       245.48 o
   1   1   2        980.98        984.92         7.54 o
   2   1   2         12.09          8.90         0.67 o
   3   1   2       1067.05       1026.15         7.54 o
   4   1   2          0.02         -0.60         0.60 o
   5   1   2         10.48          9.87         0.89 o
   6   1   2         40.19         45.49         1.67 o
   7   1   2          9.55         10.21         1.28 o
   8   1   2         25.86         24.23         1.83 o
   9   1   2          7.35         10.92         2.30 o
  -9   2   2         12.97         13.56         2.43 o
  -8   2   2          0.07          0.04         1.53 o
  -7   2   2         22.91         22.76         1.98 o
  -6   2   2          2.12          2.50         1.01 o
  -5   2   2        397.90        438.49         4.81 o
  -4   2   2       1724.46       1803.80        15.58 o
  -3   2   2         87.34         90.82         2.46 o
  -2   2   2          0.79          0.20         0.41 o
  -1   2   2          3.83          6.15         0.45 o
   0   2   2         57.29         62.51         1.08 o
   1   2   2       3533.44       3553.40        25.76 o
   2   2   2        201.81        195.13         2.51 o
   3   2   2         21.72         19.39         0.86 o
   4   2   2        362.12        356.69         3.43 o
   5   2   2        182.91        182.53         2.59 o
   6   2   2         16.78         17.27         1.16 o
   7   2   2         12.54         12.83         1.33 o
   8   2   2          9.79         15.71         1.71 o
   9   2   2          6.50          8.91         2.75 o
  -9   3   2         16.22         18.25         3.70 o
  -8   3   2         14.17         10.93         2.14 o
  -7   3   2          3.04          4.76         1.30 o
  -6   3   2          9.81          9.09         1.21 o
  -5   3   2         76.52         80.48         1.95 o
  -4   3   2       2064.14       2173.20        17.59 o
  -3   3   2        813.22        910.07         8.01 o
  -2   3   2         25.37         28.27         0.82 o
  -1   3   2         17.26         13.15         0.69 o
   0   3   2        816.91        776.65         6.13 o
   1   3   2          9.77          9.44         0.66 o
   2   3   2        737.79        747.61         8.21 o
   3   3   2         36.56         32.33         1.27 o
   4   3   2          7.54          7.57         0.67 o
   5   3   2          1.47          2.49         0.86 o
   6   3   2         29.64         29.28         1.62 o
   7   3   2         25.94         29.09         1.59 o
   8   3   2         26.65         27.92         2.19 o
   9   3   2        115.54        117.86         4.97 o
  -9   4   2          4.20          8.67         3.90 o
  -8   4   2          0.45         -1.70         1.98 o
  -7   4   2          0.37         -1.31         1.31 o
  -6   4   2        723.02        692.62         7.63 o
  -5   4   2          0.05          0.44         0.89 o
  -4   4   2         31.81         39.47         1.74 o
  -3   4   2         15.86         20.62         1.24 o
  -2   4   2        229.19        231.15         2.57 o
  -1   4   2       1223.57       1216.63        10.08 o
   0   4   2          6.40          7.45         0.64 o
   1   4   2        136.40        130.68         1.97 o
   2   4   2         65.23         75.25         1.43 o
   3   4   2         38.02         43.88         1.19 o
   4   4   2        703.58        722.55         6.85 o
   5   4   2          0.01         -0.42         0.72 o
   6   4   2         26.61         28.37         1.66 o
   7   4   2        459.04        480.18         5.17 o
   8   4   2          0.22          1.00         1.58 o
   9   4   2          0.27          0.22         3.32 o
  -9   5   2          0.13          4.20         5.11 o
  -8   5   2          6.04          4.59         1.77 o
  -7   5   2         46.87         44.61         2.13 o
  -6   5   2         39.53         37.52         1.75 o
  -5   5   2        135.28        128.80         2.68 o
  -4   5   2         28.36         27.96         1.41 o
  -3   5   2         47.77         55.78         1.51 o
  -2   5   2         88.37         82.55         1.77 o
  -1   5   2       1947.83       2217.71        17.10 o
   0   5   2          0.17          0.83         0.64 o
   1   5   2          2.03          0.22         0.69 o
   2   5   2        510.79        489.39         4.47 o
   3   5   2          1.85          2.29         0.76 o
   4   5   2         89.29         86.88         2.27 o
   5   5   2         23.76         25.35         1.51 o
   6   5   2         26.39         27.43         1.71 o
   7   5   2        139.49        137.31         4.96 o
   8   5   2          0.11          1.80         1.95 o
  -8   6   2        172.85        159.54         4.34 o
  -7   6   2          3.67          2.35         1.91 o
  -6   6   2          0.49          3.16         1.36 o
  -5   6   2          0.00         -0.82         1.15 o
  -4   6   2         34.86         35.22         1.39 o
  -3   6   2         29.46         33.11         1.47 o
  -2   6   2        149.49        169.52         2.67 o
  -1   6   2         36.96         37.36         1.42 o
   0   6   2        911.23        939.93         7.63 o
   1   6   2        407.33        420.13         4.26 o
   2   6   2         59.34         58.10         1.66 o
   3   6   2        227.65        218.68         3.01 o
   4   6   2          8.78          7.24         0.88 o
   5   6   2        925.01        938.02         9.66 o
   6   6   2         61.84         62.21         2.51 o
   7   6   2          2.87          5.34         2.37 o
   8   6   2          3.08          6.81         6.07 o
  -8   7   2          4.02          8.47         2.62 o
  -7   7   2         14.55         11.95         2.72 o
  -6   7   2          4.73          5.42         1.66 o
  -5   7   2          0.10          0.29         1.30 o
  -4   7   2         11.79         12.83         1.37 o
  -3   7   2          0.06          0.00         0.92 o
  -2   7   2          2.41          1.91         0.94 o
  -1   7   2         57.36         58.76         2.01 o
   0   7   2         22.31         24.77         1.33 o
   1   7   2        282.89        308.58         3.99 o
   2   7   2         29.36         26.06         1.36 o
   3   7   2        124.40        120.37         2.54 o
   4   7   2         16.57         18.86         1.40 o
   5   7   2          4.78          5.13         1.50 o
   6   7   2         30.86         30.80         2.04 o
   7   7   2          3.65          1.86         1.90 o
   8   7   2          2.59          4.13         5.56 o
  -7   8   2          7.30          7.55         2.35 o
  -6   8   2         10.19         10.22         3.24 o
  -5   8   2         23.12         21.66         2.08 o
  -4   8   2         19.61         15.89         1.44 o
  -3   8   2         31.13         31.39         1.57 o
  -2   8   2          3.49          3.43         1.13 o
  -1   8   2         14.37         14.36         1.32 o
   0   8   2         48.65         44.24         3.24 o
   1   8   2        157.65        169.40         3.22 o
   2   8   2         16.05         16.32         1.40 o
   3   8   2        280.00        274.14         4.11 o
   4   8   2          2.11          3.22         1.54 o
   5   8   2          0.38          0.93         1.69 o
   6   8   2          7.11         10.18         2.25 o
   7   8   2          0.26          4.30         2.59 o
  -6   9   2          0.08          4.32         2.28 o
  -5   9   2          7.34          5.53         1.79 o
  -4   9   2          6.36          6.43         1.55 o
  -3   9   2          1.38          3.58         1.59 o
  -2   9   2          5.33          3.32         1.37 o
  -1   9   2          4.48          5.03         1.34 o
   0   9   2          9.59          9.69         1.49 o
   1   9   2        869.83        885.41         8.63 o
   2   9   2        156.13        156.15         3.52 o
   3   9   2          1.74          2.68         1.44 o
   4   9   2         52.97         53.32         3.16 o
   5   9   2          6.61          4.66         2.02 o
   6   9   2          4.78          8.34         2.74 o
  -6  10   2          1.45          0.01         3.30 o
  -5  10   2          1.58          4.58         2.06 o
  -4  10   2          0.01          0.07         1.87 o
  -3  10   2          0.31         -0.97         1.72 o
  -2  10   2          5.31          2.97         1.66 o
  -1  10   2         37.73         40.18         2.23 o
   0  10   2         39.88         42.47         2.19 o
   1  10   2        139.92        138.65         3.72 o
   2  10   2          2.26          3.10         1.73 o
   3  10   2          4.20          3.76         1.70 o
   4  10   2          0.09         -0.04         2.13 o
   5  10   2         32.75         33.25         3.21 o
   6  10   2         20.85         25.52         4.62 o
  -5  11   2          9.33         11.08         3.95 o
  -4  11   2          5.94          7.07         2.71 o
  -3  11   2          0.87         -2.32         2.32 o
  -2  11   2          0.45          2.03         2.12 o
  -1  11   2        320.21        331.89         5.33 o
   0  11   2        129.44        132.77         4.10 o
   1  11   2          0.64         -2.44         2.94 o
   2  11   2          1.91          4.38         2.14 o
   3  11   2         12.91         11.85         2.50 o
   4  11   2          5.54          8.46         2.86 o
  -3  12   2         23.17         24.93         3.92 o
  -2  12   2          2.06          1.11         3.37 o
  -1  12   2          0.01          3.85         2.80 o
   0  12   2         41.76         41.88         3.07 o
   1  12   2          6.24          2.76         3.15 o
   2  12   2         44.23         43.07         4.28 o
   3  12   2          0.00         -4.35         4.35 o
  -9   1   3         29.93         35.42         3.13 o
  -8   1   3          7.47          3.25         3.10 o
  -7   1   3          7.84          9.79         1.21 o
  -6   1   3          1.28          4.55         0.97 o
  -5   1   3         39.07         37.31         1.36 o
  -4   1   3          0.01         -0.18         0.56 o
  -3   1   3        318.43        305.99         3.17 o
  -2   1   3        555.68        530.05         4.95 o
  -1   1   3         82.12         90.19         1.19 o
   0   1   3       1634.68       1573.00        15.16 o
   1   1   3        541.03        462.07         5.14 o
   2   1   3         51.92         43.48         1.08 o
   3   1   3       1270.05       1259.55        13.20 o
   4   1   3         21.34         21.39         0.98 o
   5   1   3         58.51         52.67         1.83 o
   6   1   3         18.00         18.61         1.23 o
   7   1   3          8.14          8.30         1.32 o
   8   1   3          1.54          3.61         1.55 o
   9   1   3          4.44          3.22         2.56 o
  -9   2   3          8.33         13.36         3.42 o
  -8   2   3          7.65          8.64         1.56 o
  -7   2   3          5.35          4.45         1.45 o
  -6   2   3         25.37         26.14         1.37 o
  -5   2   3        548.60        570.21         6.27 o
  -4   2   3        517.35        525.23         6.18 o
  -3   2   3        108.02        110.90         2.22 o
  -2   2   3        230.23        217.74         2.58 o
  -1   2   3       2360.08       2328.72        16.36 o
   0   2   3         17.00          8.30         0.66 o
   1   2   3        820.90        692.08         6.68 o
   2   2   3        747.48        776.64         6.97 o
   3   2   3         57.63         59.89         1.14 o
   4   2   3        349.40        354.80         3.61 o
   5   2   3          4.02          4.00         0.82 o
   6   2   3          5.50          4.71         1.06 o
   7   2   3         13.31         11.32         1.33 o
   8   2   3         66.47         64.18         2.56 o
   9   2   3        115.19        121.72         5.48 o
  -9   3   3          2.07          3.19         2.18 o
  -8   3   3          0.33          3.39         1.56 o
  -7   3   3          5.10          7.96         1.30 o
  -6   3   3        124.30        128.94         2.89 o
  -5   3   3         12.36         14.37         1.37 o
  -4   3   3          0.08         -0.85         0.85 o
  -3   3   3        329.55        343.75         5.64 o
  -2   3   3          4.99          7.01         0.52 o
  -1   3   3        580.49        575.76         4.84 o
   0   3   3        239.07        248.42         2.62 o
   1   3   3         33.09         28.36         0.94 o
   2   3   3       1611.78       1728.09        15.14 o
   3   3   3        670.63        639.59         6.09 o
   4   3   3         12.62         11.43         1.02 o
   5   3   3        105.31        100.05         2.12 o
   6   3   3        120.77        125.91         2.74 o
   7   3   3         14.14         15.62         1.65 o
   8   3   3         25.38         24.71         2.00 o
   9   3   3          1.43          0.57         2.98 o
  -9   4   3          4.30         10.11         5.03 o
  -8   4   3         25.07         28.59         2.72 o
  -7   4   3          0.09         -1.43         1.95 o
  -6   4   3        262.55        249.20         5.65 o
  -5   4   3         10.56          9.37         1.36 o
  -4   4   3          0.20          0.31         0.71 o
  -3   4   3       1980.83       2182.11        19.51 o
  -2   4   3          6.39          7.08         0.62 o
  -1   4   3         83.30         73.58         1.54 o
   0   4   3        372.24        355.42         3.56 o
   1   4   3        132.24        116.37         1.76 o
   2   4   3        355.49        372.74         4.34 o
   3   4   3         74.67         69.26         1.86 o
   4   4   3         83.97         84.50         2.31 o
   5   4   3        125.23        123.12         2.78 o
   6   4   3          4.55          6.13         1.34 o
   7   4   3        346.42        353.87         5.09 o
   8   4   3          0.03         -0.50         2.00 o
   9   4   3         20.22         16.18         4.09 o
  -8   5   3         69.22         64.00         3.52 o
  -7   5   3          5.67         12.48         2.21 o
  -6   5   3         39.74         40.65         1.69 o
  -5   5   3          1.36          1.04         0.94 o
  -4   5   3         25.29         28.57         1.46 o
  -3   5   3         62.13         53.21         1.41 o
  -2   5   3        882.38        949.49         8.12 o
  -1   5   3       1320.52       1444.41        10.72 o
   0   5   3        408.74        401.53         4.31 o
   1   5   3         62.59         63.03         1.61 o
   2   5   3         59.22         56.14         1.58 o
   3   5   3          1.24          2.70         0.96 o
   4   5   3         40.71         33.75         1.67 o
   5   5   3        786.54        789.33         8.44 o
   6   5   3         13.15         12.34         1.57 o
   7   5   3          0.06         -1.73         1.73 o
   8   5   3          2.74          3.37         2.51 o
  -8   6   3         62.67         58.47         4.83 o
  -7   6   3          2.86          0.55         3.11 o
  -6   6   3         77.96         72.08         2.32 o
  -5   6   3          6.33          7.12         1.45 o
  -4   6   3          0.89          0.21         1.26 o
  -3   6   3         77.22         74.74         2.12 o
  -2   6   3         13.18         15.50         1.04 o
  -1   6   3        420.15        454.41         4.73 o
   0   6   3          6.71          7.37         0.92 o
   1   6   3          3.81          2.73         0.83 o
   2   6   3         42.74         38.33         1.48 o
   3   6   3         48.28         44.65         1.41 o
   4   6   3        141.15        146.43         3.11 o
   5   6   3        616.95        639.83         7.08 o
   6   6   3          8.28          9.25         1.67 o
   7   6   3         34.35         32.38         2.93 o
   8   6   3         10.92         11.75         4.19 o
  -8   7   3          1.79         -0.93         4.54 o
  -7   7   3          6.02          6.04         4.78 o
  -6   7   3          1.58          1.24         1.56 o
  -5   7   3         42.76         42.05         2.13 o
  -4   7   3          7.87          6.73         1.05 o
  -3   7   3         48.20         44.61         2.12 o
  -2   7   3         30.21         32.51         1.68 o
  -1   7   3          3.56          5.36         0.96 o
   0   7   3         52.66         58.10         2.04 o
   1   7   3       1058.09       1131.48         9.63 o
   2   7   3          0.40         -0.52         1.08 o
   3   7   3       1564.67       1613.65        12.42 o
   4   7   3          1.04          1.48         1.34 o
   5   7   3         28.35         28.69         1.90 o
   6   7   3          0.01          2.97         1.76 o
   7   7   3         14.49         15.62         2.35 o
   8   7   3         10.90          8.74         5.42 o
  -7   8   3          3.83          4.22         2.30 o
  -6   8   3          3.61          8.91         2.16 o
  -5   8   3          1.84          6.39         1.84 o
  -4   8   3          5.99          5.89         1.21 o
  -3   8   3         53.69         58.53         2.01 o
  -2   8   3         16.02         17.89         1.51 o
  -1   8   3         52.11         48.85         1.91 o
   0   8   3        129.44        131.50         2.92 o
   1   8   3          8.59          9.74         1.29 o
   2   8   3        109.75        114.38         3.70 o
   3   8   3        489.06        500.47         5.36 o
   4   8   3         52.66         55.93         3.20 o
   5   8   3          1.12          1.38         2.00 o
   6   8   3          0.15         -0.70         2.53 o
   7   8   3          1.05          1.38         2.92 o
  -6   9   3          0.32          1.41         2.23 o
  -5   9   3          0.30          1.99         2.15 o
  -4   9   3          0.01          0.78         1.90 o
  -3   9   3         20.44         17.81         1.62 o
  -2   9   3        109.91        101.49         2.94 o
  -1   9   3        190.95        202.23         3.56 o
   0   9   3          3.00          2.31         1.52 o
   1   9   3        986.98       1024.91         9.95 o
   2   9   3         11.22         14.46         1.70 o
   3   9   3        181.31        181.81         3.71 o
   4   9   3          0.22         -1.18         1.59 o
   5   9   3          1.24          2.54         2.82 o
   6   9   3          2.62          5.38         3.03 o
  -6  10   3          8.49          3.48         3.98 o
  -5  10   3         13.96         14.40         3.10 o
  -4  10   3         12.41         17.85         2.65 o
  -3  10   3         35.29         33.90         2.12 o
  -2  10   3         57.86         52.80         2.45 o
  -1  10   3        305.15        300.57         4.84 o
   0  10   3         29.29         22.87         1.93 o
   1  10   3         32.93         31.30         2.11 o
   2  10   3         32.97         37.84         3.30 o
   3  10   3          2.85          0.52         1.76 o
   4  10   3         46.91         48.19         2.70 o
   5  10   3         48.49         51.66         4.36 o
  -4  11   3          0.00          3.45         2.73 o
  -3  11   3         62.10         61.60         3.08 o
  -2  11   3          7.13          6.43         2.16 o
  -1  11   3        286.27        295.32         5.91 o
   0  11   3         90.27         89.71         4.97 o
   1  11   3          1.85          0.46         2.13 o
   2  11   3         24.86         26.91         2.41 o
   3  11   3          5.36          2.14         2.42 o
   4  11   3          1.47          3.50         3.16 o
  -3  12   3        175.93        174.69         6.89 o
  -2  12   3         33.06         37.17         3.95 o
  -1  12   3         11.87         12.84         3.24 o
   0  12   3          0.53          3.34         3.10 o
   1  12   3         32.36         27.57         3.74 o
   2  12   3          0.31         -1.35         3.63 o
   3  12   3          0.81          7.50         4.42 o
  -9   0   4          2.71         11.36         3.62 o
  -8   0   4          3.67          5.31         2.45 o
  -7   0   4        140.22        148.42         4.53 o
  -6   0   4         39.99         43.41         2.63 o
  -5   0   4         76.91         79.97         2.06 o
  -4   0   4        239.55        231.28         3.18 o
  -3   0   4        229.09        209.41         2.96 o
  -2   0   4        410.41        370.23         4.69 o
  -1   0   4       1136.46       1009.81        29.13 o
   0   0   4       3232.42       3346.80        34.40 o
   1   0   4       2001.24       1852.10        19.68 o
   2   0   4        504.58        432.79         5.70 o
   3   0   4       3103.72       3182.70        30.66 o
   4   0   4          0.27          1.31         1.00 o
   5   0   4        869.57        871.46        11.12 o
   6   0   4        632.81        623.70         8.26 o
   7   0   4          0.07         -0.58         1.81 o
   8   0   4          0.84          2.83         2.80 o
   9   0   4          1.27          2.53         3.75 o
  -9   1   4         37.01         38.40         2.74 o
  -8   1   4          0.47          1.73         1.42 o
  -7   1   4        118.29        123.95         3.20 o
  -6   1   4         32.76         34.27         1.90 o
  -5   1   4          0.60          3.47         0.74 o
  -4   1   4        147.65        129.81         1.93 o
  -3   1   4        177.62        180.34         2.21 o
  -2   1   4       1016.85       1000.26         8.24 o
  -1   1   4         14.89         18.12         0.86 o
   0   1   4        250.12        215.70         2.49 o
   1   1   4          1.81          5.34         0.58 o
   2   1   4        683.79        704.99         5.96 o
   3   1   4         67.23         62.16         1.38 o
   4   1   4       1507.57       1558.60        11.91 o
   5   1   4        163.26        166.63         2.61 o
   6   1   4        249.52        248.32         3.70 o
   7   1   4         88.29         87.89         2.62 o
   8   1   4          5.39          6.46         1.70 o
   9   1   4          4.13          9.16         2.66 o
  -9   2   4          6.88          9.34         2.21 o
  -8   2   4          0.00          2.29         1.52 o
  -7   2   4          0.21          2.84         1.14 o
  -6   2   4          7.54         10.20         1.16 o
  -5   2   4        214.06        223.62         3.92 o
  -4   2   4          1.43          0.29         0.99 o
  -3   2   4         11.29         10.01         0.93 o
  -2   2   4        782.08        794.14         8.37 o
  -1   2   4       1041.96       1031.36         7.80 o
   0   2   4       1401.33       1345.43        10.46 o
   1   2   4       3605.68       3667.08        25.62 o
   2   2   4       1004.61       1066.40         8.19 o
   3   2   4         49.11         51.30         1.31 o
   4   2   4        100.36        106.73         1.78 o
   5   2   4        132.32        123.21         2.20 o
   6   2   4          3.68          1.69         1.15 o
   7   2   4         93.31         89.65         2.55 o
   8   2   4        129.12        120.36         3.67 o
   9   2   4         51.78         53.36         3.51 o
  -9   3   4          1.18          0.38         4.93 o
  -8   3   4          7.34          8.06         2.22 o
  -7   3   4          6.34          4.82         1.74 o
  -6   3   4          0.66          1.60         1.49 o
  -5   3   4         76.52         86.55         2.62 o
  -4   3   4        227.92        231.30         3.61 o
  -3   3   4        447.29        427.69         5.86 o
  -2   3   4          2.81          1.57         0.50 o
  -1   3   4        451.78        452.47         3.89 o
   0   3   4       1061.18       1144.60        10.37 o
   1   3   4       1214.35       1235.84         9.04 o
   2   3   4       3022.35       3260.56        25.99 o
   3   3   4         98.22        104.77         2.25 o
   4   3   4        150.34        155.11         2.87 o
   5   3   4          0.30          1.04         1.06 o
   6   3   4         10.66         11.72         1.21 o
   7   3   4          3.61          7.04         1.58 o
   8   3   4         13.85         16.95         2.27 o
   9   3   4          4.27          0.15         3.57 o
  -9   4   4          3.48         10.07         4.68 o
  -8   4   4          6.74          2.42         2.46 o
  -7   4   4          9.12         12.45         2.03 o
  -6   4   4        101.51         97.08         3.19 o
  -5   4   4         10.66         11.84         1.62 o
  -4   4   4         49.49         52.67         2.30 o
  -3   4   4        333.67        376.52         5.68 o
  -2   4   4        344.83        357.08         3.42 o
  -1   4   4         33.17         33.41         1.23 o
   0   4   4       1385.53       1490.11        11.35 o
   1   4   4         90.36         79.28         1.64 o
   2   4   4         13.90          9.08         0.74 o
   3   4   4        422.90        413.45         5.56 o
   4   4   4          1.43          0.20         1.09 o
   5   4   4          1.87          2.46         1.18 o
   6   4   4         92.18         91.23         2.98 o
   7   4   4        110.04        110.20         4.62 o
   8   4   4          1.20          0.19         2.20 o
   9   4   4          0.00         10.67        11.92 o
  -8   5   4          0.00         -2.86         3.15 o
  -7   5   4          0.03          0.92         2.10 o
  -6   5   4         23.89         25.24         2.08 o
  -5   5   4        179.78        173.10         4.44 o
  -4   5   4         18.46         17.66         1.19 o
  -3   5   4         31.46         33.74         2.17 o
  -2   5   4         43.62         37.67         1.32 o
  -1   5   4         15.10         15.85         0.96 o
   0   5   4       1682.74       1807.35        14.35 o
   1   5   4         87.13         84.26         1.76 o
   2   5   4        166.18        167.32         2.32 o
   3   5   4        173.81        159.41         3.31 o
   4   5   4         23.53         20.34         1.46 o
   5   5   4        172.89        168.34         3.56 o
   6   5   4         31.94         33.84         1.99 o
   7   5   4         23.76         25.25         2.12 o
   8   5   4          6.93          3.80         2.70 o
  -8   6   4         20.79         19.03         4.07 o
  -7   6   4          3.72          3.54         3.19 o
  -6   6   4         29.93         27.04         2.52 o
  -5   6   4         10.86         11.31         1.23 o
  -4   6   4        118.55        108.42         2.67 o
  -3   6   4         34.58         30.08         1.32 o
  -2   6   4        357.55        341.91         3.90 o
  -1   6   4         26.48         34.22         1.48 o
   0   6   4         24.13         24.39         1.46 o
   1   6   4          0.02          0.78         0.82 o
   2   6   4        113.24        115.51         2.19 o
   3   6   4         54.97         54.22         2.95 o
   4   6   4         79.25         76.08         2.64 o
   5   6   4         96.06        102.87         3.07 o
   6   6   4         28.46         26.03         2.18 o
   7   6   4         31.87         33.04         2.65 o
   8   6   4          0.99          7.21         3.55 o
  -8   7   4          1.77          1.48         4.90 o
  -7   7   4          0.46          1.19         4.37 o
  -6   7   4         18.97         13.84         1.93 o
  -5   7   4         14.06          8.80         1.64 o
  -4   7   4          2.54          1.92         1.32 o
  -3   7   4         95.31         93.73         2.22 o
  -2   7   4         19.91         19.58         1.30 o
  -1   7   4          9.00         10.88         1.25 o
   0   7   4          5.16          6.24         1.13 o
   1   7   4          0.94          1.06         0.99 o
   2   7   4        153.97        147.49         2.70 o
   3   7   4       1009.89       1019.78         8.55 o
   4   7   4          4.29          1.74         1.53 o
   5   7   4         23.34         23.56         2.19 o
   6   7   4         26.45         31.68         2.34 o
   7   7   4         42.87         48.98         3.38 o
  -7   8   4          1.34         10.80         4.11 o
  -6   8   4         10.29          9.96         2.00 o
  -5   8   4         23.53         18.24         2.09 o
  -4   8   4        437.48        398.54         5.14 o
  -3   8   4          6.32          5.90         1.27 o
  -2   8   4        131.16        122.73         2.73 o
  -1   8   4        137.00        134.13         2.97 o
   0   8   4         15.36         15.52         1.42 o
   1   8   4        283.35        282.99         3.95 o
   2   8   4         11.39         11.96         1.42 o
   3   8   4          9.63          8.80         1.26 o
   4   8   4          0.02          1.20         1.71 o
   5   8   4          1.63          2.23         1.92 o
   6   8   4          7.60         10.41         2.36 o
   7   8   4          0.04         -3.72         5.18 o
  -6   9   4          5.05          5.86         2.68 o
  -5   9   4          0.28          3.12         3.09 o
  -4   9   4         20.43         19.66         1.66 o
  -3   9   4          8.14          5.92         1.58 o
  -2   9   4         28.23         23.30         1.70 o
  -1   9   4          0.52          3.09         1.43 o
   0   9   4         74.05         77.76         2.74 o
   1   9   4        439.86        464.71         5.61 o
   2   9   4         93.13         96.25         3.21 o
   3   9   4         63.42         68.46         3.06 o
   4   9   4         51.32         56.15         3.26 o
   5   9   4          3.75          4.87         2.53 o
   6   9   4          4.58          5.44         3.17 o
  -5  10   4          4.60          6.63         2.96 o
  -4  10   4          0.10          1.76         1.90 o
  -3  10   4         45.70         48.16         3.30 o
  -2  10   4         78.72         66.98         3.64 o
  -1  10   4        453.08        482.58         6.27 o
   0  10   4         55.38         54.59         3.01 o
   1  10   4         53.44         53.16         2.63 o
   2  10   4          0.43          4.24         1.85 o
   3  10   4          0.44          0.37         1.85 o
   4  10   4         10.78         10.66         2.72 o
   5  10   4         15.31         13.93         3.48 o
  -4  11   4          3.66         -2.23         2.68 o
  -3  11   4          6.27          7.68         2.43 o
  -2  11   4          0.11          0.55         2.62 o
  -1  11   4        168.77        164.44         4.76 o
   0  11   4          0.08          2.88         2.19 o
   1  11   4          3.27          5.85         2.17 o
   2  11   4         18.73         24.01         2.53 o
   3  11   4          0.18         -1.75         2.37 o
   4  11   4          1.22          8.62         4.37 o
  -2  12   4          3.10          3.94         3.92 o
  -1  12   4          0.02         -3.31         3.32 o
   0  12   4          2.59          0.49         3.12 o
   1  12   4          9.92         16.48         4.40 o
   2  12   4          0.71          0.49         5.35 o
  -9   1   5         15.40         17.54         3.16 o
  -8   1   5          2.60          2.71         2.51 o
  -7   1   5         38.43         39.85         1.79 o
  -6   1   5          1.47          0.17         1.10 o
  -5   1   5          0.09          0.69         0.79 o
  -4   1   5         32.04         29.35         1.11 o
  -3   1   5        368.74        356.19         3.70 o
  -2   1   5        195.57        212.82         2.32 o
  -1   1   5        871.28        804.17         6.97 o
   0   1   5        618.66        654.46         5.65 o
   1   1   5       3267.27       3311.68        23.30 o
   2   1   5         13.95         11.83         0.70 o
   3   1   5        220.07        222.16         2.73 o
   4   1   5       1120.08       1179.99         9.08 o
   5   1   5         81.52         79.81         2.18 o
   6   1   5        235.70        228.37         3.77 o
   7   1   5          1.92          2.45         1.39 o
   8   1   5          2.45          1.78         1.87 o
   9   1   5         16.25         13.62         3.64 o
  -9   2   5          0.99          3.39         3.11 o
  -8   2   5          0.01         -0.01         2.11 o
  -7   2   5          2.44         -0.74         1.56 o
  -6   2   5          0.11          0.82         1.31 o
  -5   2   5         87.30         91.25         2.62 o
  -4   2   5        291.61        314.19         4.74 o
  -3   2   5        497.26        489.20         4.82 o
  -2   2   5        213.04        203.14         2.55 o
  -1   2   5        185.22        174.81         2.12 o
   0   2   5         20.01         16.61         0.98 o
   1   2   5         84.71         91.64         1.50 o
   2   2   5       1179.64       1290.21         9.47 o
   3   2   5        282.03        266.83         2.99 o
   4   2   5        220.37        217.27         2.77 o
   5   2   5          9.30          9.59         0.94 o
   6   2   5          0.03          0.65         1.13 o
   7   2   5         10.49         10.68         1.52 o
   8   2   5         19.06         18.52         2.02 o
   9   2   5          8.76          8.36         5.24 o
  -9   3   5          0.22         -3.10         4.71 o
  -8   3   5          0.01          2.07         2.18 o
  -7   3   5          0.09         -0.27         2.14 o
  -6   3   5          0.95          1.96         1.66 o
  -5   3   5          0.26          0.55         1.34 o
  -4   3   5         26.96         31.46         1.64 o
  -3   3   5          2.89          2.13         0.63 o
  -2   3   5         48.07         42.66         1.15 o
  -1   3   5       1660.92       1694.35        12.04 o
   0   3   5        244.06        251.92         3.16 o
   1   3   5        275.28        286.50         3.15 o
   2   3   5       1345.62       1496.98        11.50 o
   3   3   5        286.59        284.31         3.93 o
   4   3   5         57.32         49.50         2.19 o
   5   3   5          4.68          4.32         1.25 o
   6   3   5         30.40         32.59         2.00 o
   7   3   5         61.72         65.43         2.84 o
   8   3   5          7.21          4.12         1.84 o
   9   3   5          2.04          4.72         5.02 o
  -9   4   5          0.02          1.62         6.50 o
  -8   4   5          0.98          2.68         2.62 o
  -7   4   5         10.50         11.90         2.29 o
  -6   4   5         81.23         88.03         3.34 o
  -5   4   5         84.89         86.29         2.79 o
  -4   4   5          1.07          0.06         1.15 o
  -3   4   5        247.16        249.90         3.46 o
  -2   4   5         18.46         14.06         0.76 o
  -1   4   5          0.09          0.14         0.58 o
   0   4   5       1939.89       2142.27        15.90 o
   1   4   5        397.60        387.12         4.16 o
   2   4   5         53.11         53.15         1.52 o
   3   4   5          0.20          0.86         0.90 o
   4   4   5         44.38         48.27         2.51 o
   5   4   5         21.03         18.40         1.64 o
   6   4   5         21.89         24.38         1.92 o
   7   4   5          0.60         -0.47         1.85 o
   8   4   5          0.60         -2.84         2.84 o
  -8   5   5         91.11         85.94         4.66 o
  -7   5   5         10.59         15.04         2.33 o
  -6   5   5         23.19         23.34         2.08 o
  -5   5   5          4.94          5.32         1.85 o
  -4   5   5         28.32         27.85         1.42 o
  -3   5   5         41.39         42.24         1.95 o
  -2   5   5        278.78        275.81         3.13 o
  -1   5   5        181.55        185.91         2.64 o
   0   5   5          1.90          0.20         0.76 o
   1   5   5         11.11          7.38         0.83 o
   2   5   5        284.46        276.64         3.17 o
   3   5   5          0.01          0.46         1.14 o
   4   5   5         49.63         49.78         2.06 o
   5   5   5        467.13        474.24         6.26 o
   6   5   5          8.61          5.92         1.88 o
   7   5   5          3.47          4.87         2.06 o
   8   5   5          5.01          6.92         3.65 o
  -8   6   5          1.84          8.87         4.66 o
  -7   6   5         15.07         16.15         2.66 o
  -6   6   5          0.22          1.14         2.24 o
  -5   6   5         55.59         55.17         3.47 o
  -4   6   5          4.73          6.31         1.14 o
  -3   6   5         22.73         21.98         1.07 o
  -2   6   5        867.59        923.59         8.36 o
  -1   6   5         36.49         36.03         1.67 o
   0   6   5         24.59         24.13         1.31 o
   1   6   5         29.58         27.86         1.34 o
   2   6   5          0.03         -0.57         0.87 o
   3   6   5         38.09         34.69         2.36 o
   4   6   5          3.94          2.33         1.34 o
   5   6   5         38.50         41.50         2.38 o
   6   6   5         45.23         45.87         3.11 o
   7   6   5          4.98          5.71         2.25 o
   8   6   5          0.70          0.31         4.19 o
  -7   7   5          2.55          0.34         3.29 o
  -6   7   5         38.09         34.19         3.17 o
  -5   7   5          2.02          2.87         1.40 o
  -4   7   5         20.88         22.93         2.26 o
  -3   7   5          2.89          2.97         0.99 o
  -2   7   5         54.29         64.08         1.99 o
  -1   7   5          7.10         10.31         1.23 o
   0   7   5         19.35         16.79         1.25 o
   1   7   5         33.40         32.02         1.53 o
   2   7   5         17.29         17.01         1.29 o
   3   7   5         91.04         92.82         3.45 o
   4   7   5         72.54         74.66         2.88 o
   5   7   5         14.72         18.40         2.01 o
   6   7   5         25.86         25.89         2.51 o
   7   7   5         12.89         15.94         3.21 o
  -7   8   5          3.60         16.32         5.29 o
  -6   8   5          0.00         -2.47         2.47 o
  -5   8   5          9.31          6.04         1.80 o
  -4   8   5          2.96          4.41         1.91 o
  -3   8   5          0.87          0.25         1.19 o
  -2   8   5         44.88         45.28         1.92 o
  -1   8   5          9.21          8.01         1.34 o
   0   8   5         30.63         30.57         1.69 o
   1   8   5        571.10        592.65         6.15 o
   2   8   5         19.36         20.83         1.46 o
   3   8   5          1.56          2.20         1.15 o
   4   8   5         42.99         45.21         2.52 o
   5   8   5          2.23          0.42         2.05 o
   6   8   5          0.99         -0.01         2.84 o
   7   8   5          7.26          8.88         4.52 o
  -6   9   5         45.31         43.16         3.03 o
  -5   9   5          0.94          6.68         2.21 o
  -4   9   5          5.04          1.55         2.13 o
  -3   9   5         10.84          9.77         1.70 o
  -2   9   5         42.47         42.09         2.08 o
  -1   9   5         17.53         21.02         1.85 o
   0   9   5          0.04          0.79         1.48 o
   1   9   5         21.28         21.62         1.76 o
   2   9   5         12.53         13.49         1.65 o
   3   9   5          5.46          4.46         1.48 o
   4   9   5          5.85          9.99         2.25 o
   5   9   5          7.56          6.91         2.79 o
   6   9   5          0.82         -4.05         4.05 o
  -5  10   5          2.13          4.11         2.83 o
  -4  10   5          5.74          4.78         2.06 o
  -3  10   5          1.53          2.20         1.91 o
  -2  10   5         48.54         41.99         2.55 o
  -1  10   5        215.57        218.80         4.38 o
   0  10   5        106.57        103.82         4.03 o
   1  10   5          0.66          2.66         1.95 o
   2  10   5         29.24         36.05         2.48 o
   3  10   5          0.09          1.26         1.79 o
   4  10   5         20.04         29.94         3.80 o
   5  10   5          1.74          8.97         4.34 o
  -4  11   5          0.59          5.22         2.69 o
  -3  11   5         84.47         77.39         3.47 o
  -2  11   5          0.14         -2.22         2.65 o
  -1  11   5          4.40          5.89         2.28 o
   0  11   5          0.03          2.89         2.17 o
   1  11   5          0.32          0.65         2.27 o
   2  11   5          1.51          2.85         2.49 o
   3  11   5          0.81          4.25         2.76 o
   4  11   5          0.59         10.95         5.07 o
  -2  12   5         18.53         15.15         5.33 o
  -1  12   5          4.58         -3.50         3.50 o
   0  12   5         53.06         57.54         4.53 o
   1  12   5          1.64          5.65         4.32 o
   2  12   5          5.08          5.72         5.12 o
  -9   0   6          7.45          0.90         4.43 o
  -8   0   6          1.41          4.75         3.15 o
  -7   0   6         35.26         39.69         3.10 o
  -6   0   6          1.28          0.82         2.42 o
  -5   0   6         24.02         22.83         1.92 o
  -4   0   6        108.82         93.55         2.63 o
  -3   0   6         10.53          8.79         0.90 o
  -2   0   6        690.73        743.52         8.84 o
  -1   0   6       5612.79       5817.74        78.73 o
   0   0   6        200.98        200.10         3.96 o
   1   0   6         25.94         39.33         3.96 o
   2   0   6        940.57        906.38        10.02 o
   3   0   6        288.50        279.18         4.74 o
   4   0   6        937.36        973.47        11.14 o
   5   0   6          0.34          1.30         1.49 o
   6   0   6          3.22          3.07         1.88 o
   7   0   6          1.50          0.90         2.20 o
   8   0   6          0.17          0.65         2.97 o
   9   0   6          1.50         -0.63         4.89 o
  -9   1   6         11.36         14.11         4.38 o
  -8   1   6          0.67          2.33         2.90 o
  -7   1   6         37.58         39.67         1.83 o
  -6   1   6          8.43          9.59         1.01 o
  -5   1   6          9.52         10.19         0.96 o
  -4   1   6         57.58         55.79         1.47 o
  -3   1   6         87.70         91.96         1.38 o
  -2   1   6         33.28         32.53         1.04 o
  -1   1   6        276.49        314.72         3.75 o
   0   1   6        263.48        248.35         2.77 o
   1   1   6         42.57         51.77         1.66 o
   2   1   6        332.37        311.95         3.34 o
   3   1   6        338.26        355.69         3.83 o
   4   1   6        143.16        148.96         2.48 o
   5   1   6         31.18         28.72         1.70 o
   6   1   6         43.83         41.31         2.01 o
   7   1   6          2.67          2.49         1.55 o
   8   1   6          0.23          0.79         1.99 o
   9   1   6          0.29          5.52         4.26 o
  -9   2   6          0.03         10.21         7.92 o
  -8   2   6          0.06         -1.98         2.17 o
  -7   2   6          0.01          1.82         1.59 o
  -6   2   6         12.95         12.36         1.59 o
  -5   2   6         39.77         40.84         2.13 o
  -4   2   6         76.21         73.77         2.20 o
  -3   2   6        391.43        388.77         4.21 o
  -2   2   6        885.88        932.87         7.73 o
  -1   2   6        315.08        305.42         3.21 o
   0   2   6        102.53        101.86         1.87 o
   1   2   6        332.73        361.27         3.63 o
   2   2   6       1463.74       1585.03        12.69 o
   3   2   6        240.53        257.97         3.45 o
   4   2   6        127.69        117.74         2.16 o
   5   2   6         21.93         21.88         1.21 o
   6   2   6         14.87         13.60         1.27 o
   7   2   6          1.49         -0.68         1.63 o
   8   2   6          3.91          6.14         2.19 o
   9   2   6          2.34          2.51         5.09 o
  -9   3   6          3.37          3.55         3.56 o
  -8   3   6          3.51         -1.04         2.69 o
  -7   3   6          0.72          1.26         1.79 o
  -6   3   6          2.24          3.26         1.49 o
  -5   3   6        227.85        235.77         4.07 o
  -4   3   6          0.03         -1.13         1.13 o
  -3   3   6          1.31         -0.51         0.64 o
  -2   3   6         29.92         29.89         1.06 o
  -1   3   6          5.57          5.81         0.65 o
   0   3   6        265.96        280.56         3.19 o
   1   3   6        351.48        357.00         3.78 o
   2   3   6        126.55        123.86         1.98 o
   3   3   6        207.45        206.26         3.40 o
   4   3   6          4.26          5.44         1.25 o
   5   3   6          4.77          3.12         1.39 o
   6   3   6          3.37          4.93         1.58 o
   7   3   6         40.58         45.47         3.59 o
   8   3   6         66.10         64.58         3.67 o
  -8   4   6         11.47          6.15         3.55 o
  -7   4   6          3.86          4.54         2.46 o
  -6   4   6          3.65          5.96         1.70 o
  -5   4   6          2.26          3.19         1.35 o
  -4   4   6         51.68         45.82         2.34 o
  -3   4   6         40.01         41.71         1.56 o
  -2   4   6          0.05         -0.06         0.57 o
  -1   4   6        158.49        157.23         2.35 o
   0   4   6       2640.46       2876.55        20.93 o
   1   4   6         38.61         39.46         1.48 o
   2   4   6         16.53         12.98         0.89 o
   3   4   6        710.75        752.57         8.32 o
   4   4   6         29.72         30.50         2.33 o
   5   4   6         41.98         42.05         2.40 o
   6   4   6          5.00          6.89         1.71 o
   7   4   6         16.43         15.34         2.22 o
   8   4   6          2.18          3.88         2.94 o
  -8   5   6          2.42          3.84         3.47 o
  -7   5   6         54.80         51.05         3.06 o
  -6   5   6         12.46         13.92         2.23 o
  -5   5   6          4.03          3.86         1.60 o
  -4   5   6         17.37         16.26         1.22 o
  -3   5   6          0.09          1.13         0.92 o
  -2   5   6        534.86        568.74         5.19 o
  -1   5   6         23.81         25.40         1.20 o
   0   5   6         40.09         40.14         1.54 o
   1   5   6         27.38         26.54         1.91 o
   2   5   6          0.44          1.03         0.90 o
   3   5   6         19.98         19.69         1.67 o
   4   5   6        154.51        157.97         3.64 o
   5   5   6         46.80         49.14         2.28 o
   6   5   6          3.46         -0.25         1.91 o
   7   5   6         39.88         39.82         2.68 o
   8   5   6          3.36          2.01         3.66 o
  -8   6   6         14.65         18.66         5.18 o
  -7   6   6          0.00         -1.09         2.75 o
  -6   6   6          6.48          6.76         2.46 o
  -5   6   6         27.77         30.20         2.85 o
  -4   6   6          2.82          2.66         1.39 o
  -3   6   6        102.36        109.15         2.11 o
  -2   6   6        331.34        333.23         3.92 o
  -1   6   6         57.79         61.96         2.00 o
   0   6   6        184.21        184.79         2.88 o
   1   6   6         28.02         28.53         1.37 o
   2   6   6         51.46         50.14         1.66 o
   3   6   6          3.22          2.44         1.40 o
   4   6   6         43.69         42.74         2.33 o
   5   6   6         93.56         97.10         3.34 o
   6   6   6          1.09          1.03         2.06 o
   7   6   6          2.63          7.12         2.85 o
  -7   7   6         12.17         15.22         4.00 o
  -6   7   6         72.34         67.22         3.74 o
  -5   7   6          5.89          6.75         1.78 o
  -4   7   6        467.98        443.02         5.79 o
  -3   7   6         23.08         21.71         1.34 o
  -2   7   6          3.25          3.38         1.17 o
  -1   7   6         45.57         45.07         1.80 o
   0   7   6         15.33         14.98         1.36 o
   1   7   6          3.68          5.62         1.26 o
   2   7   6         37.69         37.85         1.70 o
   3   7   6         22.46         21.27         1.82 o
   4   7   6         20.23         23.04         2.03 o
   5   7   6          6.84          4.95         1.95 o
   6   7   6         15.01         14.78         2.50 o
   7   7   6         46.18         41.15         3.84 o
  -7   8   6          0.71         -1.74         5.12 o
  -6   8   6         30.62         20.01         4.07 o
  -5   8   6          4.23          1.49         2.47 o
  -4   8   6          0.15         -1.96         1.96 o
  -3   8   6          0.74         -1.17         1.17 o
  -2   8   6          0.05         -0.66         1.24 o
  -1   8   6          8.93          9.45         1.35 o
   0   8   6         15.96         15.49         1.66 o
   1   8   6         22.02         26.27         1.77 o
   2   8   6        103.29        109.60         2.85 o
   3   8   6          1.92          3.44         1.77 o
   4   8   6         34.72         30.85         2.37 o
   5   8   6          2.96          6.47         2.22 o
   6   8   6         28.23         31.76         4.43 o
  -6   9   6         55.45         53.58         3.44 o
  -5   9   6          0.91          2.76         2.39 o
  -4   9   6         53.53         38.27         2.53 o
  -3   9   6          2.48          1.80         1.47 o
  -2   9   6         29.59         27.00         1.85 o
  -1   9   6          0.50         -1.47         1.47 o
   0   9   6          9.16          6.43         1.60 o
   1   9   6         28.12         31.71         2.20 o
   2   9   6        110.13        115.91         3.31 o
   3   9   6         29.42         31.88         1.91 o
   4   9   6         29.82         30.98         2.65 o
   5   9   6          3.01          2.77         3.24 o
   6   9   6          2.03          4.16         4.65 o
  -5  10   6          1.95          1.47         3.09 o
  -4  10   6          1.69          3.23         2.64 o
  -3  10   6         13.43         10.23         2.15 o
  -2  10   6          9.38          6.09         2.02 o
  -1  10   6         88.13         83.94         3.24 o
   0  10   6          0.01         -1.92         1.92 o
   1  10   6          4.17          5.70         2.16 o
   2  10   6         12.90         13.51         2.04 o
   3  10   6         11.52         13.08         2.08 o
   4  10   6         20.19         22.35         3.53 o
   5  10   6          2.45         -0.22         4.54 o
  -4  11   6          0.00         -1.73         4.61 o
  -3  11   6         57.32         50.86         3.12 o
  -2  11   6          0.79          0.59         2.37 o
  -1  11   6          0.34         -0.99         2.51 o
   0  11   6          4.52          3.77         2.45 o
   1  11   6          6.20          5.85         2.68 o
   2  11   6          0.24          0.90         2.42 o
   3  11   6          4.05          0.21         3.87 o
  -1  12   6          8.16          6.57         4.46 o
   0  12   6          9.81         11.45         4.08 o
   1  12   6          0.09          0.35         4.91 o
  -9   1   7          7.38         18.48         8.63 o
  -8   1   7          0.42         -1.75         1.75 o
  -7   1   7         49.39         46.93         2.35 o
  -6   1   7         87.21         85.91         2.11 o
  -5   1   7          1.76          1.96         0.92 o
  -4   1   7        179.48        183.52         2.66 o
  -3   1   7        678.73        738.29         6.32 o
  -2   1   7         13.56         11.71         0.79 o
  -1   1   7        450.48        476.80         5.21 o
   0   1   7        473.76        440.89         4.11 o
   1   1   7       1307.78       1432.58        11.63 o
   2   1   7        265.83        259.03         3.12 o
   3   1   7          0.00         -0.13         0.75 o
   4   1   7         18.48         16.93         1.10 o
   5   1   7          5.57          5.90         1.16 o
   6   1   7         39.04         40.47         1.94 o
   7   1   7          5.63          1.40         1.69 o
   8   1   7          0.00          2.89         2.04 o
  -9   2   7          3.33          1.32         4.15 o
  -8   2   7          1.99         -2.98         3.16 o
  -7   2   7          4.45          4.66         2.48 o
  -6   2   7         16.72         15.10         1.71 o
  -5   2   7        133.01        141.09         3.06 o
  -4   2   7          8.42          9.18         0.91 o
  -3   2   7          0.29          0.30         0.74 o
  -2   2   7        106.91        114.10         1.89 o
  -1   2   7         44.07         37.94         1.39 o
   0   2   7        287.74        310.16         3.82 o
   1   2   7       1380.97       1480.35        11.45 o
   2   2   7         59.64         77.34         1.95 o
   3   2   7        102.47        106.97         2.29 o
   4   2   7         71.14         72.69         1.94 o
   5   2   7         59.09         62.75         2.02 o
   6   2   7         81.32         86.27         2.51 o
   7   2   7         12.31         10.34         1.61 o
   8   2   7         18.16         20.77         2.22 o
  -8   3   7          1.19          1.74         3.02 o
  -7   3   7          3.37          4.08         1.85 o
  -6   3   7         21.24         20.98         1.88 o
  -5   3   7         34.40         33.73         2.04 o
  -4   3   7        324.94        325.49         5.09 o
  -3   3   7         25.49         23.38         1.24 o
  -2   3   7        154.20        154.35         2.48 o
  -1   3   7        321.96        310.74         3.30 o
   0   3   7         87.99         87.86         1.98 o
   1   3   7        315.48        347.33         4.03 o
   2   3   7        354.33        361.88         3.79 o
   3   3   7        157.07        151.41         2.32 o
   4   3   7          5.36          5.61         1.38 o
   5   3   7          5.10          3.37         1.56 o
   6   3   7         27.06         23.17         1.96 o
   7   3   7          2.31          0.23         2.08 o
   8   3   7          1.82          0.29         3.20 o
  -8   4   7          1.16          2.51         4.76 o
  -7   4   7         41.14         42.04         3.10 o
  -6   4   7          0.00         -1.30         1.92 o
  -5   4   7         47.07         45.48         2.31 o
  -4   4   7         35.16         36.34         1.95 o
  -3   4   7        159.16        160.17         2.80 o
  -2   4   7         21.70         21.13         1.00 o
  -1   4   7         21.06         20.93         1.16 o
   0   4   7          2.74          4.49         0.87 o
   1   4   7          0.14          0.28         0.85 o
   2   4   7          6.03          3.74         0.82 o
   3   4   7        230.70        250.92         3.97 o
   4   4   7         69.53         72.89         3.16 o
   5   4   7        111.09        108.78         3.74 o
   6   4   7          9.73          7.22         1.84 o
   7   4   7          9.05          8.09         2.39 o
   8   4   7          7.46          4.96         4.99 o
  -8   5   7          0.87         -0.35         3.85 o
  -7   5   7          9.02         10.88         2.51 o
  -6   5   7          3.60          3.75         1.97 o
  -5   5   7          0.10         -0.15         1.63 o
  -4   5   7          7.44          5.98         1.62 o
  -3   5   7         28.60         30.60         1.74 o
  -2   5   7       1080.22       1102.51         9.08 o
  -1   5   7         33.21         28.86         1.31 o
   0   5   7         62.10         56.31         2.07 o
   1   5   7          1.37          1.69         0.98 o
   2   5   7         53.60         59.51         2.06 o
   3   5   7          0.19         -0.85         1.34 o
   4   5   7         25.38         25.31         1.93 o
   5   5   7         42.04         41.16         2.55 o
   6   5   7         21.07         22.18         2.28 o
   7   5   7          3.15          3.64         2.63 o
   8   5   7          4.66          8.69         5.28 o
  -8   6   7          5.52         19.82         6.74 o
  -7   6   7          3.82          5.83         3.35 o
  -6   6   7          6.06          7.91         2.77 o
  -5   6   7          4.29          3.39         1.96 o
  -4   6   7         91.70         82.34         2.64 o
  -3   6   7         20.58         20.19         1.29 o
  -2   6   7          2.85          2.72         1.00 o
  -1   6   7        110.24        108.10         2.40 o
   0   6   7        108.69        111.97         2.51 o
   1   6   7          4.11          3.00         1.10 o
   2   6   7         69.28         69.28         2.32 o
   3   6   7         28.07         26.11         1.81 o
   4   6   7         19.15         18.86         1.86 o
   5   6   7         17.36         18.66         2.13 o
   6   6   7         11.43         13.54         2.43 o
   7   6   7         17.83         16.04         3.22 o
  -7   7   7          1.92          5.14         5.42 o
  -6   7   7          0.11         -2.56         2.98 o
  -5   7   7          2.48          1.66         1.66 o
  -4   7   7         94.04         91.23         3.40 o
  -3   7   7         31.94         33.17         1.87 o
  -2   7   7         38.99         43.59         1.82 o
  -1   7   7         86.58         90.60         2.52 o
   0   7   7        110.01        111.97         2.69 o
   1   7   7        175.33        171.79         3.33 o
   2   7   7          7.49          7.50         1.38 o
   3   7   7         34.44         29.51         2.01 o
   4   7   7         59.58         57.31         3.51 o
   5   7   7          0.13         -0.85         2.10 o
   6   7   7          2.61          2.11         2.68 o
   7   7   7          5.61          3.88         4.65 o
  -6   8   7         15.24         14.40         3.40 o
  -5   8   7         15.74         17.15         2.04 o
  -4   8   7         11.85          8.79         1.83 o
  -3   8   7          7.85          6.72         1.28 o
  -2   8   7         13.63          8.91         1.55 o
  -1   8   7          0.70         -0.38         1.32 o
   0   8   7         33.08         32.81         1.80 o
   1   8   7        194.37        190.55         3.81 o
   2   8   7        405.86        432.01         5.19 o
   3   8   7         25.91         27.75         2.29 o
   4   8   7          0.44          1.12         2.25 o
   5   8   7          4.11          7.32         2.50 o
   6   8   7          0.41          3.44         3.96 o
  -6   9   7         11.61          8.84         5.46 o
  -5   9   7          9.75          7.04         2.49 o
  -4   9   7         10.83          7.49         2.15 o
  -3   9   7          9.68          9.97         1.74 o
  -2   9   7          0.06          2.07         1.60 o
  -1   9   7          6.35          4.85         1.62 o
   0   9   7          0.77          1.38         1.60 o
   1   9   7         59.34         58.50         2.49 o
   2   9   7          6.21          4.74         1.77 o
   3   9   7        128.47        142.16         5.05 o
   4   9   7          6.40          8.82         2.79 o
   5   9   7          0.00         -2.00         3.75 o
  -5  10   7          0.08          3.59         4.33 o
  -4  10   7          0.08         -0.33         3.30 o
  -3  10   7          3.76          3.72         2.25 o
  -2  10   7          6.56          4.92         1.99 o
  -1  10   7         21.79         23.90         2.24 o
   0  10   7         32.02         34.47         2.39 o
   1  10   7          7.26          7.46         2.11 o
   2  10   7         20.41         23.08         2.71 o
   3  10   7          0.01          0.96         3.18 o
   4  10   7         78.33         77.00         6.93 o
  -3  11   7         13.33         15.39         2.78 o
  -2  11   7          3.10         -0.78         2.83 o
  -1  11   7          8.52          8.74         2.60 o
   0  11   7          4.76          2.92         2.85 o
   1  11   7          0.59          1.35         2.87 o
   2  11   7         12.21         21.38         3.21 o
   3  11   7          7.72          7.32         5.18 o
  -9   0   8         68.54         64.29        14.78 o
  -8   0   8        208.00        207.52        11.44 o
  -7   0   8         18.56         22.96         2.67 o
  -6   0   8         20.88         21.70         2.68 o
  -5   0   8         87.08         81.21         3.58 o
  -4   0   8          0.17          0.88         1.26 o
  -3   0   8       1384.52       1552.93        17.36 o
  -2   0   8        147.08        142.55         3.18 o
  -1   0   8       2242.62       2548.39        30.81 o
   0   0   8         13.03         19.84         1.88 o
   1   0   8        200.54        198.83         4.15 o
   2   0   8         17.83         16.99         1.64 o
   3   0   8        212.12        211.16         4.18 o
   4   0   8        164.50        176.42         4.79 o
   5   0   8         24.49         26.30         2.46 o
   6   0   8         13.21         11.16         2.21 o
   7   0   8         53.07         60.25         3.71 o
   8   0   8          0.08         -4.13         4.44 o
  -9   1   8          6.03          2.62         5.48 o
  -8   1   8         15.68         15.83         5.09 o
  -7   1   8          6.10          2.36         1.67 o
  -6   1   8          0.73          0.98         1.04 o
  -5   1   8         10.38         11.26         1.09 o
  -4   1   8          2.31          4.03         0.88 o
  -3   1   8        505.42        541.92         4.94 o
  -2   1   8         13.51         16.15         0.92 o
  -1   1   8       2666.01       3058.02        24.35 o
   0   1   8         32.68         29.56         1.37 o
   1   1   8        894.44       1002.39         8.40 o
   2   1   8        229.60        235.29         3.52 o
   3   1   8          9.59          8.04         0.99 o
   4   1   8          1.25          2.16         1.07 o
   5   1   8         12.42         10.16         1.31 o
   6   1   8         13.03         14.56         1.61 o
   7   1   8          0.24         -0.03         1.87 o
   8   1   8          1.99          5.32         2.59 o
  -8   2   8          0.05         -2.37         2.37 o
  -7   2   8         18.66         20.21         3.22 o
  -6   2   8        210.98        217.19         4.09 o
  -5   2   8        316.16        325.11         3.94 o
  -4   2   8         41.78         42.79         1.56 o
  -3   2   8        766.48        782.75         7.96 o
  -2   2   8         17.36         11.74         0.91 o
  -1   2   8          0.01          0.07         0.73 o
   0   2   8        377.91        387.75         4.34 o
   1   2   8          0.02          0.44         0.73 o
   2   2   8         24.27         26.53         1.32 o
   3   2   8         44.30         43.40         2.28 o
   4   2   8          0.13          1.56         1.06 o
   5   2   8        101.28         97.63         2.58 o
   6   2   8         10.46         11.42         1.48 o
   7   2   8         19.61         21.38         2.02 o
   8   2   8          1.78         -2.51         2.95 o
  -8   3   8          0.25          2.89         3.01 o
  -7   3   8          0.01          0.84         2.04 o
  -6   3   8          9.11          8.84         2.04 o
  -5   3   8        199.01        208.22         4.06 o
  -4   3   8         72.48         76.07         2.03 o
  -3   3   8          5.04          7.19         0.98 o
  -2   3   8          3.22          1.59         0.73 o
  -1   3   8        140.48        131.74         2.29 o
   0   3   8          1.82          0.59         0.80 o
   1   3   8        800.35        887.25         7.78 o
   2   3   8         46.71         46.53         2.30 o
   3   3   8        501.53        522.64         5.15 o
   4   3   8         11.10          9.28         1.08 o
   5   3   8          0.00          1.23         1.69 o
   6   3   8         10.22          9.82         2.09 o
   7   3   8          2.38          4.12         2.50 o
   8   3   8         44.40         36.76         7.68 o
  -8   4   8          0.90          6.97         3.63 o
  -7   4   8         38.00         37.25         3.46 o
  -6   4   8         10.76         10.30         1.94 o
  -5   4   8          3.48          5.14         2.18 o
  -4   4   8        287.33        282.41         3.77 o
  -3   4   8         72.23         63.78         2.12 o
  -2   4   8         10.02          8.00         0.89 o
  -1   4   8        150.15        147.72         2.69 o
   0   4   8         75.70         70.17         2.00 o
   1   4   8         69.40         61.70         2.14 o
   2   4   8        264.74        276.66         3.47 o
   3   4   8        270.53        272.88         3.75 o
   4   4   8         68.11         75.38         2.90 o
   5   4   8          2.00         -0.52         1.67 o
   6   4   8         70.24         64.45         2.98 o
   7   4   8          1.19          0.58         2.47 o
   8   4   8          8.77          9.20         5.57 o
  -8   5   8          1.62          1.56         4.83 o
  -7   5   8         11.83         12.69         2.77 o
  -6   5   8         27.78         28.36         2.48 o
  -5   5   8          4.37          3.96         1.76 o
  -4   5   8          3.66          1.25         1.80 o
  -3   5   8        174.73        171.46         3.26 o
  -2   5   8        533.14        518.12         5.11 o
  -1   5   8         14.46         15.89         1.35 o
   0   5   8        326.84        330.85         4.00 o
   1   5   8        134.16        129.81         2.89 o
   2   5   8         45.12         49.40         2.45 o
   3   5   8         38.72         34.39         1.95 o
   4   5   8         31.35         28.03         2.00 o
   5   5   8        106.01         96.09         4.02 o
   6   5   8          0.05         -2.23         2.23 o
   7   5   8          0.03         -1.00         3.00 o
  -7   6   8          0.55          1.27         4.89 o
  -6   6   8          0.73          1.60         2.42 o
  -5   6   8          0.68         -1.75         2.11 o
  -4   6   8         30.59         31.99         2.28 o
  -3   6   8          3.87          4.54         1.13 o
  -2   6   8        272.50        270.18         4.11 o
  -1   6   8        331.09        321.16         4.04 o
   0   6   8         23.97         25.41         1.44 o
   1   6   8          0.16          0.95         1.29 o
   2   6   8         59.22         62.31         2.27 o
   3   6   8         14.52          8.44         1.67 o
   4   6   8          4.06          1.46         1.78 o
   5   6   8         57.05         53.65         3.24 o
   6   6   8          3.46          5.35         2.65 o
   7   6   8          0.68          6.30         4.38 o
  -7   7   8          0.00          0.02         5.21 o
  -6   7   8          7.56          8.79         3.33 o
  -5   7   8         12.89         14.87         2.07 o
  -4   7   8         46.65         40.23         2.21 o
  -3   7   8         11.93         10.92         1.40 o
  -2   7   8          1.54          2.51         1.15 o
  -1   7   8        128.69        137.43         2.93 o
   0   7   8       1008.30       1071.66        10.13 o
   1   7   8         33.26         33.81         1.83 o
   2   7   8         32.24         36.15         1.94 o
   3   7   8          6.42          4.60         1.88 o
   4   7   8          3.22          1.54         2.17 o
   5   7   8         13.17         12.35         2.47 o
   6   7   8         41.95         51.73         4.03 o
  -6   8   8         38.14         23.16         5.15 o
  -5   8   8          1.88          6.31         2.63 o
  -4   8   8         15.93         16.23         2.07 o
  -3   8   8         31.48         36.99         2.85 o
  -2   8   8          3.34          1.22         1.36 o
  -1   8   8          0.15         -1.24         1.36 o
   0   8   8          3.93          2.38         1.45 o
   1   8   8        141.53        151.75         3.41 o
   2   8   8         23.55         37.62         2.59 o
   3   8   8          8.26          8.98         2.20 o
   4   8   8         53.17         56.50         3.54 o
   5   8   8          0.00          3.47         2.79 o
   6   8   8          6.56          9.44         5.33 o
  -5   9   8          0.05         -2.25         2.48 o
  -4   9   8          1.42         -2.22         2.22 o
  -3   9   8          2.47          2.27         1.64 o
  -2   9   8         15.97         18.43         2.16 o
  -1   9   8         31.30         28.93         2.03 o
   0   9   8         74.82         68.78         2.75 o
   1   9   8          0.87          2.96         1.88 o
   2   9   8        146.26        146.84         3.95 o
   3   9   8        115.60        123.60         4.49 o
   4   9   8          0.82          1.75         3.75 o
   5   9   8          1.18          5.58         4.45 o
  -4  10   8          0.46         -2.03         3.19 o
  -3  10   8          0.06          2.65         2.24 o
  -2  10   8          0.00         -0.21         1.93 o
  -1  10   8         41.04         39.87         2.94 o
   0  10   8         10.97          9.08         2.20 o
   1  10   8          5.11          0.48         2.24 o
   2  10   8         13.26         15.02         2.34 o
   3  10   8        142.46        150.81         5.87 o
   4  10   8        142.04        153.89         7.88 o
  -3  11   8         18.97         34.71         7.40 o
  -2  11   8         24.46         24.56         3.68 o
  -1  11   8          5.59          5.22         3.22 o
   0  11   8         16.04         21.22         3.57 o
   1  11   8          2.08         -1.03         3.76 o
   2  11   8          8.71         15.95         4.64 o
  -8   1   9          8.17          7.47         3.31 o
  -7   1   9         16.91         18.50         2.25 o
  -6   1   9         48.21         45.49         2.57 o
  -5   1   9         11.60         15.19         1.53 o
  -4   1   9         29.26         28.50         1.61 o
  -3   1   9         69.79         68.48         1.87 o
  -2   1   9         88.81        108.34         2.07 o
  -1   1   9          0.96          0.41         0.78 o
   0   1   9         30.06         26.24         1.22 o
   1   1   9        115.89        104.01         2.25 o
   2   1   9          0.16         -0.61         0.94 o
   3   1   9        150.73        148.19         2.80 o
   4   1   9          7.82          5.31         1.18 o
   5   1   9        181.96        197.12         3.46 o
   6   1   9         97.62         96.98         3.22 o
   7   1   9          2.24          4.46         2.42 o
   8   1   9          0.17          2.90         3.13 o
  -8   2   9          6.90          1.71         4.18 o
  -7   2   9         62.91         66.01         3.11 o
  -6   2   9        207.40        216.35         4.75 o
  -5   2   9         88.08         80.52         2.24 o
  -4   2   9        136.31        142.21         2.75 o
  -3   2   9         54.88         57.14         1.88 o
  -2   2   9        116.92        116.12         2.33 o
  -1   2   9         53.42         70.67         2.14 o
   0   2   9          3.67          4.47         0.86 o
   1   2   9        247.64        264.78         3.47 o
   2   2   9        581.00        578.71         5.59 o
   3   2   9         19.12         20.26         1.37 o
   4   2   9         13.56         12.42         1.45 o
   5   2   9          5.01          6.08         1.56 o
   6   2   9          9.10          7.10         1.56 o
   7   2   9         39.09         41.62         2.73 o
   8   2   9         62.09         56.90         5.59 o
  -8   3   9          0.00          0.18         3.82 o
  -7   3   9         57.25         54.58         2.94 o
  -6   3   9         45.57         49.75         3.60 o
  -5   3   9        268.28        260.36         4.87 o
  -4   3   9          0.85         -0.83         1.43 o
  -3   3   9        127.03        123.28         2.09 o
  -2   3   9          1.77          2.47         0.96 o
  -1   3   9          9.59          7.71         1.02 o
   0   3   9        513.15        559.89         5.91 o
   1   3   9        232.40        257.46         3.48 o
   2   3   9        146.31        136.68         2.67 o
   3   3   9        153.74        152.76         2.73 o
   4   3   9          0.08          0.62         1.02 o
   5   3   9         18.76         19.81         2.11 o
   6   3   9         26.77         31.49         2.59 o
   7   3   9         90.11        102.14         4.06 o
   8   3   9         68.28         73.00         6.28 o
  -8   4   9          0.94          1.41         3.78 o
  -7   4   9         16.12         19.25         2.62 o
  -6   4   9         18.07         16.43         2.10 o
  -5   4   9         35.28         34.40         2.42 o
  -4   4   9        820.53        834.21         9.07 o
  -3   4   9         20.18         22.65         1.81 o
  -2   4   9        363.18        361.87         4.14 o
  -1   4   9          0.08         -0.33         0.92 o
   0   4   9         86.12         84.46         2.58 o
   1   4   9         46.99         46.74         1.83 o
   2   4   9          3.61          5.63         1.07 o
   3   4   9         72.89         73.53         2.16 o
   4   4   9         52.32         55.33         2.59 o
   5   4   9          1.45         -0.66         1.87 o
   6   4   9         68.87         65.11         3.23 o
   7   4   9          0.00         -1.03         2.96 o
  -7   5   9          0.00          8.50         3.72 o
  -6   5   9          0.14         -2.32         3.65 o
  -5   5   9         10.85          7.62         2.02 o
  -4   5   9          0.82          1.18         1.43 o
  -3   5   9        595.13        586.06         6.17 o
  -2   5   9        776.27        794.94         7.17 o
  -1   5   9          4.73          4.03         1.07 o
   0   5   9        119.25        120.44         2.89 o
   1   5   9        176.82        185.92         3.47 o
   2   5   9         33.19         32.87         1.65 o
   3   5   9         19.23         19.15         1.93 o
   4   5   9        197.48        164.47         4.45 o
   5   5   9          3.98          5.07         2.13 o
   6   5   9          8.76          6.13         2.79 o
   7   5   9          1.54          6.93         3.91 o
  -7   6   9          1.39          5.70         6.68 o
  -6   6   9          2.65          2.09         2.73 o
  -5   6   9          5.48          6.38         2.49 o
  -4   6   9          5.28          3.97         1.52 o
  -3   6   9          6.21          6.70         1.11 o
  -2   6   9        356.69        361.38         4.34 o
  -1   6   9        195.00        200.78         3.66 o
   0   6   9        211.10        204.14         3.39 o
   1   6   9          0.13          0.76         1.37 o
   2   6   9          3.13          2.74         1.28 o
   3   6   9         99.20         86.69         3.40 o
   4   6   9         63.93         52.35         2.73 o
   5   6   9          1.34          2.32         2.32 o
   6   6   9          0.15          3.16         2.72 o
   7   6   9          6.71          9.17         5.40 o
  -6   7   9          1.22          3.01         3.93 o
  -5   7   9          0.09         -1.32         2.15 o
  -4   7   9         54.15         58.29         2.84 o
  -3   7   9         11.40          9.31         1.64 o
  -2   7   9          6.40          5.16         1.72 o
  -1   7   9        295.91        275.88         4.55 o
   0   7   9        507.21        527.83         5.80 o
   1   7   9         31.21         26.67         1.89 o
   2   7   9        484.05        437.76         5.72 o
   3   7   9         23.62         19.49         2.02 o
   4   7   9         11.12          7.04         2.26 o
   5   7   9          5.49          5.77         2.82 o
   6   7   9          1.33         -3.88         3.90 o
  -6   8   9         30.69         25.64         6.06 o
  -5   8   9         26.54         29.79         2.52 o
  -4   8   9         17.23         18.88         2.26 o
  -3   8   9          2.34          0.27         1.39 o
  -2   8   9          9.68          8.68         1.64 o
  -1   8   9         31.77         29.19         1.91 o
   0   8   9         93.13         89.81         3.13 o
   1   8   9        427.52        421.70         5.46 o
   2   8   9          4.89          5.61         1.81 o
   3   8   9          3.54          0.73         2.29 o
   4   8   9          5.69         10.76         2.67 o
   5   8   9          0.00         -3.69         3.69 o
  -5   9   9          1.24          0.53         2.99 o
  -4   9   9          0.45         -0.07         2.74 o
  -3   9   9          1.22          3.57         1.69 o
  -2   9   9          5.28          3.52         1.86 o
  -1   9   9         16.55         14.65         2.00 o
   0   9   9         68.17         62.12         2.74 o
   1   9   9         70.60         63.40         2.93 o
   2   9   9        183.93        180.18         4.64 o
   3   9   9          0.45         -0.04         2.93 o
   4   9   9         31.36         28.42         4.13 o
  -4  10   9          0.24          4.01         3.45 o
  -3  10   9          8.40         13.07         2.69 o
  -2  10   9         49.76         51.02         3.03 o
  -1  10   9          0.01         -1.38         2.60 o
   0  10   9          0.63          1.17         2.34 o
   1  10   9          0.34         -2.74         2.74 o
   2  10   9          6.53          6.01         2.64 o
   3  10   9        196.83        190.31         8.41 o
  -2  11   9         34.93         36.14         5.64 o
  -1  11   9          1.02          0.34         3.72 o
   0  11   9          1.22          4.46         4.06 o
   1  11   9          6.34          7.84         4.20 o
  -8   0  10         17.87         18.63         3.60 o
  -7   0  10         58.00         54.82         4.60 o
  -6   0  10          2.65          9.58         2.99 o
  -5   0  10          0.93          1.57         1.21 o
  -4   0  10         89.29         91.68         2.97 o
  -3   0  10         61.46         79.69         2.71 o
  -2   0  10        176.63        166.22         3.85 o
  -1   0  10        240.66        225.55         4.70 o
   0   0  10        104.68        123.42         3.78 o
   1   0  10         15.22         15.34         1.83 o
   2   0  10        120.77        110.72         3.59 o
   3   0  10        305.61        307.74         6.09 o
   4   0  10       1399.76       1444.54        18.00 o
   5   0  10        165.88        176.94         5.03 o
   6   0  10          7.86          5.01         2.49 o
   7   0  10          6.37         10.45         4.53 o
   8   0  10          2.18          3.78        11.45 o
  -8   1  10        161.38        150.64        10.61 o
  -7   1  10          0.08          1.96         1.87 o
  -6   1  10         94.63         95.42         2.60 o
  -5   1  10         15.57         14.02         1.28 o
  -4   1  10          0.61          0.79         0.91 o
  -3   1  10         12.93         16.32         1.13 o
  -2   1  10        167.71        170.16         2.85 o
  -1   1  10         17.22         20.76         1.23 o
   0   1  10        490.51        470.50         5.00 o
   1   1  10         80.57         83.19         2.28 o
   2   1  10          1.45          2.02         1.13 o
   3   1  10        793.36        815.43         8.15 o
   4   1  10          4.46          4.47         1.33 o
   5   1  10        441.32        467.38         5.51 o
   6   1  10         43.06         42.83         2.23 o
   7   1  10          1.11         -2.12         2.12 o
   8   1  10          1.15          3.79         4.68 o
  -8   2  10          1.74          4.57         4.51 o
  -7   2  10         58.28         55.28         3.15 o
  -6   2  10         45.53         47.29         2.91 o
  -5   2  10          9.19          9.64         1.31 o
  -4   2  10         24.88         31.63         1.86 o
  -3   2  10         16.54         16.29         1.09 o
  -2   2  10         35.13         39.19         1.65 o
  -1   2  10         42.34         51.67         2.46 o
   0   2  10        193.72        188.02         3.18 o
   1   2  10        550.91        527.16         5.68 o
   2   2  10         29.03         25.80         1.52 o
   3   2  10          0.07         -0.55         1.31 o
   4   2  10         13.25         11.04         1.53 o
   5   2  10          2.14          2.58         1.61 o
   6   2  10        258.84        257.73         4.73 o
   7   2  10        115.87        112.71         4.19 o
  -8   3  10          0.67         -0.91         3.96 o
  -7   3  10         34.84         36.29         3.66 o
  -6   3  10        184.67        191.19         6.16 o
  -5   3  10          0.01          1.79         1.38 o
  -4   3  10         79.18         75.39         2.62 o
  -3   3  10          0.03          0.02         0.96 o
  -2   3  10          2.25          1.71         0.96 o
  -1   3  10         19.26         18.81         1.33 o
   0   3  10        250.19        226.84         3.48 o
   1   3  10        426.46        409.15         4.68 o
   2   3  10         22.36         25.04         1.49 o
   3   3  10         45.46         42.87         1.89 o
   4   3  10          5.70          5.22         1.26 o
   5   3  10          0.00         -1.90         1.90 o
   6   3  10         27.95         23.99         2.55 o
   7   3  10         51.14         48.83         4.04 o
  -7   4  10          0.04         -3.03         3.03 o
  -6   4  10          6.49          4.53         2.24 o
  -5   4  10        263.76        253.18         6.35 o
  -4   4  10        449.92        471.15         5.58 o
  -3   4  10          8.75          4.64         1.15 o
  -2   4  10         68.07         69.74         2.27 o
  -1   4  10        565.87        580.11         6.00 o
   0   4  10          2.52          2.10         1.14 o
   1   4  10          0.00         -0.83         1.15 o
   2   4  10         14.16         14.12         1.38 o
   3   4  10          0.57         -0.62         1.24 o
   4   4  10          2.17          1.37         1.85 o
   5   4  10         37.28         28.03         2.43 o
   6   4  10          1.78         -2.64         2.64 o
   7   4  10          2.35          1.03         3.68 o
  -7   5  10          3.47          9.93         3.56 o
  -6   5  10          2.90          3.38         3.63 o
  -5   5  10          0.16         -0.15         1.99 o
  -4   5  10        126.30        135.23         3.40 o
  -3   5  10        149.33        147.43         2.68 o
  -2   5  10        426.83        414.60         5.00 o
  -1   5  10         35.28         39.26         1.91 o
   0   5  10          5.74          3.30         1.34 o
   1   5  10         64.45         71.21         2.74 o
   2   5  10         49.90         46.78         2.08 o
   3   5  10          1.16         -0.60         1.14 o
   4   5  10        172.82        156.57         4.36 o
   5   5  10         10.66          9.86         2.32 o
   6   5  10         23.06         23.36         4.18 o
   7   5  10          2.29         10.15         7.59 o
  -7   6  10          0.29          7.23         5.36 o
  -6   6  10          0.76          0.83         3.56 o
  -5   6  10          1.91         -2.39         2.39 o
  -4   6  10         25.50         26.02         2.95 o
  -3   6  10         15.09         12.84         1.58 o
  -2   6  10        366.77        366.79         4.52 o
  -1   6  10         23.01         22.24         1.49 o
   0   6  10         63.68         64.85         2.49 o
   1   6  10         28.02         24.76         2.01 o
   2   6  10         82.57         71.73         3.13 o
   3   6  10          1.74          3.35         2.13 o
   4   6  10         11.09         10.19         2.39 o
   5   6  10          0.04         -2.54         2.54 o
   6   6  10          0.25         -3.65         3.65 o
  -6   7  10          4.15         -2.34         8.27 o
  -5   7  10          0.07         -2.03         2.03 o
  -4   7  10          6.60          2.21         1.84 o
  -3   7  10         16.13         12.50         1.44 o
  -2   7  10         34.66         35.84         2.08 o
  -1   7  10        517.28        510.42         5.80 o
   0   7  10          0.73          4.26         1.51 o
   1   7  10          2.57          3.07         1.62 o
   2   7  10         99.22         80.64         2.75 o
   3   7  10          0.63          0.17         2.08 o
   4   7  10         14.95         13.81         2.71 o
   5   7  10          9.42          9.06         3.01 o
   6   7  10          0.31          4.41         4.68 o
  -5   8  10          1.30         -3.49         4.58 o
  -4   8  10          3.27          2.10         2.25 o
  -3   8  10          3.70          4.32         1.73 o
  -2   8  10         10.93         11.71         1.69 o
  -1   8  10         22.11         24.98         1.95 o
   0   8  10          0.47          3.75         1.82 o
   1   8  10          0.92          3.99         2.06 o
   2   8  10          5.52          7.03         2.32 o
   3   8  10         21.54         20.89         2.67 o
   4   8  10          0.22         -2.91         2.91 o
   5   8  10          0.24         -0.08         4.49 o
  -4   9  10          9.07         12.18         3.29 o
  -3   9  10          1.66          0.78         2.11 o
  -2   9  10          4.87          5.14         2.03 o
  -1   9  10          1.08         -2.03         2.03 o
   0   9  10          4.32          2.53         2.13 o
   1   9  10        326.57        319.85         8.82 o
   2   9  10        100.78        103.60         6.47 o
   3   9  10         19.82         17.65         3.55 o
   4   9  10          8.82         10.62         5.01 o
  -3  10  10          9.76          8.38         2.83 o
  -2  10  10         30.69         33.54         3.29 o
  -1  10  10          2.28         -3.05         3.05 o
   0  10  10         30.59         28.17         3.26 o
   1  10  10          3.29          2.82         3.17 o
   2  10  10          2.64         -4.52         4.52 o
   3  10  10          5.86         -0.52         7.24 o
  -8   1  11         24.89         28.07         7.21 o
  -7   1  11          0.24         -2.20         2.30 o
  -6   1  11          5.48          7.55         1.58 o
  -5   1  11         33.80         35.68         1.84 o
  -4   1  11          4.57          4.52         1.01 o
  -3   1  11         26.66         29.49         1.43 o
  -2   1  11         79.75         80.13         2.09 o
  -1   1  11         14.25         13.01         1.26 o
   0   1  11         62.21         58.45         2.16 o
   1   1  11          8.01          5.54         1.33 o
   2   1  11        824.14        809.42         8.24 o
   3   1  11        369.80        370.57         4.97 o
   4   1  11        522.54        523.76         6.26 o
   5   1  11        170.44        167.68         3.71 o
   6   1  11          0.95         -0.83         1.96 o
   7   1  11         12.32         10.30         2.60 o
  -8   2  11         18.34         26.00         7.47 o
  -7   2  11         10.16          8.98         3.06 o
  -6   2  11         21.05         18.69         1.56 o
  -5   2  11          0.08          2.01         1.29 o
  -4   2  11         24.20         26.25         1.72 o
  -3   2  11         11.27         11.26         1.15 o
  -2   2  11         85.59         85.14         2.49 o
  -1   2  11         44.22         47.68         2.21 o
   0   2  11          6.73          7.83         1.23 o
   1   2  11        722.27        710.79         7.39 o
   2   2  11         46.66         47.54         2.53 o
   3   2  11        118.75        114.12         3.26 o
   4   2  11         94.30        100.58         3.13 o
   5   2  11         99.69         92.10         4.47 o
   6   2  11        278.39        281.49         5.29 o
   7   2  11          9.72          6.57         3.53 o
  -7   3  11         22.30         20.97         3.89 o
  -6   3  11        154.14        152.92         5.57 o
  -5   3  11          6.62          4.85         1.55 o
  -4   3  11         88.33         88.62         2.83 o
  -3   3  11         51.32         50.94         2.01 o
  -2   3  11        102.40        101.32         2.64 o
  -1   3  11         16.24         16.04         1.40 o
   0   3  11        268.08        255.65         3.88 o
   1   3  11        115.59        120.74         2.75 o
   2   3  11        187.20        185.11         3.33 o
   3   3  11          8.30          6.13         1.51 o
   4   3  11          6.41          5.17         1.42 o
   5   3  11         36.10         33.94         2.05 o
   6   3  11          1.37         -2.66         2.66 o
   7   3  11         58.11         52.61         5.96 o
  -7   4  11          1.12         -1.25         3.60 o
  -6   4  11         10.45         11.50         2.38 o
  -5   4  11         63.42         63.10         3.45 o
  -4   4  11          0.00         -0.64         1.35 o
  -3   4  11         14.93         17.54         1.32 o
  -2   4  11        126.62        132.24         3.24 o
  -1   4  11        682.01        688.95         7.47 o
   0   4  11         44.66         43.98         1.88 o
   1   4  11        105.50        106.09         2.81 o
   2   4  11          0.40         -0.42         1.26 o
   3   4  11         29.25         26.45         1.70 o
   4   4  11         36.12         27.59         1.60 o
   5   4  11          3.71          3.81         3.05 o
   6   4  11         84.84         88.89         3.99 o
   7   4  11         11.45          5.57         4.85 o
  -7   5  11          0.57          0.25         6.30 o
  -6   5  11          0.09          5.66         3.74 o
  -5   5  11         24.21         22.68         1.78 o
  -4   5  11        103.64         98.49         4.52 o
  -3   5  11        185.91        194.36         3.22 o
  -2   5  11         21.39         22.05         2.03 o
  -1   5  11          2.39          2.25         1.37 o
   0   5  11        106.87        104.49         2.97 o
   1   5  11          9.41          7.62         1.51 o
   2   5  11          0.36         -1.40         1.40 o
   3   5  11         31.31         26.06         2.43 o
   4   5  11          5.78          9.03         2.30 o
   5   5  11          0.25         -1.54         2.58 o
   6   5  11          0.03          1.57         3.54 o
  -6   6  11          3.82          4.37         6.80 o
  -5   6  11          4.66          4.84         1.72 o
  -4   6  11        221.30        219.54         4.61 o
  -3   6  11        605.56        625.35         6.51 o
  -2   6  11         44.47         53.98         2.20 o
  -1   6  11          7.87          6.46         1.64 o
   0   6  11         11.42         11.88         1.65 o
   1   6  11         35.47         37.99         2.04 o
   2   6  11         65.41         53.40         2.92 o
   3   6  11          0.94          0.13         1.68 o
   4   6  11         26.54         24.79         2.96 o
   5   6  11          0.37         -3.12         3.12 o
   6   6  11          0.58         -1.46         4.56 o
  -6   7  11         25.48         28.77         6.38 o
  -5   7  11        145.68        152.00         5.36 o
  -4   7  11          0.20          2.64         2.08 o
  -3   7  11         31.03         35.02         2.33 o
  -2   7  11         89.07         90.13         3.15 o
  -1   7  11          7.64          5.10         1.67 o
   0   7  11         50.85         43.95         2.22 o
   1   7  11         28.98         26.54         2.31 o
   2   7  11         27.49         32.56         2.05 o
   3   7  11          1.50         -2.22         2.26 o
   4   7  11          0.86         -1.35         2.83 o
   5   7  11          3.17          2.53         3.87 o
  -5   8  11          3.06          1.55         2.85 o
  -4   8  11          7.10          7.57         2.58 o
  -3   8  11          5.36          3.00         1.77 o
  -2   8  11         35.68         34.21         2.13 o
  -1   8  11        124.16        111.80         3.65 o
   0   8  11        418.03        392.86         5.82 o
   1   8  11         14.01         15.46         2.53 o
   2   8  11         40.17         36.08         2.88 o
   3   8  11         44.08         38.49         3.44 o
   4   8  11          0.47         -2.87         4.03 o
  -4   9  11          9.19          3.90         3.75 o
  -3   9  11          4.77         -2.43         2.43 o
  -2   9  11         11.54         14.00         2.74 o
  -1   9  11          7.45          5.09         2.64 o
   0   9  11          1.42         -2.48         2.48 o
   1   9  11         17.08         16.07         2.72 o
   2   9  11          6.26          9.28         2.38 o
   3   9  11          2.03         -1.98         4.05 o
  -2  10  11         27.30         25.97         3.72 o
  -1  10  11          4.36          2.57         4.05 o
   0  10  11          0.48          1.32         3.67 o
   1  10  11          0.39          3.76         4.63 o
  -7   0  12         31.87         37.72         4.89 o
  -6   0  12          5.78          9.02         2.92 o
  -5   0  12          7.04          4.97         1.76 o
  -4   0  12          5.19          3.21         1.51 o
  -3   0  12          2.33          4.58         1.60 o
  -2   0  12         86.64         74.86         3.39 o
  -1   0  12          4.24          3.26         1.58 o
   0   0  12         28.13         23.98         2.29 o
   1   0  12         39.43         38.04         2.78 o
   2   0  12       1506.99       1485.99        20.91 o
   3   0  12       2598.04       2707.13        28.38 o
   4   0  12         43.82         39.79         2.99 o
   5   0  12        397.30        403.80         8.43 o
   6   0  12         72.57         75.81         4.66 o
   7   0  12          0.09         -1.48         4.17 o
  -7   1  12          0.88         -0.71         2.34 o
  -6   1  12          1.05          1.65         2.40 o
  -5   1  12         11.80         11.77         1.49 o
  -4   1  12         54.02         54.50         1.97 o
  -3   1  12         55.87         55.43         1.98 o
  -2   1  12         72.57         61.53         2.12 o
  -1   1  12        114.77        124.96         2.86 o
   0   1  12         74.47         72.83         2.44 o
   1   1  12        307.22        317.39         4.49 o
   2   1  12       1603.08       1605.55        14.13 o
   3   1  12         55.52         63.49         2.54 o
   4   1  12        897.63        907.74         9.93 o
   5   1  12          7.96          6.06         2.14 o
   6   1  12         17.58         14.54         2.54 o
   7   1  12          0.01         -0.99         4.20 o
  -7   2  12          1.32         -2.44         3.20 o
  -6   2  12          2.43          2.33         1.63 o
  -5   2  12         37.11         39.63         2.01 o
  -4   2  12         17.53         18.27         1.39 o
  -3   2  12         18.11         19.91         1.33 o
  -2   2  12         56.19         60.49         2.35 o
  -1   2  12         53.96         36.12         1.95 o
   0   2  12       1907.18       1878.36        15.88 o
   1   2  12        999.91       1032.34         9.10 o
   2   2  12          0.00         -0.54         1.37 o
   3   2  12         74.27         76.44         3.96 o
   4   2  12          4.70          4.62         1.81 o
   5   2  12        111.02        111.67         3.91 o
   6   2  12         29.57         28.80         2.64 o
   7   2  12         25.19         21.04         4.41 o
  -7   3  12          4.68          1.33         3.76 o
  -6   3  12          7.65          8.68         1.66 o
  -5   3  12         12.73         14.97         1.99 o
  -4   3  12          4.77          4.06         1.56 o
  -3   3  12        124.86        123.20         2.80 o
  -2   3  12         37.81         36.46         1.84 o
  -1   3  12        732.87        753.86         9.76 o
   0   3  12         57.82         61.30         2.37 o
   1   3  12        217.20        232.69         3.78 o
   2   3  12          4.14          4.30         1.41 o
   3   3  12          0.16          1.07         1.51 o
   4   3  12         68.15         66.48         2.61 o
   5   3  12         15.68         14.54         1.85 o
   6   3  12        195.19        189.54         6.14 o
  -7   4  12          0.59         11.92        12.88 o
  -6   4  12          0.08         -3.75         3.75 o
  -5   4  12          7.11          5.83         1.71 o
  -4   4  12         40.47         42.24         2.24 o
  -3   4  12          6.40          7.78         1.28 o
  -2   4  12        534.39        554.32         6.87 o
  -1   4  12        284.22        290.23         4.51 o
   0   4  12          4.51          3.60         1.42 o
   1   4  12         76.32         70.85         3.06 o
   2   4  12        111.25        112.25         3.21 o
   3   4  12          6.41          4.86         1.78 o
   4   4  12         28.01         25.57         2.77 o
   5   4  12          2.87          4.81         2.67 o
   6   4  12          7.62          6.25         3.51 o
  -6   5  12          0.40          4.63         3.94 o
  -5   5  12          0.30          3.56         2.04 o
  -4   5  12          0.17          2.92         1.85 o
  -3   5  12        520.13        541.90         7.01 o
  -2   5  12          1.01          1.43         1.40 o
  -1   5  12        469.82        485.40         6.29 o
   0   5  12         35.31         34.02         2.05 o
   1   5  12         10.11          6.88         1.67 o
   2   5  12          6.34          7.67         1.68 o
   3   5  12        114.18        112.22         3.25 o
   4   5  12          0.09         -2.45         2.45 o
   5   5  12         11.40         15.03         3.14 o
   6   5  12          1.11          2.62         5.70 o
  -6   6  12          4.04          7.45         7.38 o
  -5   6  12         26.58         25.15         3.29 o
  -4   6  12         44.24         48.48         2.72 o
  -3   6  12          4.60          6.93         1.41 o
  -2   6  12         73.08         76.29         4.12 o
  -1   6  12          0.82          0.60         1.55 o
   0   6  12         54.81         49.65         2.26 o
   1   6  12         99.47        101.44         3.49 o
   2   6  12         36.10         28.86         2.19 o
   3   6  12         16.32         17.98         1.75 o
   4   6  12         20.54         15.93         3.61 o
   5   6  12         24.72         13.89         4.40 o
  -5   7  12        121.99        132.16         6.93 o
  -4   7  12          0.86          5.26         2.42 o
  -3   7  12          9.38         10.39         2.70 o
  -2   7  12         15.01         12.06         1.78 o
  -1   7  12         14.30         12.62         1.91 o
   0   7  12         42.65         47.36         2.77 o
   1   7  12          2.56          3.88         2.01 o
   2   7  12         19.55         20.04         2.10 o
   3   7  12         38.23         47.43         3.42 o
   4   7  12          2.06         -0.25         3.53 o
   5   7  12         62.69         69.91         5.94 o
  -4   8  12         16.58         18.45         3.57 o
  -3   8  12          0.19          0.60         2.07 o
  -2   8  12          4.25          3.65         2.05 o
  -1   8  12          2.40          4.57         2.30 o
   0   8  12         14.48         18.17         2.64 o
   1   8  12          1.27         -1.37         2.52 o
   2   8  12         16.92         14.96         2.49 o
   3   8  12          6.87          4.92         3.42 o
   4   8  12          0.37          2.33         6.81 o
  -3   9  12          1.66          2.55         2.92 o
  -2   9  12         50.27         47.14         3.27 o
  -1   9  12          0.06         -2.55         3.12 o
   0   9  12          2.01          2.21         3.20 o
   1   9  12         42.38         41.50         4.00 o
   2   9  12          0.82         -4.17         4.17 o
  -7   1  13          2.67          3.68         2.87 o
  -6   1  13          2.40          1.34         1.75 o
  -5   1  13         11.95         13.43         1.70 o
  -4   1  13         25.94         27.57         1.54 o
  -3   1  13         19.37         15.41         1.47 o
  -2   1  13        108.82        101.32         2.68 o
  -1   1  13          0.43          2.47         1.34 o
   0   1  13         18.56         20.91         1.69 o
   1   1  13        520.63        524.76         6.23 o
   2   1  13         18.87         18.06         1.96 o
   3   1  13         68.94         69.43         2.86 o
   4   1  13         13.63         11.89         2.18 o
   5   1  13          0.21         -2.36         2.44 o
   6   1  13          1.32          1.91         2.75 o
  -7   2  13          0.01         -3.49         3.49 o
  -6   2  13          3.36          3.22         3.25 o
  -5   2  13          3.22          6.50         2.11 o
  -4   2  13          2.02          4.71         1.29 o
  -3   2  13         19.11         17.24         1.44 o
  -2   2  13         91.48         91.26         2.83 o
  -1   2  13        182.87        164.89         3.41 o
   0   2  13        495.02        488.38         6.62 o
   1   2  13          0.19          0.89         1.48 o
   2   2  13          0.01          2.17         1.58 o
   3   2  13         53.66         50.09         3.02 o
   4   2  13        222.71        217.16         4.53 o
   5   2  13        127.83        127.08         3.91 o
   6   2  13          0.76          0.81         3.36 o
  -6   3  13          9.24          8.44         3.14 o
  -5   3  13          0.00          3.13         1.97 o
  -4   3  13          0.01          2.12         1.74 o
  -3   3  13          0.49          1.63         1.31 o
  -2   3  13        216.94        216.79         3.96 o
  -1   3  13        436.33        457.87         5.85 o
   0   3  13        213.94        195.49         4.01 o
   1   3  13        317.85        316.89         5.08 o
   2   3  13        160.44        157.31         4.04 o
   3   3  13         36.04         36.25         2.32 o
   4   3  13          4.71          4.85         1.95 o
   5   3  13         13.82         16.28         2.14 o
   6   3  13         92.67         88.94         5.60 o
  -6   4  13         10.68         10.10         4.43 o
  -5   4  13          1.50          1.18         2.51 o
  -4   4  13         45.90         46.96         2.38 o
  -3   4  13         46.75         48.29         2.25 o
  -2   4  13        220.73        221.99         4.14 o
  -1   4  13        160.32        167.60         3.79 o
   0   4  13          2.21          2.87         1.52 o
   1   4  13        366.40        345.65         5.20 o
   2   4  13         29.38         28.61         2.12 o
   3   4  13          0.27          0.44         1.86 o
   4   4  13          0.50         -0.59         1.83 o
   5   4  13          2.30          2.93         3.09 o
   6   4  13         16.03         20.06         4.74 o
  -6   5  13          4.94          9.14         6.93 o
  -5   5  13          1.71         -1.68         2.77 o
  -4   5  13        236.26        238.26         5.04 o
  -3   5  13        168.73        177.26         4.42 o
  -2   5  13         84.79         83.15         3.02 o
  -1   5  13          0.18          0.20         1.88 o
   0   5  13         30.41         32.85         2.18 o
   1   5  13          0.01         -1.73         1.73 o
   2   5  13         20.77         19.45         2.02 o
   3   5  13        109.32        113.27         3.83 o
   4   5  13          2.10         -0.54         3.06 o
   5   5  13          3.92         -1.06         3.37 o
  -5   6  13        107.36         99.58         5.17 o
  -4   6  13         14.06         20.69         3.17 o
  -3   6  13        103.70        109.36         4.84 o
  -2   6  13         17.79         20.66         2.34 o
  -1   6  13          0.95          0.73         1.93 o
   0   6  13          0.13          3.74         1.92 o
   1   6  13          1.88         -0.51         2.05 o
   2   6  13          0.24          2.48         2.50 o
   3   6  13         65.63         64.85         3.03 o
   4   6  13         62.13         63.53         4.47 o
   5   6  13          5.41          0.86         5.49 o
  -4   7  13         25.47         26.59         4.73 o
  -3   7  13          4.94          6.46         2.07 o
  -2   7  13          4.69          0.43         2.05 o
  -1   7  13          0.16          1.10         2.16 o
   0   7  13         12.82         12.95         2.27 o
   1   7  13          2.70          2.25         2.44 o
   2   7  13          0.00         -1.34         2.26 o
   3   7  13          3.01          2.27         3.41 o
   4   7  13          0.79          0.90         4.36 o
  -3   8  13          0.16         -2.51         2.84 o
  -2   8  13          0.43         -1.42         2.83 o
  -1   8  13          3.04          2.80         2.72 o
   0   8  13          3.24          1.29         2.95 o
   1   8  13          0.37          0.05         2.86 o
   2   8  13         26.06         22.20         3.35 o
   3   8  13          2.58         -5.03         5.03 o
  -1   9  13          5.16         -2.83         3.98 o
   0   9  13          4.25         -1.81         6.33 o
   1   9  13          0.00          4.78         3.94 o
  -6   0  14          0.87          4.25         3.66 o
  -5   0  14         60.58         57.09         3.68 o
  -4   0  14        292.80        281.20         5.72 o
  -3   0  14          8.89          8.21         2.08 o
  -2   0  14        145.95        127.31         4.36 o
  -1   0  14         55.67         54.10         4.98 o
   0   0  14         10.32          7.65         2.59 o
   1   0  14         84.36         83.85         4.62 o
   2   0  14        243.74        226.60         6.71 o
   3   0  14         17.16         16.90         3.22 o
   4   0  14          5.28          5.06         3.47 o
   5   0  14        206.89        211.62        10.43 o
   6   0  14         14.76         21.60         5.53 o
  -6   1  14          0.23          2.75         2.84 o
  -5   1  14         63.86         70.60         3.67 o
  -4   1  14          5.87          6.57         1.44 o
  -3   1  14        188.57        189.95         3.55 o
  -2   1  14        100.61         93.76         2.80 o
  -1   1  14         26.55         25.89         1.80 o
   0   1  14        248.09        246.07         4.58 o
   1   1  14         97.10         91.11         3.42 o
   2   1  14         82.49         79.56         4.00 o
   3   1  14         10.35          6.13         2.11 o
   4   1  14          3.00          0.98         2.27 o
   5   1  14          3.02          3.88         2.82 o
   6   1  14          0.01         -3.23         3.23 o
  -6   2  14         43.49         45.19         3.49 o
  -5   2  14          6.12          7.13         2.08 o
  -4   2  14          9.57         12.55         1.99 o
  -3   2  14          0.28          1.74         1.62 o
  -2   2  14         49.67         46.53         2.05 o
  -1   2  14         23.44         23.31         1.92 o
   0   2  14          5.16          2.15         1.68 o
   1   2  14          0.02          3.80         1.82 o
   2   2  14         26.20         22.75         2.17 o
   3   2  14          2.49          2.49         2.06 o
   4   2  14         35.19         33.01         2.55 o
   5   2  14         19.94         24.72         2.68 o
   6   2  14          0.48         -3.42         4.12 o
  -6   3  14         44.57         44.32         3.58 o
  -5   3  14          6.68          0.80         2.52 o
  -4   3  14          9.21          9.51         1.75 o
  -3   3  14         23.46         29.33         1.99 o
  -2   3  14        228.79        220.99         4.27 o
  -1   3  14        495.54        453.19         7.10 o
   0   3  14         95.28         88.65         3.57 o
   1   3  14         43.96         44.08         2.35 o
   2   3  14         21.94         16.96         2.08 o
   3   3  14         54.95         48.24         2.55 o
   4   3  14          0.12         -0.10         2.42 o
   5   3  14          0.10          0.47         2.77 o
  -6   4  14          0.09         -1.20         3.83 o
  -5   4  14          4.41          2.27         3.71 o
  -4   4  14         72.69         72.45         3.33 o
  -3   4  14        167.26        158.13         5.01 o
  -2   4  14         45.75         43.73         2.43 o
  -1   4  14         15.91         18.26         1.91 o
   0   4  14         55.67         56.91         3.18 o
   1   4  14        149.16        140.54         4.02 o
   2   4  14          6.59          7.18         2.04 o
   3   4  14          0.23         -1.78         1.99 o
   4   4  14          2.46          3.94         2.50 o
   5   4  14          7.62          6.88         3.79 o
  -5   5  14          4.26          7.47         3.32 o
  -4   5  14          8.30         10.46         2.77 o
  -3   5  14          0.60         -0.74         2.20 o
  -2   5  14          2.46          1.27         1.83 o
  -1   5  14         16.06         15.22         2.12 o
   0   5  14         19.47         18.23         2.06 o
   1   5  14         31.72         31.08         2.48 o
   2   5  14         25.28         18.86         2.33 o
   3   5  14         28.58         26.74         2.47 o
   4   5  14          0.16         -3.35         3.35 o
  -4   6  14          7.33          8.52         3.38 o
  -3   6  14         16.95         15.63         3.56 o
  -2   6  14          0.54         -1.53         2.22 o
  -1   6  14          0.00         -1.57         2.15 o
   0   6  14         21.47         16.80         2.29 o
   1   6  14          0.18          3.99         2.31 o
   2   6  14          1.64          6.17         2.38 o
   3   6  14         80.40         76.41         4.46 o
   4   6  14          1.97          1.24         5.64 o
  -4   7  14          0.91         -8.24         8.24 o
  -3   7  14          0.38          3.82         2.60 o
  -2   7  14         10.16          2.80         3.04 o
  -1   7  14          0.34         -2.77         2.77 o
   0   7  14         10.99         11.26         2.91 o
   1   7  14         13.50         16.91         2.83 o
   2   7  14         34.74         33.79         3.11 o
   3   7  14          3.85          1.64         4.86 o
  -2   8  14          0.10         -3.76         3.82 o
  -1   8  14          0.31          3.41         3.85 o
   0   8  14         27.82         26.38         4.54 o
   1   8  14          3.69          3.88         3.62 o
  -6   1  15         20.99         15.45         3.83 o
  -5   1  15          2.18          4.63         2.48 o
  -4   1  15         11.22         11.80         2.14 o
  -3   1  15         78.50         81.75         2.97 o
  -2   1  15          0.03          1.64         1.56 o
  -1   1  15          4.79          4.73         1.74 o
   0   1  15         16.38         17.04         2.04 o
   1   1  15         19.58         18.63         2.15 o
   2   1  15          0.00          2.16         2.03 o
   3   1  15        279.72        275.60         6.11 o
   4   1  15         15.40         18.35         2.88 o
   5   1  15         18.37         22.67         3.37 o
  -5   2  15          0.00         -2.28         2.59 o
  -4   2  15          0.51         -1.52         2.10 o
  -3   2  15         71.20         66.93         2.50 o
  -2   2  15         14.47         14.08         1.76 o
  -1   2  15         29.31         23.49         2.03 o
   0   2  15          5.51          1.05         2.01 o
   1   2  15         18.10         25.73         2.28 o
   2   2  15          4.95          3.72         2.21 o
   3   2  15          0.02          0.58         2.22 o
   4   2  15          0.48          3.22         2.46 o
   5   2  15         12.17         11.58         3.32 o
  -5   3  15          0.43         -0.20         2.92 o
  -4   3  15          5.05         10.08         4.18 o
  -3   3  15          5.07          3.52         1.72 o
  -2   3  15          0.12         -1.09         1.89 o
  -1   3  15        115.98        104.86         3.60 o
   0   3  15          3.13          4.51         2.03 o
   1   3  15         89.99         87.72         3.62 o
   2   3  15          0.30         -1.03         2.25 o
   3   3  15          1.24         -2.29         2.29 o
   4   3  15          2.39          2.80         2.60 o
   5   3  15         98.11        109.77         6.16 o
  -5   4  15          3.91         -0.55         6.71 o
  -4   4  15          7.82         10.05         3.01 o
  -3   4  15         58.41         62.52         3.30 o
  -2   4  15          1.32          1.34         2.18 o
  -1   4  15         81.48         87.46         3.30 o
   0   4  15         44.05         41.88         2.69 o
   1   4  15          3.20         -1.50         2.37 o
   2   4  15          0.01          0.36         2.23 o
   3   4  15          0.01         -0.05         2.37 o
   4   4  15         37.90         47.96         3.54 o
  -4   5  15         95.30         97.14         9.29 o
  -3   5  15          0.40          0.23         2.33 o
  -2   5  15          2.88          0.06         2.19 o
  -1   5  15         11.49          5.35         2.21 o
   0   5  15         10.11         11.04         2.42 o
   1   5  15        152.92        137.46         4.67 o
   2   5  15         32.04         37.03         2.99 o
   3   5  15         64.77         74.64         3.53 o
   4   5  15          0.42          1.24         4.91 o
  -3   6  15          3.24          0.17         3.30 o
  -2   6  15         33.80         34.20         4.35 o
  -1   6  15          4.67          4.98         3.39 o
   0   6  15         16.13         15.30         3.88 o
   1   6  15          2.89          7.67         3.02 o
   2   6  15         25.63         35.38         3.41 o
   3   6  15         37.89         32.32         5.06 o
  -2   7  15         46.46         43.42         3.93 o
  -1   7  15          0.19         -0.73         5.79 o
   0   7  15          6.74          6.48         3.79 o
   1   7  15          5.77          4.58         3.66 o
   2   7  15          3.18          9.57         5.99 o
  -5   0  16        136.08        110.51         6.34 o
  -4   0  16         10.64         11.16         3.62 o
  -3   0  16          4.32          5.82         3.61 o
  -2   0  16         37.04         37.45         3.03 o
  -1   0  16         56.59         57.12         3.63 o
   0   0  16        148.43        162.81         6.05 o
   1   0  16         41.63         37.37         3.87 o
   2   0  16         10.52         11.05         3.70 o
   3   0  16        205.92        241.38         8.95 o
   4   0  16          0.85          1.05         4.88 o
  -5   1  16          0.00          0.83         2.55 o
  -4   1  16         11.77          5.70         3.46 o
  -3   1  16         25.80         24.96         2.73 o
  -2   1  16          0.71          0.84         1.86 o
  -1   1  16          0.10          0.20         2.01 o
   0   1  16         13.29         13.59         2.22 o
   1   1  16         25.57         27.67         2.41 o
   2   1  16         39.24         40.74         2.90 o
   3   1  16          2.21         -1.20         2.93 o
   4   1  16         20.26         15.03         3.18 o
  -5   2  16          0.99          2.06         3.49 o
  -4   2  16          1.73          4.19         2.57 o
  -3   2  16         34.23         31.74         3.90 o
  -2   2  16          0.00          0.91         1.93 o
  -1   2  16          5.62          3.62         2.70 o
   0   2  16         22.02         27.39         2.61 o
   1   2  16        162.14        173.34         4.74 o
   2   2  16         36.75         44.26         3.34 o
   3   2  16         11.81          9.80         2.94 o
   4   2  16         16.04         25.61         3.54 o
  -4   3  16         12.79          9.52         4.68 o
  -3   3  16          4.92          9.34         3.80 o
  -2   3  16         14.66         13.66         2.22 o
  -1   3  16        167.03        163.70         4.48 o
   0   3  16          0.92          2.86         2.33 o
   1   3  16         13.42         14.13         2.51 o
   2   3  16         45.67         45.76         2.96 o
   3   3  16         12.75         14.33         2.90 o
   4   3  16         99.14        113.53         4.57 o
  -4   4  16          1.14          3.76         4.41 o
  -3   4  16          4.99          4.68         3.64 o
  -2   4  16          2.25          1.26         2.61 o
  -1   4  16          5.79         10.84         2.83 o
   0   4  16          0.48          0.40         2.40 o
   1   4  16          1.30         -0.32         2.90 o
   2   4  16          5.04          5.76         2.80 o
   3   4  16         33.79         32.94         3.51 o
  -3   5  16         92.04        106.52         7.19 o
  -2   5  16         27.65         27.07         4.07 o
  -1   5  16          4.89          1.12         3.41 o
   0   5  16          0.46          0.36         2.98 o
   1   5  16         15.98         13.15         3.38 o
   2   5  16         50.64         68.59         4.21 o
  -2   6  16          7.30          6.40         4.86 o
  -1   6  16         39.04         41.25         4.30 o
   0   6  16          1.63          2.65         3.60 o
   1   6  16         53.55         82.18         5.55 o
  -4   1  17          9.77         11.58         3.66 o
  -3   1  17          2.27          7.59         2.99 o
  -2   1  17          7.39          7.56         2.89 o
  -1   1  17          3.65          0.48         2.68 o
   0   1  17          3.19          3.77         2.66 o
   1   1  17         93.44        101.10         4.97 o
   2   1  17          0.00         -2.83         2.83 o
   3   1  17         55.99         66.89         4.05 o
  -4   2  17          4.30          9.78         5.20 o
  -3   2  17          9.33         12.32         3.31 o
  -2   2  17         12.75         15.12         3.16 o
  -1   2  17         73.27         74.79         3.79 o
   0   2  17          7.96          4.80         2.67 o
   1   2  17         15.46         14.01         2.84 o
   2   2  17          6.14          7.96         3.04 o
   3   2  17          6.86          8.27         3.55 o
  -3   3  17          0.00          0.65         3.41 o
  -2   3  17         15.68         17.25         3.35 o
  -1   3  17         34.06         32.68         3.11 o
   0   3  17          0.03          3.06         3.03 o
   1   3  17          6.52          9.05         3.13 o
   2   3  17          1.30          5.98         3.32 o
   3   3  17          2.71          8.35        10.97 o
  -3   4  17         30.96         27.48         6.90 o
  -2   4  17          0.79         -1.26         4.58 o
  -1   4  17          6.31         10.92         3.65 o
   0   4  17         31.79         37.88         3.86 o
   1   4  17          5.45         -2.72         3.58 o
   2   4  17         16.14         18.46         4.11 o
  -1   5  17         14.40          9.51         4.96 o
   0   5  17          4.32          9.00         4.26 o
   1   5  17          0.12         -0.12         4.89 o
  -3   0  18          2.52          7.16         6.53 o
  -2   0  18         13.85          8.67         6.76 o
  -1   0  18         11.43          8.83         6.75 o
   0   0  18          1.30          8.99         6.21 o
   1   0  18         86.52        102.33         7.31 o
   2   0  18         45.26         51.92         5.88 o
  -2   1  18         12.80         16.84         4.90 o
  -1   1  18         21.47         16.49        10.05 o
   0   1  18          1.35          7.41         4.33 o
   1   1  18         37.36         53.27         4.56 o
   2   1  18         14.33         12.07         4.19 o
  -2   2  18         23.45         31.93         5.99 o
  -1   2  18         41.87         42.28         5.60 o
   0   2  18          3.06         -2.54         5.02 o
   1   2  18         15.96         22.77         4.67 o
  -1   3  18          9.13          4.34         5.60 o
   0   3  18          0.65          4.03         4.86 o
                                                
